# Supplementary material for: Comparative Transcriptomics Reveals a Dual Role of the Epidermal Differentiation Complex in the Skin and the Oesophagus
Source: Exp Dermatol. 2025 Nov 30;34(12):e70181. doi: 10.1111/exd.70181 (PMC12665336; doi:10.1111/exd.70181)
Supplement: Supplementary file 2 — Table S3: Expression levels (normalised read counts) of genes significantly (p adj < 0.05) enriched in the oesophagus (log2FC > 1.5) or the skin (log2FC < −1.5) of the chicken. [file EXD-34-e70181-s002.xlsx]

## Sheet: Chicken DEGs esophagus skin
Table S3. Expression levels (normalized read counts) of genes significantly (Padj<0.05) enriched in the esophagus (log2FC>1.5) or the skin (log2FC<-1.5) of the chicken.
Gene	esophagus 1	esophagus 2	esophagus 3	skin 1	skin 2	skin 3	log2FoldChange	P-value	Padj	Alternative gene name
CRNN	239649	172422	131260	0	0	0	19.8387	2.70072e-24	1.39168e-22
Wpkci-8	50.1785	48190.5	25220.7	0	0	0	16.9519	3.55608e-07	2.68265e-06
CBP64-K	16702	11206.8	31095.7	2.52559	0	0	14.7752	2.69072e-42	3.98468e-40
ENSGALG00000040531	4.27051	803.509	7697.7	0	0	0	13.8414	8.98451e-05	0.000424878
ENSGALG00000037690	4.27051	5524.26	2822.19	0	0	0	13.8149	4.54651e-05	0.000229955
SULT1C3	2605.01	2623.38	3085.82	0	0	0	13.8089	1.11866e-12	1.82608e-11
AGR2	3569.08	4319.56	6738.15	0	1.05005	0	13.662	4.77525e-22	2.00244e-20
KRT78L1	755143	680862	572046	66.9281	25.2012	81.2036	13.4963	0	0
ENSGALG00000044418	23892.4	19108.1	6056.7	2.52559	2.1001	0	13.4662	2.23394e-37	2.46454e-35	MUC5L
ENSGALG00000044471	1763.72	1372.99	1440.01	0	0	0	12.9472	2.72479e-11	3.72011e-10
ENSGALG00000033705	4.27051	2246.7	2222.65	0	0	0	12.9144	7.82401e-05	0.000375946
ENSGALG00000035998	0	2430.59	1251.4	0	0	0	12.6334	0.00264512	0.00853731
ENSGALG00000005795	9496.55	8467.49	4817.69	0	1.05005	2.61947	12.4348	2.19736e-56	6.33689e-54	CYP2C23b
ENSGALG00000032404	318.153	2429.47	441.914	0	0	0	12.4263	2.50273e-07	1.9369e-06
CTSE	1829.91	2047.22	2187.54	0	1.05005	0	12.3919	7.51935e-19	2.38616e-17
ENSGALG00000032104	170.82	2665.73	3088.58	0	0	0.873157	12.3581	2.49015e-10	3.03208e-09
ENSGALG00000041637	0	1921.29	1038.02	0	0	0	12.3182	0.0033765	0.0105559
ENSGALG00000044748	1064.43	1486.66	2.75336	0	0	0	12.1056	0.000199114	0.000872342
PIGR	12950.3	12100.6	6109.01	0	3.15015	3.49263	12.0834	5.65137e-80	3.09657e-77
RHCG	1032.4	365.535	991.897	0	0	0	12.0105	1.35483e-09	1.48868e-08
ENSGALG00000044815	843.426	1342.9	149.37	0	0	0	11.9767	2.73861e-07	2.10361e-06
AQP5	1622.79	1642.68	1249.34	0	1.05005	0	11.9653	1.44804e-17	4.06191e-16
ENSGALG00000041227	1106.06	918.296	156.941	0	0	0	11.878	1.82019e-07	1.43641e-06
ENSGALG00000001885	13942.2	15472.8	10360.9	2.52559	8.4004	0	11.8533	1.30838e-38	1.59312e-36	UPK3BL
ENSGALG00000046207	179.362	250.748	1522.61	0	0	0	11.7188	1.78367e-06	1.19429e-05
KRT18	1040.94	1734.06	1011.17	0	1.05005	0	11.7115	1.46153e-16	3.74799e-15
ENSGALG00000046331	494.312	941.699	502.488	0	0	0	11.7072	2.61814e-09	2.75348e-08
ENSGALG00000027399	776.166	658.632	410.938	0	0	0	11.6361	2.99803e-09	3.127e-08
ENSGALG00000043909	1225.64	6295.45	5429.62	0	4.2002	0	11.5888	6.36095e-15	1.3886e-13
ENSGALG00000039977	10.6763	1155.67	1384.94	0	1.05005	0	11.1425	1.59095e-06	1.07578e-05	MYH1B
MYL1	87.5455	2509.71	2143.49	1.2628	0	0.873157	11.1418	4.70025e-11	6.23086e-10
ENSGALG00000045448	326.694	551.646	394.418	0	0	0	11.1005	1.50482e-08	1.41592e-07
TACR2	541.287	817.997	850.787	0	0	0.873157	10.9359	1.08814e-14	2.31095e-13
FAM3D	612.818	825.798	771.628	1.2628	0	0	10.9356	7.7287e-15	1.66944e-13
ENSGALG00000039023	1.06763	563.905	490.786	0	0	0	10.8313	0.00102112	0.0037029
ENSGALG00000037864	6.40577	890.435	145.24	0	0	0	10.8124	0.00042171	0.00169779
ENSGALG00000036145	957.662	1160.13	3535.31	2.52559	0	0.873157	10.7875	1.23972e-20	4.66326e-19
ENSGALG00000021274	197.511	338.789	441.225	0	0	0	10.7218	5.85156e-08	5.0023e-07
FEV	250.893	358.849	298.739	0	0	0	10.6143	5.99997e-08	5.12351e-07
ENSGALG00000029844	1577.95	2218.84	2386.47	1.2628	2.1001	0.873157	10.5383	2.05306e-43	3.18379e-41
ENSGALG00000042014	2.13526	363.306	465.317	0	0	0	10.4856	0.000749534	0.00281748
ENSGALG00000045027	455.877	624.085	508.683	1.2628	0	0	10.4587	1.23683e-13	2.29989e-12
ENSGALG00000037738	0	317.615	483.214	0	0	0	10.4326	0.0130508	0.0335045
ENSGALG00000031496	234957	231101	232542	268.975	63.003	176.378	10.4272	3.74534e-148	6.84066e-145	SPINK5-like
MAL	20162.2	20022	26086	25.2559	21.001	8.73157	10.2828	2.3521e-235	1.28879e-231
FOXA1	853.035	908.266	788.837	2.52559	0	0	10.2553	7.11482e-23	3.2487e-21
ENSGALG00000043210	5124.61	4949.21	7310.16	6.31398	8.4004	0	10.2451	1.44114e-32	1.24029e-30
ENSGALG00000002496	99.2894	73.5528	521.073	0	0	0	10.2266	1.7935e-05	9.80105e-05
ENSGALG00000031327	0	198.37	441.914	0	0	0	10.1098	0.0161485	0.0401344
ENSGALG00000042498	1979.38	2348.12	1277.56	2.52559	3.15015	0	10.0619	1.18238e-45	2.06765e-43
ENSGALG00000029246	0	289.754	304.934	0	0	0	10.0032	0.0173053	0.0425143
ENSGALG00000029783	0	328.759	257.439	0	0	0	9.98244	0.0175389	0.0429729
FOXA2	129.183	186.111	220.957	0	0	0	9.85584	6.18997e-07	4.48438e-06
ENSGALG00000038064	0	276.38	250.555	0	0	0	9.82869	0.019356	0.0466051
FOXF2	134.521	145.991	242.984	0	0	0	9.82219	7.36715e-07	5.26298e-06
ENSGALG00000030382	11.7439	225.116	273.271	0	0	0	9.78224	0.000178657	0.000791792
ENSGALG00000034144	141.995	287.525	79.159	0	0	0	9.77537	1.38691e-06	9.45194e-06
ENSGALG00000034312	521.002	799.051	352.43	0	2.1001	0	9.64922	9.99876e-19	3.13664e-17
SMPX	103.56	161.593	196.177	0	0	0	9.63895	1.22012e-06	8.37427e-06
ENSGALG00000045967	267.975	119.245	61.2622	0	0	0	9.59403	2.69616e-06	1.7353e-05
ENSGALG00000039296	5.33814	245.176	186.54	0	0	0	9.55899	0.000568618	0.00220447
ENSGALG00000005349	11031.8	11278.1	17766	13.8907	17.8509	21.8289	9.52542	5.05879e-192	2.07891e-188	MSLN
SLC13A2	183.632	118.13	108.758	0	0	0	9.46698	1.89624e-06	1.26157e-05
ENSGALG00000036862	95.0189	51.2641	260.881	0	0	0	9.46022	4.59227e-06	2.83486e-05
ENSGALG00000034622	275.448	94.7271	2.75336	0	0	0	9.32959	0.00152969	0.00528368
TBX5	116.371	148.22	79.8473	0	0	0	9.21243	3.92331e-06	2.45028e-05
ENSGALG00000000081	10674.1	11884.4	17632.5	5.05118	44.1021	19.2095	9.19308	1.62365e-33	1.45845e-31	IL4I1
NKX3-1	1604.64	1981.47	1479.24	0	3.15015	5.23894	9.09658	1.12462e-64	4.40153e-62
ENSGALG00000021450	5675.51	8059.61	14247.2	26.5187	6.3003	20.0826	9.05863	5.18996e-89	3.70924e-86
KRT19	3828.51	4238.2	5532.87	10.1024	5.25025	10.4779	9.03626	8.71714e-134	1.10225e-130
ENSGALG00000006322	7.4734	52.3785	241.607	0	0	0	9.026	5.35736e-05	0.000267266
TMEM45B	210.323	257.435	106.004	1.2628	0	0	8.98707	9.2174e-10	1.03992e-08
gga-mir-3523	108.898	115.901	68.1456	0	0	0	8.97868	7.20307e-06	4.29156e-05
CLDN3	1322.79	1346.24	896.217	1.2628	3.15015	2.61947	8.94177	3.81642e-49	8.04286e-47
ENSGALG00000014950	1175.46	978.476	616.063	0	0	5.23894	8.92568	9.47604e-16	2.23007e-14
ENSGALG00000029269	79.0045	135.961	61.9505	0	0	0	8.8975	1.04497e-05	6.025e-05
CLDN10	1726.35	1404.19	580.958	0	2.1001	5.23894	8.84765	8.01385e-39	9.88667e-37
PYURF	79.0045	101.414	74.3406	0	0	0	8.77859	1.11546e-05	6.36988e-05
ENSGALG00000045601	66.1929	88.0405	97.0558	0	0	0	8.76213	1.19383e-05	6.77863e-05
ENSGALG00000040780	0	191.683	276.712	0	1.05005	0	8.69716	0.00548124	0.016015
ENSGALG00000041018	35.2317	30.0898	172.085	0	0	0	8.68331	4.72463e-05	0.000237867
UPK1B	12136.8	14506.6	13211.3	18.9419	38.8519	40.1652	8.63915	3.61423e-258	2.97054e-254
ENSGALG00000031242	196.444	190.569	63.3272	1.2628	0	0	8.63736	9.36571e-09	9.02953e-08
ENSGALG00000037344	2882.6	4100.01	4227.78	8.83957	17.8509	2.61947	8.61484	2.93632e-94	2.29844e-91
ENSGALG00000005839	435.592	380.023	361.378	0	1.05005	1.74631	8.56822	1.77278e-22	7.75027e-21
ENSGALG00000041035	164.415	127.046	136.979	0	0	0.873157	8.56811	2.69884e-09	2.83292e-08
ENSGALG00000037659	42.7051	160.479	14.4551	0	0	0	8.54975	8.59919e-05	0.000408565
gga-mir-6585	98.2218	92.4983	26.8452	0	0	0	8.54853	3.78907e-05	0.000195127
ENSGALG00000043165	131.318	72.4384	4.81837	0	0	0	8.489	0.000149477	0.000675958
ENSGALG00000033745	77.9368	109.215	560.308	0	2.1001	0	8.48456	3.70688e-11	4.99456e-10
ENSGALG00000040306	405.699	216.201	134.226	2.52559	0	0	8.47252	9.80142e-14	1.84978e-12
ENSGALG00000046092	2.13526	148.22	54.3788	0	0	0	8.46406	0.000248682	0.00106621
CAPN8	93.9513	62.4085	46.8071	0	0	0	8.45095	3.16016e-05	0.00016533
PSCA	5855.94	13048.9	11903.4	37.8839	42.002	9.60473	8.44479	1.29774e-75	6.88136e-73
ENSGALG00000040199	69.3958	54.6074	75.029	0	0	0	8.42588	2.85969e-05	0.000150762
ASCL1	653.388	267.465	129.408	0	1.05005	1.74631	8.42538	3.45928e-16	8.43675e-15
ENSGALG00000046090	4028.16	5428.42	0	15.1535	12.6006	0	8.41494	0.00463964	0.0138843
VSIG1	218.864	452.461	376.521	1.2628	2.1001	0	8.38151	7.81978e-20	2.71758e-18
tac1	88.6131	103.643	181.722	0	1.05005	0	8.37589	1.42021e-08	1.33861e-07
PAX9	511.394	589.537	614.687	1.2628	3.15015	0.873157	8.36644	7.81982e-34	7.26228e-32
ENSGALG00000029504	57.6519	62.4085	67.4572	0	0	0	8.33912	3.45732e-05	0.000179562
ENSGALG00000044833	145.197	169.394	49.5604	0	1.05005	0	8.33047	4.21857e-08	3.69445e-07
ENSGALG00000032545	7898.31	10019.9	6877.88	40.4094	13.6507	24.4484	8.32637	1.01719e-145	1.67206e-142
ENSGALG00000004449	4529.95	5111.92	6192.99	13.8907	14.7007	20.0826	8.32294	1.14971e-178	3.7798e-175
ENSGALG00000032112	430.254	492.581	407.497	2.52559	1.05005	0.873157	8.3168	1.91225e-27	1.22787e-25
ENSGALG00000046288	75.8016	83.5828	24.7802	0	0	0	8.30768	6.49241e-05	0.000317815
SERPINB1	4012.15	3263.07	3847.82	7.57677	15.7508	12.2242	8.26419	2.95088e-156	6.06333e-153
ENSGALG00000030666	535.949	2588.84	2926.13	6.31398	7.35035	6.1121	8.25862	2.02363e-41	2.86762e-39
PITX1	2101.09	1974.78	2709.3	6.31398	3.15015	12.2242	8.23381	2.97139e-96	2.44218e-93
ENSGALG00000032795	43.7727	23.4032	263.634	0	1.05005	0	8.19912	1.01326e-06	7.06962e-06
ENSGALG00000031355	2.13526	81.3539	86.0424	0	0	0	8.19402	0.000363121	0.0014889
ENSGALG00000045851	248.757	228.46	126.654	0	2.1001	0	8.17757	1.99631e-13	3.58246e-12
ENSGALG00000034830	48.0433	106.986	12.3901	0	0	0	8.17037	0.000162443	0.000727585
ENSGALG00000046488	41.6375	42.3486	81.9124	0	0	0	8.16615	6.97913e-05	0.000339317
TNNC2	20.2849	1781.98	1007.04	5.05118	4.2002	0.873157	8.1352	8.32756e-08	6.96279e-07
SPDEF	604.277	782.335	359.313	2.52559	1.05005	2.61947	8.13163	1.25611e-31	1.01714e-29
ENSGALG00000041212	105.695	114.787	91.5491	0	0	0.873157	8.10943	2.47378e-08	2.24291e-07
ENSGALG00000042629	192.173	50.1497	1099.28	5.05118	0	0	8.10705	7.33861e-05	0.000354487
ENSGALG00000029254	84.3426	37.8909	35.1053	0	0	0	8.08248	9.69315e-05	0.000455116
ENSGALG00000034446	65.1253	54.6074	35.1053	0	0	0	8.05844	8.32282e-05	0.00039759
ENSGALG00000045261	11.7439	92.4983	47.4954	0	0	0	8.03185	0.0002082	0.000909002
ENSGALG00000030288	49.1109	43.463	57.1321	0	0	0	8.01518	8.24791e-05	0.000394584
ENSGALG00000004572	42.7051	59.0652	47.4954	0	0	0	8.00819	8.49507e-05	0.000404057
ENSGALG00000035155	32152.7	41552.9	44920.3	199.522	200.56	75.0915	7.96885	6.80313e-118	6.98937e-115
SLC35F3	51.2461	50.1497	40.612	0	0	0	7.93526	0.000100504	0.000470143
DMRTA2	305.342	443.546	256.75	0	4.2002	0	7.91283	3.74967e-22	1.58858e-20
ENSGALG00000040170	339.506	355.505	277.401	0	0	3.49263	7.89037	2.3379e-23	1.12699e-21
ENSGALG00000029931	44.8404	56.8363	35.7936	0	0	0	7.8874	0.000120418	0.000553999
ENSGALG00000040246	8.54102	32.3187	92.9258	0	0	0	7.85633	0.000398406	0.00161624
SIDT1	125.98	190.569	145.24	0	2.1001	0	7.79265	1.5299e-12	2.45591e-11
ENSGALG00000030334	147.333	201.713	115.641	1.2628	1.05005	0	7.78978	1.77347e-12	2.8221e-11
CRYBB2	149.468	208.4	101.874	0	2.1001	0	7.78338	4.89844e-12	7.32671e-11
ENSGALG00000044055	64.0577	55.7218	2.06502	0	0	0	7.71244	0.000912059	0.00334683
TTC6	29.8936	53.493	37.8586	0	0	0	7.70792	0.000198515	0.000870415
FRK	48.0433	34.5475	38.547	0	0	0	7.70743	0.000183227	0.000809212
ENSGALG00000039415	518.867	394.511	189.293	2.52559	3.15015	0	7.69972	2.33e-22	1.01057e-20
ENSGALG00000044864	45.908	11.1444	61.2622	0	0	0	7.678	0.000390689	0.00158846
ENSGALG00000008032	226.337	177.195	39.2353	2.52559	0	0	7.67355	6.10213e-10	7.01937e-09
ENSGALG00000026501	39.5022	44.5775	32.3519	0	0	0	7.64836	0.000211476	0.00092163
ENSGALG00000045044	59.7872	42.3486	14.4551	0	0	0	7.64769	0.000353617	0.00145464
ENSGALG00000043071	69.3958	39.0053	7.57173	0	0	0	7.6404	0.000561862	0.00218188
OLFM4	79.0045	25.6321	117.706	0	1.05005	0	7.62607	1.32706e-06	9.07038e-06
ENSGALG00000044623	158.009	11.1444	53.6904	1.2628	0	0	7.62473	6.86575e-06	4.10995e-05
FOXG1	133.454	117.016	158.318	1.2628	0	0.873157	7.62125	3.78981e-12	5.75756e-11
ENSGALG00000035039	30.9612	25.6321	56.4438	0	0	0	7.61321	0.000284672	0.00119832
ENSGALG00000030273	381.143	306.47	143.863	3.78839	1.05005	0	7.60047	1.38154e-18	4.22114e-17
TMPRSS4	1462.65	1659.4	1020.81	6.31398	3.15015	11.351	7.59011	8.19555e-70	3.8491e-67
ENSGALG00000034479	62.9901	43.463	4.81837	0	0	0	7.58071	0.000780179	0.00291473
ENSGALG00000040146	32.0288	54.6074	24.0919	0	0	0	7.57406	0.000309545	0.0012921
ENSGALG00000028375	43.7727	42.3486	23.4035	0	0	0	7.55828	0.000298278	0.00124888
ENSGALG00000035122	50.1785	30.0898	27.5336	0	0	0	7.53717	0.000312523	0.00130321
GCNT3	26.6907	39.0053	39.9237	0	0	0	7.51142	0.00030835	0.00128777
ENSGALG00000011806	1524.57	1614.82	1380.12	11.3652	7.35035	6.98526	7.49489	1.4579e-100	1.33139e-97
ENSGALG00000035660	5.33814	91.3838	6.19505	0	0	0	7.4688	0.00180676	0.0061211
ENSGALG00000043735	13.8792	45.6919	41.3003	0	0	0	7.44522	0.000516568	0.00202997
ENSGALG00000020193	5206.82	5526.49	5149.46	58.0886	26.2513	8.73157	7.44459	7.1552e-60	2.40035e-57
DMRT3	52.3138	2.22887	46.1187	0	0	0	7.4428	0.00138898	0.00486408
ENSGALG00000028612	1221.37	1701.75	1003.6	12.628	5.25025	6.1121	7.40416	3.92459e-69	1.79201e-66
ENSGALG00000032195	22.4202	25.6321	48.1837	0	0	0	7.38112	0.000498341	0.00196586
ENSGALG00000030894	0	296.44	354.495	1.2628	0	2.61947	7.37497	0.00286941	0.00915871
ENSGALG00000044892	109.966	88.0405	141.798	0	1.05005	0.873157	7.36591	5.14237e-11	6.78959e-10
ENSGALG00000040046	49.1109	25.6321	20.6502	0	0	0	7.35981	0.000540009	0.00211048
ENSGALG00000041617	30.9612	28.9754	34.417	0	0	0	7.34856	0.000436648	0.00175192
ENSGALG00000001806	62.9901	133.732	147.993	2.52559	0	0	7.33799	2.26909e-10	2.77318e-09
ENSGALG00000036977	58.7195	49.0352	74.3406	1.2628	0	0	7.337	1.03791e-06	7.22316e-06
CDK5R1	32.0288	30.0898	30.9753	0	0	0	7.3279	0.000454673	0.00181406
ENSGALG00000031078	35.2317	42.3486	15.8318	0	0	0	7.32758	0.00060174	0.00232029
ENSGALG00000043845	33.0965	91.3838	55.0671	0	0	0.873157	7.31243	2.31911e-06	1.51516e-05
ENSGALG00000040512	4.27051	10.0299	76.4056	0	0	0	7.2974	0.00211353	0.0070314
ENSGALG00000042173	33.0965	32.3187	24.0919	0	0	0	7.26872	0.000544647	0.00212557
PRR15L	33.0965	24.5176	31.6636	0	0	0	7.26853	0.000543448	0.00212139
ENSGALG00000038991	24.5554	30.0898	34.417	0	0	0	7.26592	0.000549959	0.00214173
PROKR2	327.762	144.877	295.297	0	1.05005	3.49263	7.24551	1.10887e-19	3.82934e-18
ENSGALG00000039554	143.062	60.1796	461.187	3.78839	1.05005	0	7.24092	2.83929e-12	4.37434e-11
5_8S_rRNA	1435.96	1807.62	746.848	20.2047	5.25025	1.74631	7.22971	2.92459e-15	6.57653e-14
ADIRF	856.238	153.792	4304.87	10.1024	10.5005	14.8437	7.22551	1.40494e-09	1.53962e-08
FER1L6	136.656	140.419	33.7286	0	2.1001	0	7.21397	7.29822e-09	7.18372e-08
ENSGALG00000040853	30.9612	32.3187	22.7152	0	0	0	7.21074	0.000631126	0.00242168
ENSGALG00000032571	201.782	11.1444	240.919	1.2628	0	1.74631	7.21022	7.07525e-09	6.98936e-08
CLDN25	116.371	93.6127	94.9908	0	1.05005	0.873157	7.2057	1.03468e-10	1.32153e-09
TSPAN1	2806.79	2437.27	1183.94	31.5699	3.15015	9.60473	7.19682	2.46219e-16	6.13235e-15
ENSGALG00000006544	45.908	216.201	201.683	2.52559	0	0.873157	7.19075	1.35704e-11	1.91313e-10
ENSGALG00000038742	48.0433	66.8662	43.3654	0	1.05005	0	7.12919	2.64238e-06	1.70469e-05
ENSGALG00000030020	43.7727	26.7465	10.3251	0	0	0	7.11909	0.0012004	0.00428029
ENSGALG00000042627	42.7051	89.155	25.4685	0	0	0.873157	7.11836	7.47209e-06	4.43897e-05
SLC22A18	74.734	41.2342	35.7936	0	1.05005	0	7.06832	4.90059e-06	3.01031e-05
ENSGALG00000036841	43.7727	62.4085	45.4304	0	0	0.873157	7.06807	3.27767e-06	2.07145e-05
PADI3	2062.66	2750.43	3125.06	21.4675	25.2012	13.9705	7.05109	3.31201e-115	3.20252e-112
ENSGALG00000042420	32.0288	22.2887	22.0269	0	0	0	7.04028	0.000963716	0.00351488
ENSGALG00000040438	4.27051	21.1743	50.2488	0	0	0	7.03556	0.00235603	0.00773486
ENSGALG00000023454	242.352	295.326	269.829	1.2628	3.15015	1.74631	7.01908	2.86842e-26	1.70837e-24
ENSGALG00000011792	2787.58	3365.6	3061.73	30.3071	26.2513	16.59	7.00793	7.56515e-157	1.77651e-153
ENSGALG00000032312	539.152	1064.29	662.871	6.31398	5.25025	6.1121	7.00372	4.099e-48	8.42243e-46
ENSGALG00000020982	72.5987	1.11444	0.688339	0	0	0	7.00208	0.0097431	0.026114
ENSGALG00000036872	0	67.9807	6.19505	0	0	0	6.99753	0.0108906	0.0286752
ENSGALG00000043732	885.064	1089.92	585.088	8.83957	9.45045	2.61947	6.98862	4.18116e-50	9.16398e-48
CBP59-K	93.9513	43.463	242.984	1.2628	0	1.74631	6.95209	3.02905e-10	3.63177e-09
ENSGALG00000034929	42.7051	0	28.9102	0	0	0	6.95054	0.00840603	0.0230566
ENSGALG00000042997	18.1497	47.9208	5.50671	0	0	0	6.94258	0.0025277	0.00820505
NMU	53.3814	54.6074	29.5986	1.2628	0	0	6.92535	7.59775e-06	4.50873e-05
ENSGALG00000041049	8.54102	53.493	8.26007	0	0	0	6.91741	0.0029389	0.00934147
TSPAN8	1627.07	1375.22	1291.32	18.9419	4.2002	13.0974	6.91529	1.23503e-83	7.80825e-81
ENSGALG00000034998	37.367	18.9454	13.7668	0	0	0	6.91426	0.00159671	0.00548748
ENSGALG00000044627	0	57.9507	11.7018	0	0	0	6.90728	0.0106954	0.0282245
ENSGALG00000033674	28.826	15.6021	24.7802	0	0	0	6.90143	0.00140934	0.00492282
MYLK2	3.20288	152.678	110.134	2.52559	0	0	6.88491	5.66889e-06	3.43857e-05
ENSGALG00000030564	33.0965	34.5475	0	0	0	0	6.86376	0.0109825	0.0288802
SLC18A3	30.9612	28.9754	70.2106	0	1.05005	0	6.85577	1.5417e-05	8.55297e-05
ENSGALG00000046108	33.0965	0	33.7286	0	0	0	6.85176	0.00974854	0.0261243
ENSGALG00000041855	5597.57	3727.79	720.003	40.4094	18.9009	27.941	6.84989	1.80309e-16	4.55989e-15
ENSGALG00000044636	1.06763	3.34331	61.2622	0	0	0	6.83165	0.00868899	0.0236747
ENSGALG00000027170	0	30.0898	35.7936	0	0	0	6.8311	0.0102354	0.0271895
ENSGALG00000042904	40.5699	20.0599	5.50671	0	0	0	6.82907	0.00290099	0.00924158
ENSGALG00000031655	0	35.662	29.5986	0	0	0	6.81637	0.0104689	0.0277114
ENSGALG00000043838	0	44.5775	20.6502	0	0	0	6.81405	0.0109321	0.0287707
ENSGALG00000044069	4.27051	0	60.5738	0	0	0	6.81159	0.0151251	0.0379525
TRPA1	247.69	279.724	157.63	2.52559	0	3.49263	6.79021	3.264e-21	1.27141e-19
ENSGALG00000046416	10.6763	24.5176	27.5336	0	0	0	6.76137	0.00220004	0.00728531
ENSGALG00000040411	25.6231	27.8609	8.94841	0	0	0	6.74546	0.00245659	0.00801219
ENSGALG00000035370	24.5554	21.1743	16.5201	0	0	0	6.74474	0.00190711	0.00641216
ENSGALG00000014640	817.803	1224.77	726.198	17.6791	5.25025	4.36578	6.73868	6.40478e-48	1.29977e-45
ENSGALG00000044441	33.0965	0	28.2219	0	0	0	6.72732	0.0118954	0.0309589
ENSGALG00000043212	27.7583	25.6321	8.26007	0	0	0	6.72725	0.002642	0.00853058
ENSGALG00000046173	1.06763	54.6074	5.50671	0	0	0	6.7182	0.00885622	0.0240705
BEST1	187.903	276.38	401.302	2.52559	3.15015	2.61947	6.7056	3.55273e-25	1.96632e-23
ENSGALG00000045000	32.0288	45.6919	39.9237	0	0	0.873157	6.70373	1.48701e-05	8.26386e-05
ENSGALG00000045896	263.704	286.41	206.502	2.52559	2.1001	2.61947	6.70094	4.3867e-26	2.58453e-24
ENSGALG00000038718	0	10.0299	49.5604	0	0	0	6.6894	0.0150269	0.0377464
U1	61.9224	67.9807	86.7307	1.2628	1.05005	0	6.68838	4.77714e-09	4.84433e-08
ANKRD34C	18.1497	22.2887	19.2735	0	0	0	6.68663	0.00212582	0.00706659
ENSGALG00000044137	34.1641	22.2887	3.4417	0	0	0	6.68558	0.00437506	0.0132152
ENSGALG00000030690	13.8792	45.6919	0	0	0	0	6.68001	0.0158308	0.0395002
ENSGALG00000031737	29.8936	28.9754	0.688339	0	0	0	6.67831	0.0076588	0.0213165
ENSGALG00000010577	11.7439	23.4032	23.4035	0	0	0	6.66084	0.00254627	0.00825552
ENSGALG00000043197	16.0144	27.8609	14.4551	0	0	0	6.64992	0.00256467	0.00831029
CHRNG	0	21.1743	36.482	0	0	0	6.6399	0.0141014	0.0358268
ENSGALG00000046605	20.2849	27.8609	9.63675	0	0	0	6.63405	0.00296456	0.00940761
gga-mir-22	16.0144	39.0053	2.75336	0	0	0	6.6331	0.00557804	0.0162603
BARX1B	926.701	991.849	1029.07	3.78839	11.5506	13.0974	6.63242	5.4218e-81	3.18298e-78
ENSGALG00000031339	2.13526	1.11444	53.6904	0	0	0	6.6264	0.0125028	0.0322639
PHOX2B	11.7439	4.45775	40.612	0	0	0	6.62413	0.00513851	0.0151755
HNF4G	17.082	27.8609	12.3901	0	0	0	6.62403	0.00280045	0.00897519
Y_RNA	17.082	37.8909	2.06502	0	0	0	6.61475	0.00628299	0.0180181
CHRM2	60.8548	114.787	28.9102	0	2.1001	0	6.60897	2.08765e-07	1.63336e-06
ENSGALG00000034069	30.9612	14.4877	11.0134	0	0	0	6.6025	0.00324826	0.0101996
ENSGALG00000037291	8.54102	39.0053	8.94841	0	0	0	6.60199	0.00444311	0.0133863
5S_rRNA	50.1785	132.618	19.2735	1.2628	0	0.873157	6.59301	6.18702e-07	4.48423e-06
ENSGALG00000030634	1.06763	3.34331	50.9371	0	0	0	6.58576	0.0120136	0.0311975
ENSGALG00000029973	10.6763	36.7764	8.26007	0	0	0	6.58142	0.0043202	0.0130785
ENSGALG00000042064	27.7583	27.8609	0	0	0	0	6.58098	0.0168733	0.0416593
ENSGALG00000046431	19.2173	35.662	0	0	0	0	6.56149	0.0177753	0.0434227
ENSGALG00000035780	0	86.9261	110.823	1.2628	0	0.873157	6.55971	0.000109779	0.000508611
ENSGALG00000031271	20.2849	25.6321	8.94841	0	0	0	6.55921	0.00348806	0.010856
ENSGALG00000036960	83.275	47.9208	65.3922	0	2.1001	0	6.55887	2.8997e-08	2.60894e-07
ENSGALG00000044415	30.9612	0	23.4035	0	0	0	6.55344	0.0156348	0.0390591
ENSGALG00000039845	1.06763	36.7764	16.5201	0	0	0	6.55063	0.00855867	0.0233817
SLC5A5	11.7439	27.8609	14.4551	0	0	0	6.54088	0.00347812	0.0108324
SLC28A3	30.9612	30.0898	43.3654	1.2628	0	0	6.53512	3.06242e-05	0.000160625
ENSGALG00000029242	9.60865	0	43.3654	0	0	0	6.52012	0.01884	0.0456034
ENSGALG00000032152	19.2173	24.5176	8.94841	0	0	0	6.50077	0.00388746	0.0119087
ENSGALG00000041887	0	14.4877	37.1703	0	0	0	6.48264	0.0186115	0.0451498
ENSGALG00000031307	29.8936	37.8909	32.3519	1.2628	0	0	6.47064	3.61574e-05	0.000187376
ENSGALG00000035732	18.1497	31.2042	2.06502	0	0	0	6.46477	0.00772687	0.0214624
HAL	34.1641	50.1497	98.4325	1.2628	0	0.873157	6.4601	1.49505e-07	1.19531e-06
ENSGALG00000032550	3.20288	113.673	66.0806	1.2628	0	0.873157	6.45018	1.5511e-05	8.59934e-05
ENSGALG00000038845	0	24.5176	25.4685	0	0	0	6.4326	0.018902	0.045713
CUZD1	8.54102	1.11444	39.9237	0	0	0	6.42729	0.0116923	0.0305076
MYOZ2	3.20288	54.6074	127.343	1.2628	1.05005	0	6.41973	1.83425e-05	0.000100137
ENSGALG00000045287	3.20288	7.80106	37.8586	0	0	0	6.40725	0.00895967	0.0243316
CAPN14	153.738	436.859	200.995	1.2628	6.3003	1.74631	6.40151	1.89458e-19	6.36874e-18
ENSGALG00000045359	0	18.9454	29.5986	0	0	0	6.39173	0.0203799	0.048629
ENSGALG00000045531	14.9468	7.80106	25.4685	0	0	0	6.38531	0.00531842	0.0155975
ENSGALG00000044046	27.7583	51.2641	94.9908	0	2.1001	0	6.3846	5.54302e-07	4.04063e-06
ENSGALG00000045880	8.54102	39.0053	0.688339	0	0	0	6.37333	0.0141809	0.0360009
SALL3	8.54102	23.4032	15.8318	0	0	0	6.3648	0.00517656	0.0152714
MCHR2	1.06763	14.4877	31.6636	0	0	0	6.35477	0.0116479	0.0304112
ENSGALG00000029860	551.964	495.924	278.777	16.4163	0	0	6.35456	0.00144445	0.00503156
ENSGALG00000029606	0	143.762	96.3675	0	1.05005	1.74631	6.3508	6.65356e-05	0.000325219
ENSGALG00000039402	6.40577	15.6021	24.7802	0	0	0	6.34112	0.00613827	0.0176709
ENSGALG00000037378	16.0144	11.1444	19.2735	0	0	0	6.32763	0.00501176	0.0148332
ENSGALG00000046624	0	49.0352	38.547	1.2628	0	0	6.27885	0.00273741	0.0087903
ENSGALG00000033805	10.6763	2.22887	31.6636	0	0	0	6.27395	0.0111099	0.0291732
ENSGALG00000040427	26.6907	12.2588	5.50671	0	0	0	6.25585	0.00785768	0.0217742
TNNI2	13.8792	1361.84	649.104	7.57677	8.4004	10.4779	6.25564	5.17512e-06	3.16711e-05
GRM8	5.33814	22.2887	16.5201	0	0	0	6.2521	0.00749858	0.0209273
ENSGALG00000033509	161.212	306.47	151.435	0	4.2002	3.49263	6.24652	2.40937e-19	8.0435e-18
ENSGALG00000037555	30.9612	11.1444	2.06502	0	0	0	6.24632	0.0116454	0.0304093
TMPRSS2	294.665	239.604	161.76	0	6.3003	2.61947	6.23173	5.15707e-22	2.15705e-20
ENSGALG00000045439	4.27051	28.9754	10.3251	0	0	0	6.22904	0.00943496	0.0254249
ENSGALG00000035653	7.4734	3.34331	71.5873	0	1.05005	0	6.19847	0.00143554	0.0050037
SOX2	448.404	485.895	715.873	5.05118	6.3003	10.4779	6.19768	1.51814e-45	2.62686e-43
ENSGALG00000030912	14.9468	6.68662	20.6502	0	0	0	6.19487	0.00767974	0.0213676
ENSGALG00000034680	0	168.28	183.787	1.2628	0	3.49263	6.19291	0.00977877	0.0261876
ENSGALG00000037544	24.5554	15.6021	2.06502	0	0	0	6.18047	0.0119788	0.0311387
TGM4	4116.77	5694.77	9821.22	51.7746	113.405	105.652	6.17407	1.22006e-59	4.01109e-57
ENSGALG00000038961	4.27051	8.9155	28.2219	0	0	0	6.16829	0.0108411	0.0285588
ENSGALG00000046336	28.826	10.0299	2.75336	0	0	0	6.16003	0.0122342	0.0316952
ENSGALG00000013072	29089.7	29812.3	100363	478.599	1165.56	587.635	6.15702	1.66218e-18	5.01337e-17	AKR1B10
ENSGALG00000041759	7.4734	20.0599	13.7668	0	0	0	6.15472	0.00792394	0.0219282
KY	2.13526	26.7465	12.3901	0	0	0	6.15269	0.0127881	0.0329174
ENSGALG00000040261	7.4734	25.6321	8.26007	0	0	0	6.15262	0.009185	0.0248654
ENSGALG00000045834	17.082	12.2588	11.7018	0	0	0	6.14469	0.00717237	0.0201678
MT-ATP8	3556.27	4576.99	4624.26	66.9281	47.2523	66.3599	6.14348	7.14972e-159	1.95878e-155
GBX2	10.6763	20.0599	10.3251	0	0	0	6.14346	0.00767475	0.0213573
ENSGALG00000045010	22.4202	8.9155	9.63675	0	0	0	6.14109	0.00835012	0.0229186
SNORD22	9.60865	10.0299	20.6502	0	0	0	6.12591	0.00830922	0.0228254
ENSGALG00000031829	49.1109	15.6021	13.7668	1.2628	0	0	6.11565	0.000348112	0.00143415
ENSGALG00000030896	4.27051	1.11444	34.417	0	0	0	6.11193	0.0206218	0.0490992
ENSGALG00000044906	3.20288	22.2887	14.4551	0	0	0	6.1073	0.0115929	0.0302915
ENSGALG00000041690	7.4734	31.2042	1.37668	0	0	0	6.10407	0.0173171	0.0425307
ENSGALG00000041392	521.002	781.22	717.249	12.628	10.5005	6.98526	6.1014	1.33843e-56	3.92877e-54
ENSGALG00000038510	8.54102	27.8609	3.4417	0	0	0	6.09623	0.0129023	0.0331698
ENSGALG00000031873	21.3526	4.45775	13.7668	0	0	0	6.09505	0.0105691	0.0279405
MAB21L1	181.497	22.2887	65.3922	0	1.05005	2.61947	6.08437	5.4868e-08	4.71715e-07
ENSGALG00000034152	5167.32	3707.73	636.025	63.1398	53.5526	24.4484	6.07724	2.37053e-12	3.69703e-11
ENSGALG00000004196	165.482	124.817	181.722	1.2628	0	5.23894	6.06285	2.2616e-17	6.25862e-16
ENSGALG00000030341	2.13526	4.45775	31.6636	0	0	0	6.0554	0.0187201	0.0453598
ENSGALG00000030309	2.13526	20.0599	15.8318	0	0	0	6.03769	0.0145938	0.0368895
GAL3ST2	672.606	244.062	170.02	7.57677	2.1001	6.98526	6.03065	1.52091e-19	5.19764e-18
CHAC1	1046.28	1970.32	2050.56	34.0955	26.2513	18.3363	6.0284	1.02754e-62	3.67188e-60
DNAJB1	276.516	288.639	126.654	5.05118	4.2002	1.74631	6.0273	5.07826e-21	1.95038e-19
ENSGALG00000044973	18.1497	16.7166	2.75336	0	0	0	6.01328	0.0138623	0.0353176
ENSGALG00000034762	7.4734	21.1743	8.26007	0	0	0	5.98866	0.0116687	0.0304548
ALKAL2	46.9756	50.1497	30.2869	0	0	1.74631	5.97939	1.80463e-06	1.20538e-05
ENSGALG00000030124	2.13526	46.8064	22.0269	0	1.05005	0	5.97337	0.00161321	0.00553842
ENSGALG00000039331	20.2849	14.4877	1.37668	0	0	0	5.95606	0.0188339	0.0456002
ENSGALG00000035290	24.5554	6.68662	4.81837	0	0	0	5.95455	0.0150332	0.0377564
ENSGALG00000045340	25.6231	5.57218	4.81837	0	0	0	5.95298	0.0158785	0.0396071
MSS51	6.40577	26.7465	36.482	0	1.05005	0	5.95226	0.000706662	0.00267555
TDRD5	7.4734	17.831	10.3251	0	0	0	5.94007	0.0118473	0.0308581
gga-mir-6613	8.54102	20.0599	6.88339	0	0	0	5.93092	0.0129128	0.0331916
TCF21	563.708	598.453	527.268	3.78839	4.2002	18.3363	5.9273	4.51855e-37	4.88657e-35
VWDE	25.6231	15.6021	26.8452	0	1.05005	0	5.91739	0.000340934	0.00140634
ENSGALG00000045318	9.60865	17.831	7.57173	0	0	0	5.91225	0.012511	0.0322749
gga-let-7d	12.8115	14.4877	7.57173	0	0	0	5.90669	0.0120435	0.0312605
gga-mir-1787	13.8792	16.7166	4.13003	0	0	0	5.89798	0.0146244	0.0369479
ENSGALG00000040603	14.9468	15.6021	4.13003	0	0	0	5.89613	0.0146165	0.0369412
ENSGALG00000034767	124.912	119.245	187.228	0	6.3003	0.873157	5.89356	4.27475e-15	9.52145e-14
ENSGALG00000039430	1536.32	1934.66	85.354	17.6791	31.5015	11.351	5.87769	2.11076e-07	1.64987e-06
ENSGALG00000046506	0	70.2095	41.3003	0	0	1.74631	5.87215	0.00183469	0.00620102
ENSGALG00000037169	7.4734	24.5176	2.06502	0	0	0	5.86928	0.0210349	0.049895
ENSGALG00000029807	7.4734	6.68662	19.2735	0	0	0	5.85874	0.015216	0.0381446
ENSGALG00000044082	3.20288	20.0599	10.3251	0	0	0	5.85547	0.0176595	0.0431846
ENSGALG00000045182	924.566	1059.83	856.294	15.1535	6.3003	27.0679	5.84194	2.27057e-51	5.25686e-49	CYSRT1
KRT12	133.454	232.917	566.503	3.78839	5.25025	6.98526	5.84072	6.07124e-19	1.9454e-17
CHAT	10.6763	7.80106	14.4551	0	0	0	5.8329	0.0139346	0.0354743
SNORA8	23.4878	21.1743	19.2735	0	1.05005	0	5.82263	0.000409945	0.0016561
ENSGALG00000031322	26.6907	50.1497	39.9237	1.2628	0	0.873157	5.80814	2.641e-06	1.70447e-05
ENSGALG00000029826	11.7439	14.4877	6.19505	0	0	0	5.8009	0.0152765	0.0382739
LYPD2	0	8.9155	53.6904	1.2628	0	0	5.80005	0.00963506	0.0258708
ENSGALG00000041288	0	3.34331	59.1972	0	0	0.873157	5.79881	0.0129172	0.0331979
ENSGALG00000037975	6.40577	111.444	4.13003	1.2628	1.05005	0	5.79774	0.000417174	0.0016815
ANKK1	137.724	210.629	108.069	0	5.25025	2.61947	5.79735	2.36603e-16	5.90178e-15
ENSGALG00000038459	69.3958	195.026	106.004	0	0	6.1121	5.78026	3.84788e-10	4.55047e-09
ENSGALG00000001325	746.272	114.787	25.4685	7.57677	5.25025	3.49263	5.77952	2.64726e-09	2.78055e-08
DHRS7C	21.3526	74.6673	19.2735	0	2.1001	0	5.77889	3.31364e-05	0.000172646
ENSGALG00000041559	508.191	443.546	366.196	12.628	5.25025	6.98526	5.76829	7.67096e-44	1.24847e-41
MYOZ1	52.3138	255.206	134.226	1.2628	3.15015	3.49263	5.76098	1.5904e-12	2.54558e-11
ENSGALG00000033721	10.6763	39.0053	11.7018	0	1.05005	0	5.75971	0.00109587	0.00394436
ENSGALG00000038139	33.0965	17.831	10.3251	0	0	0.873157	5.7566	0.000847052	0.00313671
ENSGALG00000038514	2096.82	2573.23	7877.35	101.024	98.7047	34.9263	5.74577	5.02093e-28	3.42465e-26
ENSGALG00000038117	5.33814	5.57218	19.9618	0	0	0	5.74535	0.020647	0.0491378
SNORA33	20.2849	6.68662	4.13003	0	0	0	5.74065	0.0210391	0.0498976
ENSGALG00000032054	250.893	94.7271	80.5357	0	3.15015	4.36578	5.73574	1.66235e-12	2.65298e-11
SNORA4	7.4734	14.4877	8.26007	0	0	0	5.70197	0.0180233	0.0439565
ENSGALG00000041026	0	31.2042	26.8452	0	1.05005	0	5.68611	0.00896398	0.0243393
ENSGALG00000035232	98.2218	89.155	191.358	5.05118	0	2.61947	5.68403	2.60283e-13	4.61546e-12
KERA	36.2994	12.2588	9.63675	0	1.05005	0	5.68341	0.0013308	0.00468204
ENSGALG00000038342	42.7051	76.8962	43.3654	1.2628	2.1001	0	5.67806	6.25943e-08	5.33675e-07
IFITM3	115.304	81.3539	164.513	1.2628	1.05005	4.36578	5.67383	3.37986e-14	6.75069e-13
SNORA25	13.8792	6.68662	8.94841	0	0	0	5.66998	0.0191962	0.0463222
GAL	235.946	259.664	351.741	12.628	5.25025	0	5.66061	1.44152e-18	4.37191e-17
ENSGALG00000039030	333.1	273.037	161.071	3.78839	4.2002	6.98526	5.64055	9.78845e-25	5.29285e-23
ART4	134.521	5.57218	21.3385	2.52559	0	0.873157	5.63498	6.55699e-05	0.000320785
ENSGALG00000044511	82.2074	71.324	38.547	0	0	3.49263	5.60244	4.27554e-08	3.73945e-07
ENSGALG00000037384	19.2173	11.1444	24.0919	1.2628	0	0	5.59741	0.00109183	0.0039324
ENSGALG00000042084	35.2317	43.463	17.8968	0	0	1.74631	5.59271	3.04132e-05	0.00015957
ENSGALG00000039647	1127.42	148.22	0	1.2628	14.7007	10.4779	5.58911	0.0148119	0.0373127
ENSGALG00000032855	9.60865	21.1743	23.4035	0	0	0.873157	5.58884	0.0012307	0.0043753
RIMS1	177.226	271.923	407.497	1.2628	15.7508	0.873157	5.58314	3.07442e-13	5.38204e-12
ELF3	8894.41	10309.7	4759.86	193.208	206.86	102.159	5.57946	1.09869e-56	3.28368e-54
CAPN13	206.052	220.659	205.125	0	6.3003	6.1121	5.57871	4.53627e-25	2.49389e-23
ENSGALG00000040587	9.60865	2.22887	40.612	1.2628	0	0	5.54867	0.00484886	0.0144289
LMOD2	1.06763	47.9208	47.4954	0	2.1001	0	5.52411	0.0011225	0.00402963
ENSGALG00000045216	0	44.5775	6.88339	1.2628	0	0	5.50734	0.0161807	0.0401841
ENSGALG00000037001	2.13526	45.6919	3.4417	0	0	0.873157	5.49925	0.00805446	0.0222109
ENSGALG00000046444	85.4102	70.2095	84.6657	3.78839	2.1001	0	5.48667	2.573e-11	3.52165e-10
ENSGALG00000036735	2.13526	6.68662	40.612	1.2628	0	0	5.46376	0.00663273	0.0188618
RHPN2	226.337	234.032	367.573	10.1024	5.25025	4.36578	5.44394	7.54199e-28	4.999e-26
ENSGALG00000037672	11.7439	22.2887	15.1435	1.2628	0	0	5.44367	0.00164457	0.00563431
ENSGALG00000039055	10.6763	2.22887	35.7936	0	0	0.873157	5.44158	0.00562142	0.0163751
STRA6	96.0865	80.2395	180.345	1.2628	4.2002	2.61947	5.43954	8.54187e-14	1.62138e-12
ENSGALG00000037692	20.2849	32.3187	41.3003	2.52559	0	0	5.42598	3.71922e-05	0.000192193
FOXF1	337.37	425.715	742.03	7.57677	16.8008	10.4779	5.42378	2.84825e-32	2.37663e-30
IL17B	5.33814	11.1444	69.5222	0	1.05005	0.873157	5.42061	0.000524807	0.00205768
PGLYRP2	70.4634	70.2095	73.6523	0	1.05005	3.49263	5.41234	1.44631e-10	1.81484e-09
ROS1	143.062	133.732	2.75336	5.05118	0	1.74631	5.40494	2.55677e-05	0.000136057
KRT15	807796	772197	569428	15288.7	12803.3	23144.8	5.39058	1.43229e-93	1.07018e-90
ENSGALG00000023925	13463.9	16326.5	8907.11	232.354	231.011	476.744	5.36056	8.11537e-56	2.26102e-53	CYP2C18
TNNT3	59.7872	1878.94	1339.51	36.6211	22.0511	22.7021	5.33411	3.45565e-06	2.1764e-05
FAM3B	162.279	166.051	125.966	0	0	10.4779	5.3337	9.9068e-10	1.11378e-08
ENSGALG00000037167	48.0433	249.634	99.8092	2.52559	0	6.98526	5.33266	4.70294e-09	4.78089e-08
ENSGALG00000045501	14.9468	22.2887	8.26007	0	1.05005	0	5.3263	0.00271992	0.00873755
U3	427.051	661.976	36.482	11.3652	6.3003	10.4779	5.32259	3.84958e-11	5.17834e-10
VIP	309.612	334.331	576.14	10.1024	14.7007	6.1121	5.32202	5.30432e-31	4.21219e-29
CYB561	212.458	163.822	202.372	5.05118	5.25025	4.36578	5.31227	9.81778e-26	5.62316e-24
ITGB1BP2	42.7051	65.7518	15.8318	1.2628	1.05005	0.873157	5.30184	3.73816e-06	2.34266e-05
ENSGALG00000032928	18.1497	22.2887	4.13003	1.2628	0	0	5.29473	0.00433876	0.0131176
DMRT1	48.0433	10.0299	17.8968	0	0	1.74631	5.27171	0.000409134	0.00165323
ENSGALG00000045071	24.5554	11.1444	7.57173	1.2628	0	0	5.25515	0.00376801	0.0116164
ENSGALG00000039041	14.9468	62.4085	5.50671	1.2628	1.05005	0	5.24823	0.000541893	0.00211633
CBLN2	49.1109	31.2042	123.901	2.52559	3.15015	0	5.24465	1.75138e-07	1.3861e-06
ENSGALG00000038574	71.5311	103.643	254.685	5.05118	2.1001	4.36578	5.23436	8.88136e-13	1.47467e-11
SNPH	87.5455	100.299	49.5604	0	6.3003	0	5.23428	9.07745e-08	7.54374e-07
ENSGALG00000035928	165.482	257.435	232.659	12.628	4.2002	1.74631	5.22887	1.8706e-19	6.30101e-18
ENSGALG00000029690	14.9468	8.9155	59.8855	2.52559	0	0	5.22486	0.000610597	0.00234853
ENSGALG00000035436	2.13526	1.11444	38.547	1.2628	0	0	5.22226	0.0175669	0.0430158
PCK1	444.133	249.634	171.396	0	15.7508	6.98526	5.22111	3.54856e-14	7.07044e-13
ENSGALG00000032901	0	41.2342	45.4304	2.52559	0	0	5.21601	0.00645848	0.018441
HTR4	10.6763	22.2887	8.94841	0	0	0.873157	5.20901	0.00384632	0.0118135
SPINW	4.27051	538.273	545.853	6.31398	13.6507	9.60473	5.19989	0.00032987	0.0013655
ENSGALG00000042426	37.367	61.294	57.1321	3.78839	0	0.873157	5.1827	1.00138e-07	8.25093e-07
ENSGALG00000036511	472.959	524.9	611.933	26.5187	12.6006	6.98526	5.1781	3.57939e-36	3.67737e-34
ENSGALG00000039721	199.646	167.166	212.008	11.3652	1.05005	4.36578	5.17599	7.70822e-20	2.68449e-18
NOXO1	27.7583	6.68662	6.19505	0	1.05005	0	5.165	0.00652271	0.0185985
ADCY8	304.274	305.356	521.073	6.31398	21.001	4.36578	5.16436	7.88747e-22	3.24948e-20
ENSGALG00000040052	212.458	260.778	130.096	1.2628	5.25025	9.60473	5.15113	2.46744e-18	7.32126e-17
MSC	439.863	133.732	41.3003	5.05118	6.3003	6.1121	5.13096	2.79908e-10	3.37079e-09
ENSGALG00000005861	398.225	424.6	205.813	5.05118	14.7007	9.60473	5.10937	7.87749e-26	4.55951e-24
ENSGALG00000044774	7.4734	17.831	13.0784	1.2628	0	0	5.0875	0.00500436	0.0148179
MLPH	247.69	404.541	391.665	13.8907	11.5506	6.1121	5.08521	1.18314e-31	9.62792e-30
ENSGALG00000043880	74.734	71.324	216.138	7.57677	3.15015	0.873157	5.04308	3.37405e-10	4.02779e-09
ALDH1A1	1997.53	2475.16	697.287	65.6653	60.9029	33.18	5.02243	3.98947e-28	2.74389e-26
ENSGALG00000045510	37.367	189.454	543.1	10.1024	3.15015	10.4779	5.02137	2.37906e-09	2.52466e-08
ENSGALG00000034498	20.2849	20.0599	58.5088	0	2.1001	0.873157	5.0147	3.22242e-05	0.000168106
ENSGALG00000046383	10.6763	5.57218	19.9618	0	1.05005	0	5.01304	0.00739762	0.0206982
SLC45A2	19.2173	28.9754	15.1435	0	0	1.74631	4.99621	0.00042581	0.00171304
VWCE	271.178	95.8416	291.856	5.05118	10.5005	5.23894	4.98648	1.40371e-16	3.61665e-15
ENSGALG00000037990	9.60865	10.0299	15.8318	0	1.05005	0	4.97935	0.00620572	0.017837
UGT8	1243.79	1571.36	1214.23	36.6211	67.2032	24.4484	4.97878	1.60999e-46	2.9736e-44
ENSGALG00000031625	30.9612	3.34331	1.37668	0	1.05005	0	4.97631	0.0207266	0.0492773
ENSGALG00000044821	6.40577	17.831	11.0134	1.2628	0	0	4.96328	0.00733845	0.0205572
NOXA1	291.462	264.122	371.703	8.83957	12.6006	8.73157	4.94469	4.53917e-35	4.44137e-33
ENSGALG00000029478	35.2317	70.2095	11.7018	0	0	3.49263	4.93167	0.000124544	0.000572176
ENSGALG00000045454	9.60865	10.0299	14.4551	0	1.05005	0	4.92127	0.00704395	0.0198744
SNORD97	4.27051	14.4877	15.1435	1.2628	0	0	4.91276	0.00951752	0.0256096
ENSGALG00000041865	4.27051	7.80106	79.159	1.2628	0	1.74631	4.91077	0.00124027	0.00440336
CHRNB4	27.7583	28.9754	62.6389	0	1.05005	2.61947	4.9105	3.93245e-06	2.45506e-05
ENSGALG00000008932	444.133	499.268	371.015	8.83957	2.1001	32.3068	4.89466	1.0271e-14	2.18697e-13
ENSGALG00000023882	2661.6	2568.78	2113.89	82.0817	81.9039	82.9499	4.89358	4.3858e-135	6.55397e-132
ENSGALG00000022720	2549.5	2821.75	4567.82	84.6073	189.009	63.7405	4.88186	1.13773e-33	1.039e-31	GJB2
ENSGALG00000031552	6.40577	39.0053	75.029	0	3.15015	0.873157	4.88027	0.000122596	0.000563701
DMRT2	159.077	203.942	437.784	17.6791	6.3003	4.36578	4.86789	1.22425e-15	2.85047e-14
TGM1	18520.1	18242.2	14956.9	635.186	459.922	682.809	4.86208	1.35365e-123	1.48342e-120
ENSGALG00000033000	265.839	250.748	36.482	5.05118	11.5506	2.61947	4.85387	1.90225e-09	2.04642e-08
ENSGALG00000045803	41.6375	8.9155	240.23	3.78839	1.05005	5.23894	4.84411	1.42459e-05	7.95968e-05
CSTA	29901.1	35019	41372.6	1155.46	1128.8	1480	4.81891	2.91751e-130	3.42557e-127
GPX2	335.235	341.018	119.083	10.1024	10.5005	7.85841	4.81067	7.28255e-19	2.31548e-17
ENSGALG00000045369	40.5699	13.3732	2.75336	0	1.05005	0.873157	4.80521	0.00285337	0.0091181
ENSGALG00000030662	48.0433	61.294	62.6389	1.2628	2.1001	2.61947	4.80386	1.56808e-09	1.70703e-08
ENSGALG00000033992	9.60865	20.0599	2.06502	1.2628	0	0	4.80325	0.0171545	0.0422387
ENSGALG00000038473	4038.84	5835.19	5679.49	292.968	90.3043	175.505	4.80211	1.3876e-37	1.56228e-35
ENSGALG00000001824	470.824	996.307	3098.9	55.563	40.952	68.1062	4.79283	3.25388e-17	8.88494e-16
FOXL1	13.8792	3.34331	13.7668	0	1.05005	0	4.78448	0.0138377	0.0352657
PACSIN1	101.425	73.5528	26.1569	2.52559	3.15015	1.74631	4.7713	3.78335e-08	3.34359e-07
MUC6	10.6763	11.1444	8.94841	0	0	0.873157	4.76667	0.0101012	0.0269115
GRM1	14.9468	30.0898	8.26007	0	0	1.74631	4.76122	0.00197683	0.00661681
WIF1	2056.25	1059.83	1664.4	27.7815	35.7017	114.384	4.73595	2.57837e-22	1.10373e-20
ENSGALG00000034474	5591.17	7979.37	10219.8	453.343	155.407	290.761	4.72693	1.52045e-36	1.61247e-34
ENSGALG00000034990	5628.53	2425.01	9611.97	191.945	151.207	332.673	4.70668	1.10645e-24	5.96323e-23
C4orf19	280.786	476.979	803.98	16.4163	24.1512	19.2095	4.70502	1.45828e-25	8.23751e-24
CACNA1E	372.602	265.236	477.707	13.8907	17.8509	11.351	4.70378	5.34886e-32	4.37436e-30
CASQ2	1.06763	206.171	198.93	3.78839	8.4004	3.49263	4.69593	5.37044e-05	0.000267756
ENSGALG00000041282	115.304	74.6673	48.8721	1.2628	4.2002	3.49263	4.69438	2.95349e-10	3.54894e-09
ENSGALG00000041383	67.2606	54.6074	70.8989	5.05118	2.1001	0.873157	4.68246	1.12414e-09	1.25194e-08
ENSGALG00000037438	1841.66	2411.64	1590.06	77.0305	57.7528	92.5546	4.67934	5.93085e-69	2.56556e-66
ENSGALG00000035511	10.6763	23.4032	19.2735	1.2628	0	0.873157	4.67543	0.000812346	0.00302591
FOXE3	51.2461	133.732	105.316	3.78839	3.15015	4.36578	4.67498	1.22523e-11	1.73774e-10
GDF2	113.169	121.474	414.38	6.31398	9.45045	9.60473	4.66857	3.45166e-13	6.02318e-12
PRDM6	24.5554	16.7166	62.6389	0	3.15015	0.873157	4.66677	5.65704e-05	0.000280599
NRIP3	30.9612	14.4877	32.3519	0	2.1001	0.873157	4.66432	9.54109e-05	0.000448745
TM4SF4	6.40577	6.68662	15.1435	0	0	0.873157	4.6542	0.0159356	0.0397315
ENSGALG00000039358	5.33814	13.3732	9.63675	0	0	0.873157	4.6502	0.0153382	0.0384167
ENSGALG00000038726	39.5022	57.9507	30.2869	0	3.15015	1.74631	4.64247	1.0374e-06	7.22267e-06
ENSGALG00000033026	7235.31	8434.06	14543.9	424.299	542.876	247.103	4.63817	3.13384e-40	4.15437e-38
SLC9A4	3.20288	17.831	30.9753	0	2.1001	0	4.63776	0.00516359	0.0152386
ENSGALG00000045901	321.356	382.252	233.347	5.05118	5.25025	26.1947	4.63691	1.27488e-15	2.95996e-14
NPW	105.695	215.086	165.201	2.52559	11.5506	5.23894	4.63458	2.53491e-15	5.73163e-14
CHST1	66.1929	114.787	182.41	5.05118	6.3003	3.49263	4.63231	8.5366e-13	1.42029e-11
NMRAL1	12689.8	6773.55	10983.8	522.797	283.514	422.608	4.6318	1.73244e-52	4.18793e-50
ENSGALG00000037150	21.3526	28.9754	24.0919	0	1.05005	1.74631	4.62111	6.80588e-05	0.000331875
ENSGALG00000037271	544.49	273.037	24.7802	23.9931	0	10.4779	4.61555	0.00599432	0.017305
ENSGALG00000043837	640.577	713.24	155.565	22.7303	25.2012	13.9705	4.61403	1.36025e-16	3.52678e-15
ENSGALG00000029790	112.101	171.623	72.2756	6.31398	2.1001	6.1121	4.61341	8.36694e-13	1.39489e-11
IGFBP1	10.6763	23.4032	15.1435	0	1.05005	0.873157	4.59479	0.00119819	0.00427361
ENSGALG00000044605	65.1253	90.2694	61.2622	1.2628	1.05005	6.1121	4.59394	1.76502e-09	1.90127e-08
ENSGALG00000039820	40.5699	3.34331	2.06502	0	0	1.74631	4.59051	0.0161691	0.0401612
SLC12A8	103.56	62.4085	83.289	3.78839	3.15015	3.49263	4.58393	2.80145e-12	4.32397e-11
ENSGALG00000002111	50.1785	33.4331	44.742	2.52559	3.15015	0	4.57837	1.07978e-06	7.48923e-06
ENSGALG00000045362	89.6808	302.012	105.316	6.31398	9.45045	5.23894	4.56756	2.58074e-12	4.00587e-11
CDK5R2	6.40577	7.80106	12.3901	0	0	0.873157	4.56501	0.0178708	0.0436299
KRT7	2901.81	3063.59	4183.72	89.6585	95.5546	242.738	4.56159	4.75492e-33	4.15752e-31
KRT8	20940.5	23454.4	19512.3	1078.43	585.928	1043.42	4.56093	8.05289e-72	4.13667e-69
ST6GALNAC1	684.35	532.701	684.209	30.3071	31.5015	20.0826	4.55358	1.70911e-53	4.25673e-51
ENSGALG00000038090	14.9468	6.68662	4.81837	0	0	0.873157	4.54462	0.021009	0.0498407
ENSGALG00000044235	27.7583	23.4032	19.2735	0	1.05005	1.74631	4.54131	0.000111797	0.000517376
uc_338	73.6663	93.6127	116.329	3.78839	2.1001	6.1121	4.53317	7.02793e-13	1.18124e-11
VGLL1	1227.77	1390.82	904.478	87.1329	29.4014	37.5457	4.52985	7.69634e-31	6.08233e-29
ENSGALG00000030614	2975.48	3499.33	2645.29	80.8189	93.4545	220.909	4.52104	3.98437e-35	3.92186e-33
ENSGALG00000041996	81.1397	81.3539	99.8092	3.78839	6.3003	1.74631	4.50245	1.83338e-12	2.90898e-11
ENSGALG00000030427	17.082	17.831	34.417	0	2.1001	0.873157	4.50206	0.000216936	0.000942635
NEK5	7.4734	34.5475	59.1972	3.78839	1.05005	0	4.49336	0.000367756	0.00150527
ENSGALG00000036658	12.8115	17.831	59.1972	1.2628	0	2.61947	4.4921	0.00026137	0.00111306
MYBPH	1.06763	15.6021	48.8721	0	1.05005	1.74631	4.48484	0.00482811	0.0143776
ENSGALG00000037429	240.216	211.743	321.454	22.7303	2.1001	10.4779	4.48472	9.6009e-15	2.04961e-13
ENSGALG00000006922	6.40577	8.9155	9.63675	1.2628	0	0	4.46934	0.0206769	0.0491947
ENSGALG00000045809	51.2461	46.8064	35.7936	0	3.15015	2.61947	4.45827	3.47252e-07	2.62443e-06
MLLT11	26.6907	22.2887	19.9618	0	3.15015	0	4.45239	0.000516047	0.0020284
TACR3	1.06763	46.8064	36.482	0	1.05005	2.61947	4.44806	0.00274319	0.00880714
ENSGALG00000044700	3.20288	24.5176	17.8968	1.2628	0	0.873157	4.4463	0.0045162	0.0135668
SMYD1	24.5554	39.0053	44.742	1.2628	0	3.49263	4.43785	1.18389e-05	6.72707e-05
PLEKHS1	39.5022	27.8609	62.6389	0	3.15015	2.61947	4.43006	1.96016e-06	1.30081e-05
ENSGALG00000037125	12.8115	13.3732	19.9618	1.2628	1.05005	0	4.42705	0.00168672	0.00575594
ENSGALG00000000866	11378.8	9248.71	9662.22	438.19	606.929	364.98	4.42563	4.91876e-84	3.23418e-81	SELENBP1
C2CD4C	26.6907	40.1197	40.612	1.2628	0	3.49263	4.42355	9.83899e-06	5.70689e-05
ENSGALG00000040400	35.2317	31.2042	57.8205	6.31398	0	0	4.42212	0.000158682	0.000713071
ELMOD1	213.526	93.6127	44.742	0	13.6507	2.61947	4.42053	3.24565e-06	2.05437e-05
NMUR1	164.415	328.759	273.271	18.9419	12.6006	5.23894	4.42012	2.87963e-18	8.48303e-17
CHRM3	65.1253	102.528	119.083	3.78839	5.25025	4.36578	4.41504	6.68708e-13	1.12741e-11
ENSGALG00000044068	20.2849	20.0599	7.57173	2.52559	0	0	4.40407	0.00414756	0.0126068
ENSGALG00000030109	194.308	343.247	257.439	7.57677	6.3003	22.7021	4.40293	1.81513e-17	5.04857e-16
ENSGALG00000042158	38.4346	45.6919	21.3385	0	2.1001	2.61947	4.38894	1.08999e-05	6.24729e-05
ENSGALG00000046144	227.405	234.032	122.524	7.57677	12.6006	7.85841	4.37612	6.98685e-19	2.22577e-17
MYBPC1	0	221.773	288.414	8.83957	5.25025	10.4779	4.3757	0.0177035	0.0432665
ENSGALG00000039441	572.249	729.956	894.152	37.8839	40.952	27.941	4.37269	7.82417e-48	1.56846e-45
MYL2	1.06763	16.7166	26.8452	1.2628	1.05005	0	4.35489	0.0101796	0.0270663
ATP7B	62.9901	71.324	24.0919	6.31398	1.05005	0.873157	4.34914	3.75289e-06	2.3501e-05
RASEF	424.916	470.292	314.571	12.628	40.952	6.1121	4.34553	1.41332e-14	2.94825e-13
STMN2	191.105	193.912	420.575	11.3652	10.5005	17.4631	4.34417	8.41803e-19	2.66107e-17
ENSGALG00000001311	113.169	199.484	291.856	8.83957	11.5506	9.60473	4.33285	4.4211e-17	1.1953e-15
ENSGALG00000041597	37.367	31.2042	24.0919	5.05118	0	0	4.33242	0.000369906	0.00151369
Sial-T2	219.931	338.789	303.558	11.3652	16.8008	14.8437	4.31468	1.76048e-29	1.28048e-27
ENSGALG00000037047	32.0288	27.8609	6.19505	2.52559	1.05005	0	4.30601	0.00130087	0.00458679
GNG4	519.935	493.696	545.165	30.3071	32.5516	17.4631	4.29896	4.94733e-46	8.74455e-44
ENSGALG00000015702	8863.45	5933.26	25235.9	674.333	708.784	691.54	4.2703	1.21378e-21	4.93862e-20	PTGR1
CAV3	2.13526	26.7465	15.1435	2.52559	0	0	4.25758	0.014397	0.0364762
ENSGALG00000036121	9.60865	20.0599	24.7802	0	0	2.61947	4.23981	0.00261473	0.00845415
KCNIP1	55.5167	26.7465	60.5738	3.78839	4.2002	0	4.22776	5.71127e-06	3.46172e-05
ENSGALG00000035988	30.9612	26.7465	23.4035	2.52559	2.1001	0	4.22372	7.58063e-05	0.000365105
ENSGALG00000026297	196.444	290.868	26.8452	11.3652	2.1001	13.9705	4.22178	8.49652e-07	6.00972e-06
ENSGALG00000030128	32.0288	3.34331	99.8092	2.52559	3.15015	1.74631	4.20321	0.000386151	0.00157195
ENSGALG00000041510	1000.37	1405.31	1844.75	117.44	40.952	75.0915	4.19279	1.02752e-27	6.72921e-26
ENSGALG00000032493	1579.02	1141.18	396.483	69.4537	57.7528	44.531	4.18534	1.62117e-19	5.52879e-18
ENSGALG00000037273	12.8115	40.1197	0.688339	0	1.05005	1.74631	4.18408	0.012041	0.0312605
MAB21L2	10.6763	17.831	9.63675	0	2.1001	0	4.18095	0.00791485	0.0219105
ENSGALG00000001977	0	95.8416	197.553	7.57677	5.25025	3.49263	4.1802	0.00107797	0.00388504
CLIC5	245.554	651.946	479.772	23.9931	23.1011	28.8142	4.17676	4.91399e-23	2.27538e-21
ENSGALG00000032990	1003.57	1097.72	337.974	44.1978	39.9019	50.6431	4.17517	1.71638e-21	6.81496e-20
ENSGALG00000035920	0	8.9155	200.995	6.31398	1.05005	4.36578	4.17198	0.00661079	0.0188153
ENSGALG00000035310	12.8115	15.6021	8.26007	0	1.05005	0.873157	4.16972	0.00494723	0.0146898
ALPK3	21.3526	53.493	79.8473	2.52559	6.3003	0	4.16505	3.73077e-05	0.000192547
ENSGALG00000038166	1557.67	1448.77	7273.68	243.719	268.813	65.4868	4.1534	6.89222e-06	4.12279e-05
EDPE	21748.7	11095.3	21851.3	1068.32	847.391	1174.4	4.1456	5.74876e-47	1.09882e-44
ENSGALG00000041028	10.6763	27.8609	72.2756	2.52559	2.1001	1.74631	4.1446	8.37478e-05	0.000399491
SLN	993.962	485.895	176.903	42.935	42.002	9.60473	4.14018	1.86962e-10	2.31074e-09
ENSGALG00000043508	50.1785	47.9208	30.2869	2.52559	2.1001	2.61947	4.14008	3.65888e-07	2.75136e-06
TUSC3	59.7872	49.0352	55.0671	2.52559	4.2002	2.61947	4.1315	5.26536e-09	5.31973e-08
ENSGALG00000034870	397.158	388.938	108.069	21.4675	24.1512	6.1121	4.12536	2.97315e-11	4.03906e-10
SPP2	38.4346	24.5176	8.94841	1.2628	1.05005	1.74631	4.1203	0.000362569	0.00148775
ENSGALG00000030980	33.0965	52.3785	59.8855	3.78839	2.1001	2.61947	4.12016	1.17928e-07	9.6013e-07
ASB9	997.165	1464.37	1945.93	97.2352	74.5536	82.9499	4.11634	1.33285e-43	2.10667e-41
ENSGALG00000043843	67.2606	122.588	119.083	6.31398	7.35035	4.36578	4.11604	1.17552e-12	1.9113e-11
RGS6	65.1253	190.569	192.047	10.1024	5.25025	10.4779	4.11585	1.00447e-11	1.43829e-10
ENSGALG00000036723	10978.4	11985.8	4349.61	356.108	572.277	646.136	4.11558	2.55822e-27	1.63627e-25
SLC16A12	40.5699	13.3732	90.8608	1.2628	6.3003	0.873157	4.11103	9.63681e-05	0.000452859
ENSGALG00000033085	7.4734	7.80106	19.2735	0	1.05005	0.873157	4.10508	0.0078829	0.021833
SERPIND1	169.753	250.748	155.565	17.6791	11.5506	5.23894	4.10237	1.49926e-16	3.83875e-15
GATM	0	79.125	8.94841	2.52559	0	2.61947	4.09426	0.0184431	0.0448339
ND6	4387.95	6747.92	6069.77	320.75	342.316	344.897	4.09279	1.15423e-84	7.90554e-82
ENSGALG00000041658	103.56	113.673	132.849	7.57677	12.6006	0.873157	4.08947	8.59389e-10	9.74228e-09
ENSGALG00000032731	27.7583	30.0898	178.28	6.31398	5.25025	2.61947	4.0853	8.99303e-06	5.25515e-05
ENSGALG00000033591	50.1785	55.7218	22.7152	2.52559	5.25025	0	4.08392	3.41423e-05	0.00017738
ENSGALG00000035761	91.816	133.732	373.768	17.6791	10.5005	7.85841	4.07865	1.37395e-10	1.73091e-09
ENSGALG00000045504	33.0965	353.277	342.793	12.628	4.2002	26.1947	4.07274	9.3e-07	6.54704e-06
ENSGALG00000044857	11.7439	55.7218	26.1569	3.78839	2.1001	0	4.06941	0.000432837	0.00173875
ENSGALG00000034517	11.7439	15.6021	7.57173	0	2.1001	0	4.05162	0.0118717	0.0309069
EMP1	69588	80237.2	54148.2	4945.11	4627.57	2870.07	4.03522	2.79075e-55	7.52038e-53
SYTL5	20.2849	18.9454	12.3901	1.2628	1.05005	0.873157	4.03413	0.000810934	0.00302202
ENSGALG00000042620	113.169	476.979	97.0558	18.9419	19.951	3.49263	4.03351	1.10017e-07	9.02428e-07
ENSGALG00000046438	51.2461	28.9754	35.7936	7.57677	0	0	4.03309	0.000912253	0.00334683
RASAL1	86.4779	76.8962	138.356	6.31398	4.2002	7.85841	4.03039	3.45064e-12	5.26174e-11
ENSGALG00000026875	33.0965	52.3785	31.6636	2.52559	1.05005	3.49263	4.02523	2.4426e-06	1.58764e-05
ENSGALG00000030976	6.40577	49.0352	13.0784	1.2628	2.1001	0.873157	4.02217	0.00147646	0.00512349
ENSGALG00000006044	941.648	912.724	654.61	49.249	26.2513	78.5841	4.01616	3.6908e-26	2.18235e-24
ENSGALG00000037965	25.6231	11.1444	50.2488	3.78839	1.05005	0.873157	4.00754	0.000280464	0.00118455
ACTN2	46.9756	737.757	721.379	35.3583	39.9019	19.2095	3.99867	9.88447e-08	8.15668e-07
ENSGALG00000030572	96.0865	98.0705	280.154	15.1535	12.6006	2.61947	3.99738	8.93223e-09	8.63694e-08
ENSGALG00000008352	113.169	156.021	70.2106	6.31398	12.6006	2.61947	3.99312	6.50291e-10	7.45431e-09
CACNG3	16.0144	33.4331	14.4551	1.2628	0	2.61947	3.98452	0.000882676	0.00325396
GIF	84.3426	199.484	401.99	2.52559	22.0511	18.3363	3.9823	3.25897e-08	2.90673e-07
ENSGALG00000035042	10.6763	10.0299	12.3901	0	2.1001	0	3.98169	0.0131427	0.0336878
ENSGALG00000032339	9.60865	10.0299	15.8318	2.52559	0	0	3.97136	0.013086	0.033574
GALC	229.54	1545.72	770.94	60.6142	50.4024	52.3894	3.96279	7.42597e-13	1.24306e-11
ENSGALG00000011759	34.1641	23.4032	6.88339	1.2628	1.05005	1.74631	3.96253	0.000904894	0.0033232
ENSGALG00000032823	14.9468	6.68662	11.0134	0	2.1001	0	3.9604	0.0159646	0.0397917
ENSGALG00000045068	1268.34	1389.7	512.813	89.6585	69.3033	46.2773	3.95533	1.28145e-21	5.18831e-20
ENSGALG00000043989	7.4734	7.80106	14.4551	0	0	1.74631	3.94988	0.0190479	0.0460049
ENSGALG00000046330	2.13526	10.0299	19.9618	1.2628	0	0.873157	3.94834	0.0187249	0.0453647
CHODL	128.115	80.2395	96.3675	7.57677	5.25025	6.98526	3.94701	2.36891e-13	4.21886e-12
CHIA	8.54102	61.294	29.5986	0	0	6.1121	3.94347	0.00385208	0.01182
ENSGALG00000042749	16.0144	43.463	19.9618	1.2628	2.1001	1.74631	3.93974	0.000137464	0.000625588
TSPAN15	1838.46	1914.6	2235.73	133.856	117.606	138.832	3.93932	2.16058e-97	1.86925e-94
ENSGALG00000046501	1.06763	15.6021	81.9124	3.78839	1.05005	1.74631	3.93722	0.00451462	0.0135645
SPON2	8463.09	2078.42	1987.92	114.914	430.521	273.298	3.93532	2.81908e-06	1.80593e-05
ENSGALG00000028560	7426.42	8642.46	3429.99	813.24	310.815	151.929	3.93451	2.13261e-07	1.66457e-06
ENSGALG00000013033	61.9224	44.5775	180.345	7.57677	7.35035	4.36578	3.91579	8.49627e-08	7.08583e-07
NKX3-2	211.39	177.195	144.551	13.8907	8.4004	13.0974	3.91402	4.35815e-20	1.554e-18
ENSGALG00000044734	26.6907	27.8609	8.94841	1.2628	2.1001	0.873157	3.91139	0.000679195	0.0025838
VTN	1209.62	339.903	411.627	47.9862	49.3524	34.9263	3.89296	2.75776e-15	6.2184e-14
SLC6A1	23.4878	24.5176	14.4551	1.2628	2.1001	0.873157	3.89219	0.00035052	0.00144263
GKN2	80.0721	70.2095	13.0784	2.52559	2.1001	6.1121	3.88893	2.9576e-05	0.000155625
HSD11B2	245.554	276.38	218.892	18.9419	14.7007	16.59	3.88744	8.13896e-29	5.74199e-27
ENSGALG00000011805	437.727	417.914	568.568	22.7303	21.001	51.5163	3.88253	1.57591e-23	7.77924e-22
ENSGALG00000042257	3.20288	69.0951	53.6904	1.2628	7.35035	0	3.87953	0.00392875	0.0120196
ENSGALG00000023742	382.211	708.782	879.009	59.3514	27.3013	48.8968	3.86625	1.39502e-21	5.62044e-20
KCHIP2	32.0288	65.7518	39.2353	1.2628	7.35035	0.873157	3.85486	2.25198e-05	0.000121252
B3GNT7	409.969	453.576	147.305	17.6791	38.8519	13.9705	3.84211	1.57434e-12	2.52232e-11
ENSGALG00000005790	411.037	442.431	232.659	26.5187	9.45045	39.2921	3.84086	6.48615e-15	1.41218e-13
SNAP25	29.8936	52.3785	75.029	2.52559	2.1001	6.1121	3.83488	1.20497e-06	8.28412e-06
PLPPR1	50.1785	43.463	17.2085	0	2.1001	5.23894	3.83042	0.000140555	0.00063895
ENSGALG00000031497	29.8936	13.3732	142.486	6.31398	6.3003	0.873157	3.81768	0.000286072	0.00120329
AP1S3	103.56	74.6673	132.849	3.78839	15.7508	2.61947	3.81723	3.29327e-08	2.93188e-07
ENSGALG00000045277	7.4734	13.3732	7.57173	0	1.05005	0.873157	3.80789	0.0148134	0.0373127
ALDOB	1269.41	2001.53	934.076	132.593	110.255	59.3747	3.80421	4.5051e-24	2.29984e-22
RAD21L1	7.4734	23.4032	13.0784	1.2628	1.05005	0.873157	3.80268	0.00326089	0.0102354
ENSGALG00000043412	478.297	797.937	222.334	55.563	29.4014	23.5752	3.79759	1.04576e-13	1.95787e-12
ARID3A	1769.06	2270.11	1892.24	119.966	118.656	187.729	3.79173	5.62555e-53	1.38019e-50
PTPRN2	28.826	52.3785	50.2488	3.78839	4.2002	1.74631	3.78832	1.3395e-06	9.15156e-06
SCNN1A	1018.52	894.893	2026.47	103.549	103.955	78.5841	3.78724	5.00697e-27	3.15343e-25
ENSGALG00000011136	288.26	412.342	271.206	17.6791	21.001	31.4337	3.77201	8.93411e-25	4.84683e-23
ENSGALG00000012382	71.5311	90.2694	48.8721	3.78839	6.3003	5.23894	3.76285	2.35804e-09	2.50397e-08
ENSGALG00000039311	447.336	402.312	317.324	27.7815	28.3514	29.6873	3.76088	1.66134e-35	1.67541e-33
ENSGALG00000029497	2035.97	2016.02	971.935	107.338	134.406	128.354	3.76041	5.10805e-32	4.21327e-30
ENSGALG00000027920	71.5311	89.155	40.612	0	7.35035	6.98526	3.7591	2.24078e-06	1.47118e-05
ENSGALG00000043791	4.27051	13.3732	34.417	0	1.05005	2.61947	3.75358	0.00742188	0.0207626
CSRP3	7.4734	27.8609	138.356	6.31398	4.2002	2.61947	3.75133	0.000438344	0.00175787
ENSGALG00000045130	906.416	654.174	563.061	49.249	46.2022	67.2331	3.69795	5.17243e-35	5.03103e-33
ENSGALG00000032781	3370.5	4661.69	4776.38	405.357	390.619	199.953	3.6876	3.95043e-35	3.91188e-33
ENSGALG00000036784	32.0288	36.7764	53.6904	10.1024	0	0	3.67129	0.00360742	0.0111821
ENSGALG00000031638	2856.97	2452.88	2592.97	272.764	170.108	180.743	3.66877	5.82945e-58	1.84278e-55
ENSGALG00000046672	7.4734	17.831	33.7286	0	0	4.36578	3.66735	0.0107644	0.0283795
ENSGALG00000043067	18.1497	37.8909	9.63675	0	4.2002	0.873157	3.66714	0.00311149	0.00983213
ENSGALG00000036137	62.9901	23.4032	10.3251	5.05118	1.05005	1.74631	3.66387	0.000679374	0.00258388
FBP1	937.377	1222.54	960.921	80.8189	105.005	61.121	3.66378	6.17552e-43	9.31314e-41
ENSGALG00000041875	209.255	260.778	282.219	18.9419	8.4004	31.4337	3.66221	1.316e-15	3.05111e-14
ENSGALG00000041590	5.33814	15.6021	18.5852	1.2628	1.05005	0.873157	3.65843	0.00594454	0.0171764
C16orf45	208.187	434.63	525.891	25.2559	49.3524	18.3363	3.65654	3.80541e-14	7.55475e-13
GHSR	20.2849	7.80106	13.7668	2.52559	1.05005	0	3.65258	0.00749021	0.0209146
ENSGALG00000030129	216.728	254.092	140.421	32.8327	7.35035	9.60473	3.64741	2.01636e-10	2.47905e-09
ENSGALG00000033170	1602.51	1841.05	1113.73	114.914	133.356	120.496	3.62578	4.22245e-47	8.16572e-45
ABHD14B	337.37	368.879	139.733	29.0443	19.951	20.0826	3.62081	7.97882e-15	1.7167e-13
ENSGALG00000041215	276.516	201.713	187.917	22.7303	14.7007	17.4631	3.61093	2.74929e-21	1.07859e-19
ENSGALG00000034418	3.20288	5.57218	66.0806	2.52559	1.05005	2.61947	3.60538	0.00860286	0.0234829
ENSGALG00000037812	699.296	1063.17	1345.01	74.5049	72.4535	108.271	3.60125	7.33147e-30	5.50296e-28
ENSGALG00000040232	39.5022	49.0352	46.8071	2.52559	3.15015	5.23894	3.5958	4.54859e-07	3.3658e-06
P2RY4	132.386	122.588	91.5491	13.8907	9.45045	6.1121	3.58753	6.66821e-13	1.12538e-11
ENSGALG00000040757	12.8115	6.68662	16.5201	1.2628	0	1.74631	3.56482	0.0107526	0.0283618
ELAVL4	51.2461	99.1849	178.28	7.57677	17.8509	2.61947	3.56475	1.86865e-06	1.2446e-05
TM4SF18	2323.16	2041.65	141.798	101.024	173.258	106.525	3.56467	0.00041285	0.0016662
ENSGALG00000031441	21.3526	59.0652	5.50671	1.2628	4.2002	1.74631	3.56005	0.00213786	0.00710258
KCNJ16	11.7439	30.0898	60.5738	0	3.15015	5.23894	3.55735	0.000963527	0.00351488
ENSGALG00000029410	48.0433	49.0352	16.5201	5.05118	3.15015	1.74631	3.54736	5.68119e-05	0.000281542
P2RY14	1127.42	994.078	964.363	70.7165	133.356	61.121	3.54144	3.19905e-29	2.29633e-27
MYOT	3.20288	61.294	44.0537	5.05118	0	4.36578	3.5337	0.00498317	0.0147645
PITX2	638.442	763.389	1000.85	68.1909	86.1041	54.1357	3.53188	4.43215e-34	4.18711e-32
ENSGALG00000029520	255.163	378.909	312.506	29.0443	26.2513	27.0679	3.52498	5.28507e-28	3.58991e-26
UCHL1	98.2218	131.504	182.41	8.83957	13.6507	13.0974	3.52363	1.58905e-13	2.8991e-12
ENSGALG00000032597	152.671	44.5775	107.381	1.2628	1.05005	23.5752	3.52303	0.000436118	0.00175065
ENSGALG00000029548	2.13526	50.1497	13.0784	5.05118	0	0.873157	3.51756	0.0193371	0.0465761
ENSGALG00000015810	33.0965	23.4032	45.4304	0	4.2002	4.36578	3.51667	0.000132326	0.000604885
KCNS2	38.4346	47.9208	149.37	7.57677	6.3003	6.98526	3.50767	1.65784e-06	1.11458e-05
TMC5	435.592	449.118	595.413	75.7677	42.002	13.9705	3.50641	2.24838e-12	3.52661e-11
KRT20	733.46	567.248	687.651	55.563	64.0531	59.3747	3.47199	3.4788e-48	7.23855e-46
HAND2	97.1541	99.1849	139.044	5.05118	11.5506	13.0974	3.4687	8.68996e-12	1.25413e-10
ENSGALG00000019553	700.364	834.713	2673.51	49.249	316.065	16.59	3.46225	0.00435042	0.0131481
ENSGALG00000040802	93.9513	114.787	110.823	12.628	4.2002	12.2242	3.46161	2.01595e-11	2.80358e-10
ENSGALG00000007147	42.7051	31.2042	13.0784	1.2628	1.05005	5.23894	3.46086	0.000674339	0.00256711
HNF1B	7.4734	14.4877	11.7018	0	2.1001	0.873157	3.45959	0.0132736	0.0339809
ENSGALG00000029955	18.1497	10.0299	25.4685	1.2628	0	3.49263	3.44577	0.00495293	0.014704
Sep.12	1819.24	1921.29	2319.01	137.645	199.51	217.416	3.44484	6.94906e-50	1.50301e-47
HPGD	3215.7	2939.88	2296.3	280.341	234.161	267.186	3.43482	5.14595e-65	2.06315e-62
PGD	10312.2	9948.58	10164.7	843.547	957.646	1011.12	3.43422	4.21087e-134	5.76819e-131
ENSGALG00000038923	108.898	139.305	161.071	12.628	17.8509	7.85841	3.4321	2.31603e-13	4.12917e-12
ENSGALG00000040591	145.197	156.021	67.4572	13.8907	13.6507	6.98526	3.43113	5.95999e-10	6.87029e-09
ENSGALG00000038169	285.057	488.123	762.68	83.3445	47.2523	13.0974	3.43009	4.07934e-09	4.18056e-08
ENSGALG00000029756	32.0288	12.2588	28.2219	6.31398	0	0.873157	3.41405	0.00446334	0.013435
LMOD3	2.13526	53.493	13.0784	2.52559	3.15015	0.873157	3.40836	0.0100404	0.0267668
ENSGALG00000011930	8315.75	12152.9	12327.5	1621.43	623.73	868.791	3.39752	8.67972e-23	3.9197e-21	OVSTL
ENSGALG00000038731	6.40577	53.493	16.5201	2.52559	2.1001	2.61947	3.39254	0.00239152	0.00783416
ENSGALG00000036559	135.589	98.0705	214.762	17.6791	10.5005	14.8437	3.39228	5.23282e-12	7.80554e-11
C8B	13.8792	11.1444	8.94841	1.2628	2.1001	0	3.38712	0.0145793	0.0368586
ENSGALG00000045360	4.27051	28.9754	13.0784	2.52559	2.1001	0	3.38238	0.0148334	0.0373459
ENSGALG00000033181	72.5987	43.463	17.2085	3.78839	0	8.73157	3.38018	0.00109707	0.00394696
ENSGALG00000010303	2035.97	2101.83	2702.42	180.58	232.061	246.23	3.37286	1.6065e-55	4.40128e-53
PACRG	26.6907	34.5475	18.5852	6.31398	0	1.74631	3.36706	0.00164218	0.00562966
ENSGALG00000042435	11168.5	15987.7	8772.19	1391.6	1516.27	585.015	3.36313	3.63627e-20	1.30224e-18
GYG2	19.2173	37.8909	36.482	2.52559	2.1001	4.36578	3.35484	8.27787e-05	0.000395902
KCTD14	74.734	92.4983	47.4954	10.1024	3.15015	7.85841	3.35431	1.29427e-07	1.04547e-06
CDH15	0	42.3486	31.6636	2.52559	2.1001	2.61947	3.35305	0.0190424	0.0460017
TNNT1	4.27051	134.847	25.4685	12.628	2.1001	1.74631	3.34881	0.0058895	0.0170413
ENSGALG00000015203	12.8115	11.1444	38.547	0	5.25025	0.873157	3.34501	0.00832652	0.0228652
PGR	70.4634	37.8909	55.7555	3.78839	4.2002	7.85841	3.34153	6.6152e-07	4.76306e-06
ENSGALG00000006565	384.346	344.361	468.071	35.3583	69.3033	14.8437	3.3306	7.26811e-12	1.06482e-10
TMEFF2	367.264	363.306	552.048	34.0955	57.7528	35.7994	3.32939	1.53444e-22	6.72616e-21
ENSGALG00000040562	10.6763	3.34331	51.6254	2.52559	4.2002	0	3.32471	0.0192446	0.0464185
MIXL1	36.2994	11.1444	26.8452	3.78839	2.1001	1.74631	3.31893	0.000730521	0.00275673
ENSGALG00000015028	56.5843	62.4085	62.6389	5.05118	4.2002	8.73157	3.30943	3.50253e-08	3.10543e-07
MPND	21.3526	36.7764	34.417	3.78839	2.1001	3.49263	3.30831	6.01885e-05	0.000296576
SLC38A3	228.472	307.585	242.295	36.6211	24.1512	19.2095	3.30281	4.75076e-20	1.67942e-18
LHFPL5	192.173	182.768	770.251	36.6211	24.1512	56.7552	3.28238	5.34989e-08	4.60427e-07
ENSGALG00000037608	156.941	96.956	118.394	11.3652	13.6507	13.0974	3.28236	3.0206e-13	5.2991e-12
ENSGALG00000040174	132.386	140.419	273.959	29.0443	16.8008	11.351	3.2822	1.19452e-10	1.51977e-09
ENSGALG00000031881	74.734	89.155	47.4954	2.52559	15.7508	3.49263	3.27206	1.39073e-05	7.78371e-05
TNNI1	1.06763	144.877	22.0269	5.05118	11.5506	0.873157	3.27028	0.0152758	0.0382739
ENSGALG00000030442	425.984	431.287	421.952	46.7234	59.8529	27.0679	3.26909	1.00332e-23	5.02823e-22
ESPN	285.057	268.579	196.865	36.6211	14.7007	27.0679	3.26773	3.0018e-16	7.38708e-15
ST6GALNAC5	53.3814	88.0405	154.188	10.1024	15.7508	5.23894	3.26538	3.36565e-07	2.55305e-06
PADI1	74.734	110.329	109.446	16.4163	8.4004	6.98526	3.24536	7.14213e-10	8.16428e-09
ENSGALG00000037493	72.5987	84.6972	88.1074	6.31398	12.6006	6.98526	3.24191	7.33822e-10	8.3826e-09
PLCD4	386.481	419.028	445.355	53.0374	45.1522	35.7994	3.23643	2.28016e-33	2.03703e-31
NIPAL1	267.975	429.058	320.766	39.1466	38.8519	30.5605	3.23496	2.83398e-23	1.34639e-21
SCN2B	49.1109	36.7764	25.4685	0	6.3003	5.23894	3.22152	0.000316784	0.00131997
ENPP6	209.255	297.555	408.185	25.2559	50.4024	22.7021	3.22028	8.18987e-14	1.56541e-12
PAQR5	683.282	601.796	479.084	66.9281	47.2523	75.0915	3.21664	1.00121e-29	7.44704e-28
LYPD6B	270.11	270.808	298.051	13.8907	61.953	14.8437	3.20856	6.73244e-09	6.66273e-08
ENSGALG00000038056	27.7583	24.5176	51.6254	2.52559	5.25025	3.49263	3.20221	7.472e-05	0.000360613
ENSGALG00000040558	2279.39	1652.71	1985.86	117.44	88.2042	436.578	3.20066	3.64407e-10	4.32812e-09
ENSGALG00000020788	77.9368	139.305	97.7441	6.31398	21.001	6.98526	3.19569	7.99313e-08	6.69679e-07
ENSGALG00000036804	25.6231	13.3732	8.94841	1.2628	3.15015	0.873157	3.18348	0.0061639	0.0177416
CLDN23	62.9901	52.3785	70.2106	6.31398	5.25025	8.73157	3.17988	3.87872e-08	3.42052e-07
TMEM98	150.536	120.359	185.163	12.628	21.001	16.59	3.17729	2.93837e-14	5.89035e-13
ENSGALG00000046298	476.162	394.511	583.712	106.075	21.001	35.7994	3.17045	1.1711e-09	1.30071e-08
ENSGALG00000045075	337.37	302.012	137.668	6.31398	14.7007	64.6136	3.16414	1.00359e-05	5.80881e-05
ENSGALG00000040985	382.211	288.639	81.224	13.8907	16.8008	52.3894	3.16311	2.01073e-06	1.33276e-05
ENSGALG00000031132	9.60865	22.2887	50.2488	3.78839	1.05005	4.36578	3.16147	0.0021918	0.00726241
ENSGALG00000029471	13.8792	32.3187	440.537	20.2047	13.6507	20.9558	3.15332	0.00180248	0.00610911
ENSGALG00000031046	24.5554	25.6321	4.13003	2.52559	0	3.49263	3.15108	0.0153595	0.0384643
ENSGALG00000045622	30.9612	24.5176	8.26007	2.52559	1.05005	3.49263	3.14811	0.00295995	0.00939661
ENSGALG00000012418	29.8936	26.7465	14.4551	1.2628	2.1001	4.36578	3.14521	0.000969519	0.00353369
ENSGALG00000011622	8.54102	7.80106	18.5852	0	2.1001	1.74631	3.13678	0.0192723	0.0464781
MAB21L3	182.564	168.28	101.874	17.6791	13.6507	20.0826	3.13039	1.30262e-12	2.10546e-11
ENSGALG00000042795	114.236	143.762	94.3025	3.78839	13.6507	21.8289	3.12937	6.3849e-08	5.43808e-07
ENSGALG00000004436	992.894	989.62	720.691	70.7165	82.954	155.422	3.11952	1.50884e-20	5.61138e-19
TJP3	1030.26	1332.87	1345.7	186.894	99.7548	142.325	3.11605	4.15379e-30	3.16111e-28
SLC25A21	218.864	234.032	195.488	25.2559	28.3514	21.8289	3.10722	1.43382e-21	5.74857e-20
ATP13A4	387.549	429.058	411.627	58.0886	77.7037	7.85841	3.10318	2.72772e-07	2.09721e-06
SLC52A3	727.055	757.817	708.989	94.7096	70.3534	90.8083	3.10112	6.87014e-47	1.29806e-44
ENSGALG00000044832	164.415	92.4983	99.1208	15.1535	19.951	6.98526	3.0952	7.20332e-09	7.10307e-08
ENSGALG00000040160	11.7439	20.0599	94.9908	3.78839	3.15015	7.85841	3.08969	0.00199565	0.006673
IHH	20.2849	22.2887	3.4417	2.52559	2.1001	0.873157	3.08723	0.0136759	0.0348967
SEZ6L	20.2849	15.6021	20.6502	0	1.05005	5.23894	3.08451	0.00800683	0.0221203
ENSGALG00000043562	125.98	96.956	81.224	15.1535	17.8509	3.49263	3.08168	3.83356e-07	2.87482e-06
DBX2	41.6375	34.5475	28.2219	2.52559	5.25025	4.36578	3.08081	3.601e-05	0.00018667
CMAS	1836.32	1687.26	1300.27	155.324	200.56	213.923	3.07719	2.97047e-41	4.17338e-39
PPEF2	86.4779	34.5475	61.2622	16.4163	4.2002	1.74631	3.07319	0.000242786	0.00104338
FABP3	18584.2	20395.3	15155.8	2711.22	1790.34	1934.04	3.07283	4.08694e-43	6.22047e-41
ENSGALG00000030873	154.806	99.1849	62.6389	10.1024	17.8509	9.60473	3.07264	4.50512e-08	3.92657e-07
ENSGALG00000044078	62.9901	64.6373	46.8071	10.1024	2.1001	8.73157	3.06345	4.01039e-06	2.49802e-05
CP	448.404	637.458	676.637	58.0886	94.5045	59.3747	3.05577	2.77727e-23	1.32327e-21
ENSGALG00000032676	123.845	119.245	53.6904	5.05118	11.5506	18.3363	3.05439	7.26967e-07	5.20239e-06
ENSGALG00000030720	100.357	163.822	4.81837	5.05118	17.8509	9.60473	3.04055	0.00261304	0.00845179
MGP	27686.8	22863.8	18639.5	2975.15	1528.87	3910.87	3.03941	3.28513e-20	1.18683e-18
ENSGALG00000041773	334.168	297.555	1460.66	92.184	79.8038	82.9499	3.03884	6.2829e-08	5.35398e-07
ENSGALG00000043720	38.4346	28.9754	70.2106	6.31398	8.4004	2.61947	3.01689	6.71324e-05	0.000327844
CLIC6	170.82	129.275	66.0806	17.6791	21.001	6.98526	3.01547	2.54299e-07	1.96436e-06
ENSGALG00000005747	1166.92	560.562	764.745	99.7608	54.6026	153.676	3.01272	3.71223e-13	6.45049e-12
ENSGALG00000003713	18.1497	21.1743	97.0558	6.31398	7.35035	3.49263	3.01181	0.000931564	0.00340896
TPH2	12.8115	8.9155	18.5852	0	3.15015	1.74631	3.00597	0.015419	0.0385789
HIST1H111L	27.7583	22.2887	8.26007	0	6.3003	0.873157	3.00513	0.017686	0.0432365
ENSGALG00000007526	630.968	197.255	211.32	44.1978	51.4525	34.0531	3.00409	2.85083e-09	2.98104e-08
ENSGALG00000029412	53.3814	85.8116	80.5357	12.628	7.35035	7.85841	3.00153	4.77589e-08	4.14499e-07
CHRNA3	37.367	49.0352	161.071	10.1024	10.5005	10.4779	2.99931	2.42572e-05	0.000129714
NEFM	25.6231	33.4331	75.029	5.05118	1.05005	10.4779	2.99769	0.000744492	0.00280109
ENSGALG00000037559	23.4878	20.0599	14.4551	1.2628	4.2002	1.74631	2.99469	0.00247965	0.00807938
ENSGALG00000045127	42.7051	30.0898	32.3519	7.57677	5.25025	0.873157	2.99076	0.000362937	0.00148851
VIPR2	114.236	183.882	104.628	12.628	22.0511	15.7168	2.98975	9.82802e-11	1.25722e-09
ENSGALG00000032153	95.0189	60.1796	22.0269	3.78839	9.45045	8.73157	2.9887	9.12721e-05	0.000430511
ENSGALG00000041312	21.3526	20.0599	19.9618	0	2.1001	5.23894	2.98811	0.00496126	0.0147234
ENSGALG00000005956	12061	14342.8	17842.4	1551.98	1780.89	2251	2.98578	9.53335e-41	1.31688e-38	ANXA8L1
ENSGALG00000035354	564.775	770.076	599.543	85.8701	94.5045	64.6136	2.98572	6.77694e-30	5.11006e-28
U2	84.3426	54.6074	53.6904	8.83957	10.5005	5.23894	2.98461	3.88878e-07	2.91092e-06
TOR4A	865.846	858.116	663.559	78.2933	132.306	90.8083	2.98259	4.87893e-28	3.34166e-26
ENSGALG00000036943	12.8115	21.1743	19.9618	6.31398	0	0.873157	2.98214	0.0165177	0.0409097
ENSGALG00000042711	161.212	182.768	296.674	20.2047	28.3514	32.3068	2.97812	2.6626e-13	4.71128e-12
GALNT6	989.691	1017.48	835.644	141.433	80.8539	139.705	2.97327	1.76307e-28	1.23852e-26
ENSGALG00000045764	20.2849	37.8909	30.9753	10.1024	0	1.74631	2.96522	0.00736176	0.0206119
ENSGALG00000030167	26.6907	42.3486	45.4304	5.05118	6.3003	3.49263	2.96294	3.57255e-05	0.000185429
ENSGALG00000044589	223.134	319.843	390.288	32.8327	55.6527	31.4337	2.96219	3.20704e-15	7.20182e-14
ENSGALG00000036187	89.6808	119.245	16.5201	11.3652	5.25025	12.2242	2.96044	0.000235787	0.00101649
ENSGALG00000030583	163.347	140.419	145.24	20.2047	13.6507	23.5752	2.96025	2.08786e-14	4.26338e-13
ENSGALG00000040984	6.40577	8.9155	89.4841	5.05118	4.2002	4.36578	2.95756	0.00951114	0.0255966
ENSGALG00000046452	945.918	396.74	298.051	107.338	38.8519	69.8526	2.92794	7.49887e-09	7.36799e-08
BCAS1	279.719	363.306	145.928	31.5699	32.5516	39.2921	2.92434	4.66125e-12	6.99102e-11
C15orf59	106.763	44.5775	10.3251	7.57677	9.45045	4.36578	2.92137	0.00136155	0.00477822
UNC5A	29.8936	21.1743	27.5336	0	2.1001	7.85841	2.91415	0.00522418	0.0153733
ENSGALG00000044964	226.337	266.35	333.156	35.3583	30.4515	43.6578	2.9113	5.04325e-19	1.63836e-17
ENSGALG00000030272	184.7	169.394	169.331	30.3071	21.001	19.2095	2.9088	2.49683e-16	6.20922e-15
ENSGALG00000042540	108.898	84.6972	34.417	17.6791	5.25025	7.85841	2.90719	3.06962e-05	0.0001609
MEIS1	1164.78	1199.13	2054	147.747	231.011	213.923	2.89646	1.55801e-21	6.21615e-20
CCNA1	215.661	54.6074	62.6389	15.1535	21.001	8.73157	2.89565	2.52176e-05	0.000134412
ENSGALG00000038584	44.8404	84.6972	40.612	2.52559	9.45045	10.4779	2.88685	3.86341e-05	0.000198458
ACTG2	130429	177857	232670	28024	26459.2	18830.5	2.88339	2.29476e-28	1.60516e-26
ENSGALG00000033780	1808.56	1715.12	1773.85	242.457	292.964	184.236	2.88246	1.35227e-40	1.83708e-38
ENSGALG00000029725	127.048	191.683	435.719	42.935	38.8519	21.8289	2.87472	5.85599e-08	5.00316e-07
GOLM1	144.13	210.629	197.553	20.2047	33.6016	21.8289	2.86678	7.98478e-14	1.52798e-12
LITAF	291.462	415.685	354.495	6.31398	99.7548	39.2921	2.86422	2.30827e-05	0.000124038
ENSGALG00000041713	445.201	1016.37	477.019	140.17	75.6036	52.3894	2.86002	2.59396e-10	3.14219e-09
ENSGALG00000002610	431.322	489.238	479.084	71.9793	57.7528	64.6136	2.85223	4.6236e-34	4.34302e-32
TMOD1	65.1253	31.2042	43.3654	11.3652	3.15015	5.23894	2.85209	8.89357e-05	0.00042094
ANXA1	94827.8	56090.7	49304.4	11687.2	9541.81	6537.33	2.85027	2.30011e-20	8.45844e-19
ENSGALG00000037896	1425.28	854.773	1033.89	161.638	150.157	148.437	2.84906	1.73314e-29	1.26619e-27
PRELID3A	2220.67	2372.64	1180.5	282.866	295.064	227.021	2.84298	1.40261e-21	5.63718e-20
RASL11B	1456.24	1612.59	759.238	138.907	224.711	169.392	2.84236	1.89064e-17	5.24973e-16
IGF2BP1	50.1785	63.5229	129.408	8.83957	14.7007	10.4779	2.8394	2.31055e-06	1.51137e-05
ANO1	828.479	1321.72	1555.65	175.529	185.859	158.915	2.83392	1.89577e-24	1.01178e-22
ENSGALG00000045197	165.482	122.588	75.7173	18.9419	13.6507	18.3363	2.83369	5.1388e-09	5.20465e-08
ENSGALG00000030329	49.1109	139.305	20.6502	16.4163	11.5506	1.74631	2.83242	0.00213795	0.00710258
SHH	85.4102	76.8962	154.876	10.1024	9.45045	24.4484	2.83168	8.9427e-07	6.30902e-06
ENSGALG00000038250	13.8792	24.5176	7.57173	2.52559	3.15015	0.873157	2.8304	0.0123726	0.0319752
SYNDIG1	30.9612	27.8609	17.8968	1.2628	2.1001	6.98526	2.82956	0.00231384	0.00761611
GAL5	43.7727	23.4032	49.5604	7.57677	8.4004	0.873157	2.82846	0.00101956	0.0037005
ABHD8	13.8792	20.0599	30.9753	0	7.35035	1.74631	2.82247	0.0130813	0.0335671
ENSGALG00000044253	68.3282	82.4683	96.3675	8.83957	7.35035	18.3363	2.81639	2.23098e-07	1.73805e-06
SH3BGR	14.9468	59.0652	36.482	6.31398	4.2002	5.23894	2.81582	0.000560867	0.00217904
ENSGALG00000025899	50.1785	10.0299	6.88339	3.78839	3.15015	2.61947	2.81487	0.0116702	0.0304548
ENSGALG00000045539	12.8115	20.0599	41.9887	1.2628	2.1001	6.98526	2.81447	0.00540298	0.0158201
ENSGALG00000031218	53.3814	45.6919	6.19505	5.05118	7.35035	2.61947	2.8126	0.00453231	0.0136102
EYA2	117.439	17.831	112.888	18.9419	12.6006	4.36578	2.80949	0.000637246	0.00244247
ENSGALG00000035757	854.102	1009.68	664.247	130.068	120.756	110.891	2.80642	8.3832e-31	6.59345e-29
ENSGALG00000037093	1490.41	1429.82	1413.85	117.44	345.467	157.168	2.80409	5.29576e-14	1.0351e-12
ENSGALG00000034083	87.5455	91.3838	43.3654	1.2628	25.2012	5.23894	2.80076	0.00131941	0.00464719
RIMS3	14.9468	18.9454	22.7152	0	6.3003	1.74631	2.79567	0.0131493	0.0336941
ENSGALG00000034529	240.216	218.43	156.941	36.6211	27.3013	25.3216	2.79442	1.05082e-14	2.23459e-13
GRIN2C	44.8404	55.7218	17.8968	10.1024	1.05005	6.1121	2.79124	0.00168129	0.00573978
ENSGALG00000016969	99.2894	103.643	110.134	7.57677	10.5005	26.1947	2.79094	2.60351e-07	2.00734e-06
EPCAM	14374.5	13634	10641	2156.85	2057.05	1378.71	2.78932	8.09007e-34	7.47104e-32
ENSGALG00000036649	123.845	122.588	99.8092	26.5187	11.5506	13.0974	2.781	2.46107e-09	2.59994e-08
PROC	69.3958	51.2641	13.7668	6.31398	5.25025	7.85841	2.77773	0.000638908	0.00244639
TRIM7	44.8404	71.324	75.7173	8.83957	10.5005	8.73157	2.77622	5.59298e-07	4.07163e-06
GATA6	69.3958	44.5775	86.0424	6.31398	9.45045	13.0974	2.77473	2.13782e-06	1.40904e-05
LRMDA	16.0144	26.7465	22.0269	0	2.1001	6.98526	2.76817	0.0112161	0.0294334
GPR171	289.327	113.673	247.114	34.0955	47.2523	14.8437	2.76534	1.78429e-07	1.41146e-06
FGF1	111.033	99.1849	70.8989	13.8907	12.6006	14.8437	2.75927	2.85406e-09	2.98252e-08
WFDC2	77.9368	110.329	88.1074	12.628	10.5005	17.4631	2.75391	5.16844e-09	5.23146e-08
KIRREL3	161.212	184.997	220.269	35.3583	36.7518	13.0974	2.75023	8.24344e-10	9.35813e-09
ENSGALG00000021451	3553.07	1737.41	2217.83	478.599	216.31	423.481	2.74749	2.49876e-14	5.05845e-13
NQO1	603.21	307.585	472.889	58.0886	71.4034	76.8378	2.74149	1.06027e-16	2.78859e-15
ENSGALG00000045477	1088.98	825.798	1049.72	136.382	159.608	149.31	2.73383	1.93997e-38	2.32768e-36
C6orf163	41.6375	28.9754	48.8721	13.8907	2.1001	2.61947	2.73313	0.00147747	0.00512484
ENSGALG00000045820	103.56	139.305	100.498	15.1535	12.6006	23.5752	2.7247	1.28623e-09	1.41974e-08
CRYBG2	2272.98	2558.75	2198.56	519.009	225.761	320.449	2.72467	1.77524e-19	6.0044e-18
SMIM33	152.671	117.016	122.524	15.1535	13.6507	29.6873	2.72445	1.51292e-09	1.64917e-08
ENSGALG00000031630	22.4202	27.8609	19.2735	3.78839	4.2002	2.61947	2.72273	0.00113396	0.00406543
SLC16A14	20.2849	62.4085	33.0403	3.78839	9.45045	4.36578	2.7106	0.000685289	0.00260397
GDF10	211.39	197.255	475.642	37.8839	54.6026	42.7847	2.71012	5.92484e-10	6.84417e-09
ENSGALG00000027703	41.6375	52.3785	45.4304	3.78839	8.4004	8.73157	2.70942	1.53796e-05	8.53511e-05
CHIR-AB1	96.0865	52.3785	20.6502	7.57677	3.15015	14.8437	2.70458	0.00106697	0.00384791
MGST2	108.898	140.419	122.524	17.6791	13.6507	25.3216	2.70133	1.38308e-10	1.73949e-09
BAAT	48.0433	95.8416	64.0155	3.78839	7.35035	20.0826	2.70014	0.000110568	0.000511975
QSOX1	7576.96	7867.92	6498.61	1327.2	756.036	1294.89	2.69954	1.29778e-27	8.43195e-26
ENSGALG00000040236	89.6808	100.299	103.939	25.2559	10.5005	10.4779	2.69759	7.91641e-08	6.6359e-07
TKT	7436.03	5889.8	8341.29	1063.27	1183.41	1107.16	2.69168	4.26115e-67	1.79602e-64
ENSGALG00000034566	3114.27	2140.83	1103.41	495.016	287.714	204.319	2.68915	1.62761e-10	2.03303e-09
ENSGALG00000042263	72.5987	45.6919	4.81837	8.83957	4.2002	6.1121	2.68646	0.00717964	0.0201775
KIT	425.984	405.655	641.532	90.9213	57.7528	82.0768	2.67849	9.61418e-18	2.73422e-16
EAF2	1522.44	1543.5	1322.3	227.303	256.212	202.572	2.67815	2.56252e-47	5.01461e-45
ENSGALG00000030712	490.041	147.106	324.208	53.0374	55.6527	41.9115	2.67713	5.38795e-09	5.43024e-08
CHST9	153.738	171.623	194.112	23.9931	30.4515	27.0679	2.66995	3.37931e-15	7.57833e-14
ENSGALG00000043621	66.1929	57.9507	91.5491	16.4163	14.7007	3.49263	2.66992	3.33905e-05	0.000173804
PNPLA7	2976.55	4286.12	2952.97	553.104	500.874	554.455	2.66678	4.43556e-37	4.8286e-35
KCNT1	18.1497	63.5229	181.033	16.4163	9.45045	15.7168	2.66552	0.000988376	0.00359445
MUSK	71.5311	62.4085	17.2085	7.57677	7.35035	8.73157	2.66457	0.000376529	0.00153773
KCNQ4	198.579	160.479	86.7307	17.6791	17.8509	34.0531	2.66237	9.41922e-08	7.80803e-07
ENSGALG00000016471	4445.6	5033.91	5520.48	790.51	869.442	714.242	2.66015	9.8828e-57	3.0084e-54
ENSGALG00000036094	49.1109	88.0405	71.5873	7.57677	15.7508	9.60473	2.65792	2.28081e-06	1.4943e-05
NIPAL2	18.1497	24.5176	32.3519	1.2628	4.2002	6.1121	2.65764	0.00241556	0.00790033
ENSGALG00000042733	60.8548	49.0352	42.677	3.78839	17.8509	2.61947	2.65347	0.000919409	0.00336898
ENSGALG00000041175	50.1785	148.22	52.3138	10.1024	21.001	8.73157	2.65182	7.84322e-05	0.000376569
ENSGALG00000038396	14.9468	67.9807	103.251	12.628	3.15015	13.9705	2.64818	0.00202308	0.00675328
ENSGALG00000037156	90.7484	60.1796	20.6502	10.1024	9.45045	7.85841	2.64552	0.000250806	0.00107279
CHRDL2	84.3426	254.092	184.475	20.2047	37.8018	26.1947	2.63086	2.56998e-07	1.98335e-06
NSG1	27.7583	39.0053	70.8989	5.05118	8.4004	8.73157	2.62616	0.000159848	0.00071733
ENSGALG00000043903	14.9468	42.3486	24.7802	10.1024	0	3.49263	2.62529	0.0173021	0.0425143
ME1	1715.68	1700.63	2343.11	265.187	360.167	309.971	2.62178	5.12625e-32	4.21327e-30
CACNA1B	33.0965	31.2042	37.8586	7.57677	3.15015	6.1121	2.61353	0.000205803	0.000899732
FOXP2	288.26	405.655	403.367	49.249	84.004	46.2773	2.61271	9.7445e-15	2.07756e-13
SQLE	1253.4	995.192	494.227	138.907	197.409	112.637	2.61096	6.75249e-12	9.9371e-11
CYP11A1	441.998	25.6321	58.5088	26.5187	37.8018	21.8289	2.61023	0.00282073	0.00902699
HOXA1	46.9756	34.5475	44.0537	7.57677	5.25025	7.85841	2.60189	3.4033e-05	0.00017698
KCNF1	362.994	352.162	236.789	78.2933	39.9019	40.1652	2.59795	5.02684e-12	7.50511e-11
FGFBP1	4028.16	3287.59	1844.75	555.63	555.477	406.018	2.5945	2.43408e-17	6.72459e-16
ENSGALG00000035054	27.7583	33.4331	54.3788	5.05118	5.25025	8.73157	2.58983	0.000232317	0.00100363
EDMPN1	518.867	1379.67	268.452	284.129	31.5015	46.2773	2.58358	0.0192246	0.0463841
ENSGALG00000040440	71.5311	67.9807	68.1456	6.31398	15.7508	12.2242	2.58046	8.93072e-07	6.30327e-06
ENSGALG00000043588	120.642	80.2395	253.309	40.4094	14.7007	21.8289	2.57592	9.97146e-06	5.77557e-05
PHLDA1	235.946	269.694	122.524	44.1978	24.1512	37.5457	2.56899	4.68305e-09	4.76361e-08
ENSGALG00000012644	111.033	119.245	108.069	10.1024	26.2513	20.0826	2.56759	1.24919e-08	1.18558e-07
ENSGALG00000031844	81.1397	98.0705	47.4954	18.9419	14.7007	5.23894	2.5642	3.991e-05	0.000204438
MYO5C	147.333	247.405	271.894	54.3002	38.8519	20.9558	2.56181	9.8237e-09	9.44892e-08
DUSP28	42.7051	61.294	71.5873	11.3652	6.3003	12.2242	2.55542	1.00061e-05	5.79357e-05
ENSGALG00000034524	51.2461	49.0352	42.677	10.1024	8.4004	6.1121	2.55444	1.25325e-05	7.08908e-05
ENSGALG00000039278	76.8692	211.743	72.2756	2.52559	35.7017	22.7021	2.55437	0.0011682	0.00417725
ENSGALG00000028830	53.3814	37.8909	13.0784	7.57677	3.15015	6.98526	2.55403	0.00248387	0.00808993
ENSGALG00000041317	23.4878	12.2588	12.3901	2.52559	2.1001	3.49263	2.54994	0.0103811	0.0275188
ENSGALG00000033009	610.683	575.049	305.623	98.498	67.2032	89.062	2.54906	1.76202e-13	3.18636e-12
SYT8	565.843	781.22	649.104	84.6073	130.206	125.735	2.54542	5.23023e-22	2.1821e-20
LINGO3	45.908	36.7764	90.8608	10.1024	15.7508	4.36578	2.54077	0.000303187	0.00126717
NR2F1	539.152	462.491	402.678	83.3445	85.0541	73.3452	2.53977	4.17605e-25	2.30356e-23
SRXN1	134.521	142.648	101.186	20.2047	15.7508	28.8142	2.53231	2.10692e-09	2.25479e-08
SYT6	53.3814	80.2395	46.1187	8.83957	11.5506	10.4779	2.53163	5.60689e-06	3.40473e-05
KRTCAP3	57.6519	59.0652	48.8721	5.05118	6.3003	16.59	2.53077	7.67174e-05	0.000369169
WASF1	26.6907	33.4331	79.159	13.8907	7.35035	3.49263	2.53022	0.00133287	0.00468557
DYNC1I1	480.433	502.611	1115.8	146.484	96.6046	123.115	2.52192	5.28821e-11	6.97094e-10
ENSGALG00000029764	33.0965	13.3732	28.2219	5.05118	0	7.85841	2.52048	0.0188846	0.0456777
ENSGALG00000033684	431.322	478.093	797.785	107.338	89.2543	102.159	2.5174	8.55801e-16	2.02412e-14
NCS1	1276.88	1960.29	2149.68	342.217	316.065	283.776	2.51722	2.37922e-24	1.23764e-22
ENSGALG00000028222	75.8016	134.847	5.50671	15.1535	21.001	1.74631	2.51714	0.0197528	0.0473663
ENSGALG00000042034	169.753	103.643	30.2869	17.6791	6.3003	28.8142	2.51373	0.000898322	0.00330497
RNF222	170.82	241.833	189.293	32.8327	34.6517	37.5457	2.51371	1.61022e-14	3.32941e-13
ATP8A2	18.1497	15.6021	24.7802	2.52559	4.2002	3.49263	2.51327	0.00443931	0.0133773
CBP56-K	4453.08	2092.91	2023.72	299.282	405.319	795.446	2.51268	2.15433e-09	2.29954e-08
BCO2	18.1497	12.2588	41.9887	2.52559	2.1001	7.85841	2.51186	0.0105531	0.0279074
TGM2	10000.5	7983.83	7661.9	1733.82	1487.92	1278.3	2.51135	3.48547e-38	4.00659e-36
ENSGALG00000030893	39.5022	40.1197	57.8205	10.1024	8.4004	6.1121	2.50381	4.08854e-05	0.000208654
ENSGALG00000039841	38.4346	12.2588	27.5336	7.57677	2.1001	4.36578	2.50072	0.00533257	0.0156307
ALDH6	1589.7	1242.6	2425.02	376.313	330.766	225.274	2.49804	1.20389e-15	2.811e-14
ENSGALG00000039919	33.0965	79.125	23.4035	1.2628	2.1001	20.0826	2.49653	0.0167339	0.0413767
RPIA	3500.75	3870.44	4330.34	689.486	669.932	715.989	2.49527	3.8919e-58	1.25441e-55
ENSGALG00000035112	100.357	163.822	101.874	13.8907	13.6507	36.6726	2.48967	3.1976e-06	2.02864e-05
PPP2R5E	2237.75	2628.96	2358.94	440.716	510.324	341.404	2.48443	1.32548e-33	1.19715e-31
DUSP1	10385.9	11967.9	4720.63	1396.65	2419.32	1029.45	2.48224	3.39393e-10	4.04858e-09
THBS4	112.101	152.678	218.892	21.4675	33.6016	31.4337	2.47898	4.55258e-09	4.64528e-08
ENSGALG00000039419	22.4202	43.463	66.7689	6.31398	4.2002	13.0974	2.47526	0.00114962	0.00411621
COL9A1	33.0965	18.9454	29.5986	2.52559	10.5005	1.74631	2.47122	0.00710518	0.0200163
ENSGALG00000038879	2149.14	1924.63	2509.68	594.777	525.025	75.0915	2.46265	0.00184825	0.00624109
SCG5	501.785	435.745	264.322	79.5561	115.506	23.5752	2.4624	2.45316e-06	1.59262e-05
HOMER2	570.113	451.347	770.251	111.126	108.155	106.525	2.46182	3.49666e-19	1.14956e-17
MYOM1	43.7727	191.683	113.576	17.6791	21.001	24.4484	2.46125	4.12776e-05	0.000210329
HS3ST1	425.984	300.898	247.802	55.563	53.5526	67.2331	2.46089	2.63132e-14	5.31371e-13
ND5	64895.8	58463.4	83393.7	13567.5	13667.5	10396.7	2.45797	5.57426e-33	4.84813e-31
ENSGALG00000031660	27.7583	22.2887	34.417	5.05118	4.2002	6.1121	2.45638	0.000904579	0.00332279
ENSGALG00000045217	89.6808	84.6972	100.498	17.6791	17.8509	14.8437	2.45619	5.73923e-09	5.75604e-08
RTN4RL2	1737.03	1712.89	844.592	270.238	243.612	268.932	2.45501	6.60029e-16	1.57468e-14
ENSGALG00000041125	38.4346	18.9454	15.1435	5.05118	1.05005	6.98526	2.45378	0.00984311	0.0263305
AFAP1L1	471.892	819.111	1020.12	107.338	144.907	169.392	2.45205	5.69035e-13	9.68302e-12
BCHE	748.407	1014.14	1701.57	146.484	317.115	170.266	2.45034	4.3603e-10	5.12694e-09
ENSGALG00000002558	24.5554	20.0599	60.5738	1.2628	6.3003	11.351	2.44871	0.00708899	0.0199775
ENSGALG00000005951	52.3138	64.6373	37.1703	10.1024	9.45045	8.73157	2.44528	2.38772e-05	0.000127889
ENSGALG00000044357	280.786	241.833	367.573	35.3583	44.1021	82.9499	2.44376	6.35352e-10	7.29324e-09
ENSGALG00000029812	567.978	478.093	370.326	121.228	60.9029	79.4573	2.44209	1.89848e-13	3.42185e-12
CTH	1740.23	1536.81	1490.94	290.443	290.864	301.239	2.43269	5.87213e-51	1.34064e-48
RGS10	1063.36	1193.56	702.106	191.945	201.61	155.422	2.43094	1.50494e-19	5.15379e-18
SDCBP2	975.812	1225.88	932.011	282.866	90.3043	208.685	2.43084	1.82345e-10	2.25876e-09
ENSGALG00000023237	139.859	171.623	70.8989	29.0443	14.7007	27.0679	2.43076	1.90158e-06	1.26449e-05
SCG2	95.0189	92.4983	279.466	35.3583	28.3514	23.5752	2.43004	1.03315e-05	5.9631e-05
STYK1	264.772	392.282	331.091	31.5699	65.1031	85.5694	2.42734	7.08982e-10	8.11013e-09
C1QL1	16.0144	16.7166	54.3788	5.05118	4.2002	6.98526	2.42641	0.00568738	0.0165468
SLC1A3	22.4202	52.3785	131.473	6.31398	18.9009	13.0974	2.42625	0.001902	0.00640153
NANOS1	136.656	132.618	88.1074	23.9931	17.8509	24.4484	2.42612	6.68059e-09	6.62737e-08
ANKDD1B	127.048	81.3539	99.8092	10.1024	29.4014	17.4631	2.4261	1.80426e-06	1.20538e-05
GJB1	151.603	122.588	101.874	51.7746	10.5005	9.60473	2.40748	0.00031836	0.00132406
VIPR1	59.7872	105.872	96.3675	6.31398	13.6507	28.8142	2.40042	9.83333e-05	0.000461171
ENSGALG00000009959	1949.49	1667.2	879.009	215.938	273.013	361.487	2.39962	1.28221e-12	2.07451e-11
FDPS	2081.87	2208.81	870.061	349.794	347.567	282.03	2.39762	6.24257e-12	9.21971e-11
ENSGALG00000038293	296.801	344.361	285.661	54.3002	70.3534	51.5163	2.39521	2.51336e-18	7.43067e-17
HPGDS	112.101	71.324	88.7957	7.57677	18.9009	24.4484	2.3952	7.56958e-06	4.49363e-05
ENSGALG00000040226	341.641	346.59	192.735	49.249	74.5536	43.6578	2.39406	2.09544e-10	2.5686e-09
ENSGALG00000034057	25.6231	37.8909	36.482	3.78839	7.35035	7.85841	2.3754	0.000653526	0.00249655
REG4	57.6519	37.8909	19.9618	11.3652	3.15015	7.85841	2.37454	0.00234971	0.00772064
ENSGALG00000034041	182.564	143.762	199.618	30.3071	39.9019	31.4337	2.37265	4.18289e-12	6.32552e-11
ENSGALG00000011747	134.521	92.4983	192.047	17.6791	29.4014	34.0531	2.36053	3.37468e-07	2.55872e-06
ENSGALG00000030039	80.0721	10.0299	163.136	3.78839	19.951	25.3216	2.36034	0.0131573	0.0337094
AQP3	2680.81	3854.84	7281.94	1188.29	611.129	895.859	2.35858	6.7142e-10	7.69115e-09
ENSGALG00000045956	13.8792	12.2588	154.188	12.628	10.5005	12.2242	2.35856	0.0179642	0.0438449
GPER1	13.8792	13.3732	55.0671	5.05118	3.15015	7.85841	2.35828	0.0129904	0.0333652
CKB	44494.5	45352	28080.1	8607.21	8774.22	5621.38	2.35807	3.30896e-19	1.09222e-17
ENSGALG00000029334	75.8016	86.9261	66.0806	13.8907	15.7508	14.8437	2.35742	2.36668e-07	1.83681e-06
ENSGALG00000043967	228.472	273.037	222.334	53.0374	36.7518	51.5163	2.35666	7.26206e-15	1.57278e-13
ENSGALG00000004725	15985.6	16503.7	13294.6	2786.99	3168	2992.31	2.35508	3.52491e-52	8.39745e-50	ALDH2
ANKRD9	237.013	793.479	371.703	98.498	94.5045	81.2036	2.35483	1.00205e-07	8.25239e-07
XKR6	19.2173	31.2042	25.4685	6.31398	5.25025	3.49263	2.35348	0.00239927	0.00785327
PALD1	2605.01	3141.6	1887.43	426.825	533.426	532.626	2.35287	8.80313e-23	3.96454e-21
KRT222	52.3138	47.9208	64.0155	5.05118	14.7007	12.2242	2.34361	7.07641e-05	0.000343234
ENSGALG00000044919	71.5311	66.8662	45.4304	16.4163	11.5506	8.73157	2.33947	1.91694e-05	0.000104374
ENSGALG00000032630	71.5311	67.9807	96.3675	17.6791	19.951	9.60473	2.33817	3.42887e-06	2.16036e-05
ENSGALG00000032253	107.83	86.9261	136.291	25.2559	23.1011	18.3363	2.32446	2.93433e-08	2.63681e-07
ENSGALG00000040785	169.753	65.7518	29.5986	21.4675	22.0511	9.60473	2.324	0.00143661	0.00500637
ENSGALG00000035342	73.6663	74.6673	28.2219	13.8907	14.7007	6.98526	2.31791	0.000402822	0.00163174
ENSGALG00000012872	871.184	711.011	634.649	126.28	175.358	143.198	2.31451	5.51936e-22	2.29689e-20
ELF5	169.753	189.454	348.988	58.0886	25.2012	59.3747	2.31426	5.40884e-07	3.95334e-06
VDAC1	3682.25	3198.43	3147.77	772.831	620.58	625.18	2.31397	3.87172e-41	5.3935e-39
ENSGALG00000035496	507.123	460.262	537.593	160.375	61.953	82.0768	2.31337	2.62747e-10	3.1781e-09
SATB1	460.148	570.592	616.063	108.6	103.955	120.496	2.30494	3.07514e-23	1.4484e-21
MIPOL1	60.8548	54.6074	64.7039	7.57677	13.6507	14.8437	2.30239	1.18287e-05	6.72571e-05
ENSGALG00000045029	131.318	192.798	82.6007	50.5118	12.6006	20.0826	2.30128	0.000108859	0.000505201
IRX6	984.353	481.437	458.434	87.1329	92.4044	209.558	2.30099	2.0776e-07	1.62626e-06
ENSGALG00000034745	109.966	153.792	62.6389	29.0443	13.6507	23.5752	2.30091	1.3273e-05	7.47711e-05
ENSGALG00000035679	74.734	46.8064	78.4707	8.83957	15.7508	15.7168	2.2995	1.7725e-05	9.69595e-05
ENSGALG00000034272	18.1497	37.8909	30.2869	6.31398	4.2002	6.98526	2.29922	0.0022765	0.00750523
TPPP3	4336.7	1631.54	2230.91	665.493	706.684	299.493	2.29495	3.94922e-08	3.48082e-07
RDH10	1506.42	812.425	880.386	239.931	245.712	168.519	2.29156	1.22376e-13	2.27815e-12
ENSGALG00000029601	97.1541	75.7817	94.3025	29.0443	17.8509	8.73157	2.28998	1.73285e-05	9.49973e-05
ENSGALG00000004127	151.603	254.092	145.24	20.2047	60.9029	31.4337	2.2852	2.66397e-06	1.71659e-05
CYP26A1	38.4346	17.831	16.5201	7.57677	3.15015	4.36578	2.28478	0.00760805	0.0211896
DDO	37.367	82.4683	50.9371	3.78839	10.5005	20.0826	2.28326	0.00133135	0.00468222
ENSGALG00000042835	601.075	478.093	256.75	141.433	68.2533	66.3599	2.27965	1.19303e-07	9.7036e-07
ENSGALG00000045691	64.0577	65.7518	53.0021	10.1024	10.5005	16.59	2.27775	1.10994e-05	6.34615e-05
ENSGALG00000037826	1413.54	2437.27	1857.83	433.139	381.168	365.853	2.27497	1.35349e-20	5.06804e-19
MAL2	3171.92	3385.66	2852.48	713.479	610.079	622.561	2.27437	4.83121e-46	8.63211e-44
PRDX1	15092	15552	14202.5	2846.34	3714.03	2737.35	2.27004	1.46897e-38	1.77551e-36
IL-17D	35.2317	90.2694	74.3406	8.83957	22.0511	10.4779	2.26993	0.00034517	0.0014231
ENSGALG00000038982	101.425	96.956	83.289	26.5187	16.8008	15.7168	2.26915	1.81164e-07	1.43103e-06
ENSGALG00000046429	35.2317	30.0898	88.7957	1.2628	14.7007	15.7168	2.26708	0.00875046	0.0238185
KHDRBS2	29.8936	40.1197	50.2488	12.628	10.5005	2.61947	2.25613	0.00229893	0.00757161
ENSGALG00000030047	500.718	440.203	403.367	108.6	69.3033	103.906	2.25434	4.97044e-17	1.33286e-15
KIAA1211L	128.115	189.454	217.515	26.5187	71.4034	14.8437	2.24985	9.20538e-05	0.000433824
ENSGALG00000034782	73.6663	51.2641	52.3138	11.3652	6.3003	19.2095	2.24782	0.000170876	0.000760798
FGF9	57.6519	35.662	13.0784	6.31398	12.6006	3.49263	2.24777	0.00940196	0.0253568
ENSGALG00000030891	8.54102	35.662	148.681	7.57677	15.7508	17.4631	2.24027	0.0184268	0.0448011
MEA1	495.379	446.889	302.869	92.184	67.2032	103.906	2.23799	7.82735e-13	1.30758e-11
ENSGALG00000040800	14.9468	71.324	38.547	5.05118	18.9009	2.61947	2.23386	0.0172928	0.0425027
SYT12	255.163	161.593	198.93	49.249	36.7518	45.4042	2.2303	4.85673e-11	6.43311e-10
ENSGALG00000031556	342.709	162.708	88.1074	60.6142	25.2012	41.0384	2.22843	8.61602e-05	0.000409217
ENSGALG00000035523	43.7727	45.6919	34.417	15.1535	8.4004	3.49263	2.22732	0.00149294	0.00517415
CSPG5	39.5022	55.7218	51.6254	3.78839	24.1512	3.49263	2.22355	0.00777767	0.0215816
ENSGALG00000036752	1208.55	1438.74	1554.96	381.364	233.111	287.269	2.22311	2.57511e-20	9.44858e-19
ENSGALG00000045166	43.7727	39.0053	74.3406	15.1535	10.5005	8.73157	2.21492	0.000211795	0.000922738
ATP6	98800.4	98820.5	88303.6	26259.8	17744.8	17608.1	2.21439	6.54379e-27	4.0745e-25
ALCAM	1918.53	2209.93	2333.47	369.999	698.283	326.561	2.21211	4.76334e-13	8.19035e-12
ENSGALG00000046034	70.4634	52.3785	30.2869	10.1024	10.5005	12.2242	2.20988	0.000278372	0.00117693
ENSGALG00000032091	1441.3	1518.98	1208.72	322.013	349.667	233.133	2.2058	1.04454e-22	4.65318e-21
SPINT1	992.894	1310.58	1650.64	290.443	236.261	333.546	2.20038	2.22717e-17	6.17373e-16
PIK3R6	329.897	751.131	679.391	126.28	108.155	148.437	2.20016	4.80079e-10	5.59287e-09
ENSGALG00000031071	19.2173	15.6021	17.2085	2.52559	5.25025	3.49263	2.19751	0.0130577	0.0335116
AGTR2	194.308	134.847	139.044	26.5187	35.7017	39.2921	2.19476	2.4772e-09	2.6153e-08
ENSGALG00000039511	140.927	173.852	276.712	45.4606	45.1522	39.2921	2.19356	1.04241e-08	9.99719e-08
BEND7	2301.81	2854.07	3010.8	569.521	614.279	604.225	2.19128	1.7864e-36	1.88237e-34
RARB	533.814	484.78	574.763	133.856	134.406	82.9499	2.18849	3.32053e-16	8.12245e-15
ENSGALG00000041853	1266.21	1455.45	1360.85	436.927	134.406	327.434	2.18466	8.03578e-09	7.83e-08
YWHAG	8804.73	9331.18	9501.14	2346.27	2017.15	1721.87	2.18392	2.22192e-38	2.62762e-36
ENSGALG00000041958	24.5554	55.7218	44.0537	8.83957	5.25025	13.0974	2.18166	0.00156398	0.00538742
ENSGALG00000045089	602.142	586.194	642.22	111.126	115.506	176.378	2.17723	1.65972e-17	4.63988e-16
KCTD7	455.877	462.491	309.753	68.1909	96.6046	105.652	2.17493	5.06747e-13	8.68604e-12
ENSGALG00000041481	61.9224	105.872	62.6389	27.7815	19.951	4.36578	2.1638	0.00147687	0.00512384
ENSGALG00000046389	16.0144	21.1743	34.417	8.83957	3.15015	4.36578	2.16326	0.0101247	0.0269565
CCDC125	172.956	111.444	147.305	25.2559	36.7518	34.0531	2.16176	1.1049e-08	1.05656e-07
ENSGALG00000043601	439.863	322.072	245.049	56.8258	74.5536	92.5546	2.16045	2.78894e-10	3.36104e-09
PPP1R1B	416.375	540.502	390.977	130.068	57.7528	114.384	2.1582	5.30959e-10	6.15942e-09
ENSGALG00000014999	1058.02	483.666	258.127	133.856	170.108	99.5399	2.15713	8.32593e-06	4.89316e-05
ENSGALG00000036904	24.5554	39.0053	104.628	17.6791	7.35035	13.0974	2.15576	0.00382201	0.0117542
ENSGALG00000039180	262.636	334.331	357.936	66.9281	77.7037	69.8526	2.15496	8.58319e-16	2.02716e-14
VILL	1347.35	1257.08	1721.54	356.108	326.566	290.761	2.15458	1.78249e-25	9.96619e-24
ENSGALG00000041372	100.357	139.305	138.356	23.9931	21.001	39.2921	2.15389	2.99367e-07	2.28353e-06
UBL5	984.353	807.967	739.965	222.252	173.258	174.631	2.15361	4.71612e-22	1.9827e-20
ENSGALG00000034495	99.2894	99.1849	106.004	11.3652	28.3514	27.941	2.15299	3.0199e-06	1.92482e-05
ALDH1L2	750.542	512.641	973.311	152.798	271.963	79.4573	2.15125	9.71563e-07	6.80757e-06
AGPS	1705	1691.72	2782.95	411.671	547.076	433.086	2.15098	3.00193e-16	7.38708e-15
ENSGALG00000045769	231.675	216.201	292.544	46.7234	59.8529	60.2478	2.1469	5.289e-13	9.03748e-12
LYZ	255.163	385.595	174.15	25.2559	138.607	20.0826	2.14644	0.00174222	0.00592934
ENSGALG00000029954	495.379	410.113	333.844	113.652	92.4044	75.0915	2.14509	8.50011e-14	1.61532e-12
HOPX	11304	14605.8	4491.41	2727.64	2110.6	2048.43	2.14227	1.27443e-08	1.20674e-07
HK1	7007.91	8798.48	10883.3	1920.71	2084.35	2046.68	2.14092	1.88825e-26	1.13281e-24
VSIG10	1381.51	1202.48	770.94	208.361	259.362	291.634	2.14037	1.96126e-14	4.01984e-13
DCBLD1	309.612	609.597	798.473	116.177	164.858	110.018	2.13641	2.21652e-08	2.0253e-07
SRL	14.9468	72.4384	66.0806	10.1024	12.6006	12.2242	2.13444	0.003792	0.0116772
ENSGALG00000044468	99.2894	226.231	141.11	31.5699	25.2012	48.8968	2.13422	5.40491e-06	3.29425e-05
MXD1	3282.96	3445.84	3507.78	890.271	766.537	679.316	2.13325	2.8228e-38	3.29086e-36
CEBPD	677.944	793.479	1026.31	239.931	182.709	149.31	2.13188	6.26811e-15	1.37015e-13
ERO1A	1656.96	1725.15	1370.48	373.787	415.82	296	2.13127	1.94962e-24	1.03715e-22
SSTR1	24.5554	35.662	52.3138	6.31398	11.5506	7.85841	2.13069	0.00166041	0.00567557
ENSGALG00000045989	825.276	235.146	436.407	118.703	59.8529	163.28	2.12887	2.50405e-05	0.000133642
ENSGALG00000039022	23.4878	44.5775	44.0537	7.57677	8.4004	9.60473	2.12758	0.00110671	0.00397727
ENSGALG00000038045	2239.88	1758.58	2120.08	438.19	456.772	505.558	2.12624	3.21037e-33	2.85254e-31
ENSGALG00000039758	18.1497	11.1444	52.3138	7.57677	5.25025	6.1121	2.1261	0.016893	0.0416949
ENSGALG00000030673	64.0577	81.3539	56.4438	17.6791	15.7508	13.0974	2.12272	1.05089e-05	6.05276e-05
CCDC60	100.357	123.703	72.2756	21.4675	27.3013	19.2095	2.12189	1.63071e-06	1.09904e-05
SCUBE2	858.373	1253.74	773.693	233.617	327.616	103.033	2.1207	1.69316e-07	1.34325e-06
ENSGALG00000046096	192.173	221.773	71.5873	63.1398	22.0511	27.0679	2.11966	0.000261935	0.00111425
MARCKS	2659.46	1676.11	1691.25	372.525	439.971	576.284	2.11571	6.3834e-15	1.39165e-13
ENSGALG00000033187	213.526	158.25	255.374	36.6211	55.6527	52.3894	2.11223	1.62392e-09	1.76314e-08
ATP6V1C2	112.101	83.5828	222.334	36.6211	28.3514	32.3068	2.11096	1.3727e-05	7.69591e-05
SBK1	19.2173	31.2042	139.044	13.8907	7.35035	22.7021	2.10902	0.0144087	0.03649
ENSGALG00000040222	140.927	189.454	175.526	53.0374	21.001	43.6578	2.1087	4.44508e-07	3.29879e-06
ENSGALG00000034117	26.6907	23.4032	25.4685	6.31398	4.2002	6.98526	2.10698	0.00387781	0.0118836
FDFT1	2459.81	2682.45	1261.04	560.681	452.572	474.124	2.10598	2.56623e-12	3.98712e-11
HDC	156.941	177.195	69.5222	16.4163	52.5025	24.4484	2.10531	0.000239427	0.00102975
MARCH3	22.4202	25.6321	28.2219	6.31398	6.3003	5.23894	2.10406	0.00337899	0.0105606
MATK	227.405	242.947	205.813	60.6142	42.002	55.0089	2.10233	9.20255e-13	1.52185e-11
KIAA0319	27.7583	34.5475	8.94841	5.05118	5.25025	6.1121	2.10169	0.0163209	0.0404711
ENSGALG00000044745	95.0189	164.937	129.408	12.628	22.0511	55.0089	2.10087	0.000262175	0.00111475
ENSGALG00000030743	18.1497	24.5176	91.5491	17.6791	6.3003	7.85841	2.09984	0.0142258	0.0360925
ENSGALG00000015704	29085.4	16978.4	16458.2	5139.58	3969.19	5480.81	2.09938	4.95495e-15	1.09622e-13	TXN
ENSGALG00000035210	555.167	470.292	386.847	152.798	97.6547	81.2036	2.09667	3.05724e-11	4.14644e-10
ENTPD6	593.601	468.064	529.333	123.754	142.807	106.525	2.09476	3.37254e-19	1.11098e-17
E2F8	462.283	509.298	672.507	101.024	161.708	122.242	2.09372	1.13386e-13	2.118e-12
ENSGALG00000013528	74.734	114.787	184.475	20.2047	25.2012	41.9115	2.09129	4.5777e-05	0.000231106
ENSGALG00000046401	29.8936	14.4877	22.7152	6.31398	5.25025	4.36578	2.08775	0.00920336	0.0249098
TAGLN3	48.0433	41.2342	70.2106	11.3652	3.15015	22.7021	2.08761	0.00479552	0.0142987
ENSGALG00000008040	87.5455	147.106	68.1456	16.4163	15.7508	38.4189	2.08276	0.000191965	0.000844175
ENSGALG00000023472	180.429	171.623	116.329	40.4094	26.2513	43.6578	2.08118	8.04804e-08	6.73936e-07
ARHGEF16	354.452	385.595	700.041	130.068	86.1041	124.861	2.08087	3.69093e-09	3.80147e-08
ENSGALG00000004503	1149.84	1315.04	728.263	323.276	196.359	235.752	2.08077	6.61325e-12	9.74091e-11
MT-ND2	38937.5	38620.8	35029.6	10492.6	9591.16	6541.69	2.08031	7.97929e-23	3.6233e-21
HPX	28.826	39.0053	101.874	8.83957	14.7007	16.59	2.07813	0.00285447	0.0091181
ENSGALG00000010364	1556.6	2138.6	2507.62	411.671	447.321	609.464	2.07745	5.28308e-16	1.26778e-14
ENSGALG00000031104	230.608	248.519	178.28	50.5118	40.952	63.7405	2.07498	2.33538e-10	2.85207e-09
ENSGALG00000040887	90.7484	67.9807	80.5357	25.2559	13.6507	18.3363	2.0744	7.01971e-06	4.1899e-05
FJX1	595.736	421.257	247.802	87.1329	108.155	104.779	2.07189	1.34579e-08	1.27066e-07
ENSGALG00000035716	207.12	230.688	213.385	34.0955	50.4024	68.9794	2.07159	1.58285e-09	1.72196e-08
ENSGALG00000001209	26.6907	88.0405	44.0537	23.9931	7.35035	6.98526	2.07073	0.00670439	0.0190406
MTFP1	36.2994	55.7218	48.8721	11.3652	13.6507	8.73157	2.06919	0.000272418	0.00115472
NGEF	918.16	1418.68	2338.29	438.19	295.064	384.189	2.06596	3.20258e-09	3.32552e-08
PFKM	24.5554	274.151	172.773	21.4675	42.002	48.8968	2.0645	0.00547181	0.0159932
WISP2	159.077	71.324	48.1837	32.8327	15.7508	18.3363	2.06384	0.000739511	0.0027849
ENSGALG00000032842	29.8936	57.9507	22.0269	5.05118	16.8008	4.36578	2.0624	0.011757	0.0306522
DPF3	38.4346	43.463	39.2353	7.57677	12.6006	8.73157	2.062	0.00046503	0.00185223
PBX3	1717.81	1787.56	1431.06	358.634	375.918	446.183	2.06119	7.11588e-28	4.75491e-26
ENSGALG00000045137	27.7583	28.9754	26.1569	6.31398	8.4004	5.23894	2.05857	0.00295924	0.00939619
ENSGALG00000032012	42.7051	33.4331	30.9753	6.31398	10.5005	8.73157	2.05584	0.00110271	0.00396377
ENSGALG00000045734	115.304	71.324	90.8608	18.9419	23.1011	24.4484	2.05456	2.12156e-06	1.40001e-05
ENSGALG00000033586	64.0577	40.1197	23.4035	12.628	9.45045	8.73157	2.05274	0.00215532	0.00715451
CACNA1D	83.275	76.8962	84.6657	13.8907	21.001	23.5752	2.05221	2.79924e-06	1.79461e-05
ENSGALG00000031678	16.0144	16.7166	18.5852	5.05118	2.1001	5.23894	2.0511	0.0206946	0.0492155
GUCY1A3	714.243	674.234	784.707	142.696	199.51	182.49	2.04749	1.97726e-21	7.79429e-20
ENSGALG00000039028	7704	6648.73	6916.43	1664.36	1201.26	2286.8	2.04503	4.06465e-16	9.85468e-15
ENSGALG00000041804	35.2317	49.0352	29.5986	11.3652	2.1001	13.9705	2.04473	0.00833578	0.0228868
FGFRL1	853.035	1284.95	1451.02	421.774	197.409	253.216	2.04327	1.23938e-09	1.37191e-08
cFuc-TIX	79.0045	125.931	81.9124	29.0443	26.2513	14.8437	2.04315	1.58251e-05	8.75282e-05
ABLIM3	948.054	917.182	603.673	252.559	166.958	180.743	2.04204	3.06521e-13	5.37163e-12
FAM84A	441.998	504.84	648.415	136.382	156.457	96.0473	2.04119	1.09893e-12	1.79564e-11
GPI	7364.5	7562.57	9998.81	2035.63	2232.41	1795.21	2.03985	1.51592e-26	9.16128e-25
SLC38A4	525.273	465.835	877.632	149.01	181.659	124.861	2.03942	1.9161e-10	2.36108e-09
ENSGALG00000031550	132.386	134.847	75.029	44.1978	21.001	19.2095	2.0316	5.24521e-05	0.000262149
REPS2	1458.38	1472.17	1548.76	395.255	404.269	298.62	2.03085	6.0349e-27	3.77192e-25
ENSGALG00000033300	818.871	610.711	728.263	145.221	151.207	230.513	2.02934	2.9153e-14	5.8584e-13
SNORA73	79.0045	80.2395	15.8318	17.6791	22.0511	3.49263	2.02436	0.0185148	0.0449751
TES	8650.99	6964.12	8443.17	2169.48	2492.82	1254.73	2.02401	6.57082e-14	1.26923e-12
ENSGALG00000030077	29.8936	43.463	12.3901	8.83957	5.25025	6.98526	2.02147	0.0121324	0.0314611
ENSGALG00000038251	82.2074	76.8962	53.0021	25.2559	12.6006	14.8437	2.02004	8.39604e-05	0.00040022
GSG1	22.4202	14.4877	18.5852	6.31398	3.15015	4.36578	2.01971	0.0172692	0.0424575
ENSGALG00000029368	34.1641	25.6321	22.0269	7.57677	8.4004	4.36578	2.01884	0.00530046	0.0155588
NSG2	41.6375	47.9208	128.031	35.3583	12.6006	6.98526	2.00947	0.008023	0.0221539
PAC1	68.3282	56.8363	119.083	17.6791	24.1512	19.2095	2.00544	7.71795e-05	0.000371175
ENSGALG00000028570	1106.06	2277.91	2035.42	517.746	339.166	495.08	2.00339	1.66592e-10	2.07614e-09
CHRM4	77.9368	28.9754	133.538	20.2047	21.001	19.2095	1.99972	0.00163796	0.00561752
ENSGALG00000034648	17.082	22.2887	15.8318	6.31398	4.2002	3.49263	1.99535	0.0174698	0.0428355
C15orf48	3058.75	2623.38	2815.31	662.967	867.341	612.083	1.98806	2.09462e-24	1.10478e-22
ENSGALG00000036025	955.527	929.44	1004.98	287.917	197.409	244.484	1.98802	8.02226e-22	3.29675e-20
PHYKPL	262.636	168.28	337.286	49.249	69.3033	75.0915	1.98531	8.74227e-08	7.27622e-07
ENSGALG00000034679	77.9368	74.6673	466.006	70.7165	42.002	44.531	1.98191	0.00480241	0.0143115
ENSGALG00000041452	151.603	246.291	421.264	59.3514	88.2042	60.2478	1.98144	5.45832e-06	3.32557e-05
COL20A1	2316.75	855.888	469.447	325.801	384.318	213.05	1.98019	0.00010131	0.000472976
SPSB4	143.062	148.22	64.0155	30.3071	38.8519	20.9558	1.97935	7.46406e-05	0.000360335
BAIAP2L1	1982.59	2144.18	1589.37	554.367	514.525	382.443	1.97902	5.63692e-19	1.8133e-17
ENSGALG00000045909	41.6375	46.8064	10.3251	8.83957	7.35035	8.73157	1.97724	0.0147288	0.0371567
ENSGALG00000007570	99.2894	242.947	298.051	51.7746	58.8028	52.3894	1.97627	1.29784e-05	7.31867e-05
NANS	3524.24	2750.43	1748.38	673.07	771.787	597.239	1.97391	1.505e-12	2.4183e-11
ENSGALG00000041329	819.938	706.553	852.852	279.078	172.208	158.041	1.97067	6.56997e-13	1.10994e-11
ENSGALG00000041909	183.632	153.792	76.4056	31.5699	31.5015	41.9115	1.96976	1.73316e-05	9.49973e-05
ENSGALG00000041817	34.1641	43.463	19.2735	5.05118	11.5506	7.85841	1.96877	0.0066185	0.0188324
LRP11	26.6907	21.1743	72.2756	11.3652	7.35035	12.2242	1.96655	0.00858286	0.0234399
ASPHD2	201.782	246.291	184.475	22.7303	48.3023	89.9352	1.96151	5.25082e-05	0.00026235
ENSGALG00000028341	135.589	174.967	569.945	77.0305	63.003	86.4425	1.9613	0.000309068	0.00129044
TMEM125	54.449	75.7817	76.4056	23.9931	9.45045	20.0826	1.95586	0.000216473	0.000941124
ENSGALG00000039566	186.835	160.479	126.654	53.0374	30.4515	39.2921	1.95337	1.63867e-07	1.30191e-06
ENSGALG00000045506	575.451	558.333	459.122	119.966	137.557	152.802	1.95128	6.64579e-18	1.9132e-16
RBP5	1192.54	820.226	655.299	242.457	182.709	265.44	1.94846	2.81117e-11	3.83167e-10
RP4-613B23.5	3268.01	2555.4	2185.48	763.991	808.539	504.685	1.94772	2.12968e-14	4.338e-13
RAB3B	256.231	256.321	220.957	64.4026	54.6026	70.7257	1.94691	9.68356e-13	1.5935e-11
AKR1B1L	2183.3	2169.81	3599.33	787.984	696.183	587.635	1.94185	8.6712e-14	1.64213e-12
WNT2	223.134	64.6373	32.3519	30.3071	29.4014	23.5752	1.94144	0.00618748	0.017797
LAMB4	80.0721	91.3838	119.771	27.7815	30.4515	18.3363	1.93993	7.82498e-06	4.62022e-05
CRIP2	5219.63	3323.25	2102.19	1014.02	831.64	929.039	1.93964	1.09733e-09	1.22374e-08
SLC25A4	3050.21	4040.95	4048.81	962.25	1101.5	842.596	1.93898	1.22787e-22	5.44037e-21
KLHL41	9.60865	117.016	206.502	27.7815	30.4515	28.8142	1.9388	0.0206859	0.049209
LOXL4	90.7484	50.1497	16.5201	15.1535	13.6507	12.2242	1.93675	0.00846976	0.0231811
LGI3	133.454	52.3785	61.9505	16.4163	19.951	27.941	1.9344	0.000562851	0.00218473
ENSGALG00000046441	237.013	357.734	150.746	99.7608	6.3003	89.062	1.93383	0.009126	0.0247139
STMN3	29.8936	32.3187	68.1456	5.05118	23.1011	6.1121	1.93112	0.015721	0.0392499
ENSGALG00000044688	329.897	186.111	41.9887	68.1909	45.1522	33.18	1.93092	0.0037696	0.0116191
PKP2	240.216	317.615	492.851	59.3514	181.659	34.9263	1.93063	0.000762351	0.00285912
ENSGALG00000035898	325.627	274.151	399.925	90.9213	81.9039	89.9352	1.93062	5.88944e-13	9.99077e-12
FMOD	3239.18	3162.77	3623.42	827.131	1160.31	647.009	1.92864	1.90183e-15	4.36625e-14
TP53I11	896.808	979.59	1021.5	241.194	351.767	170.266	1.92649	2.43506e-11	3.35239e-10
ANXA7	4631.37	3913.9	4419.83	1343.61	1022.75	1052.15	1.92418	7.70674e-27	4.7447e-25
ENSGALG00000037491	89.6808	79.125	82.6007	11.3652	26.2513	27.941	1.92152	5.97967e-05	0.000295088
C1orf116	1047.34	1087.69	785.395	247.508	207.91	314.337	1.92083	7.93864e-15	1.71029e-13
IKZF2	43.7727	79.125	76.4056	17.6791	23.1011	12.2242	1.91963	0.00031609	0.00131741
HOXA4	1279.02	1264.89	929.946	292.968	332.866	292.508	1.9183	5.64183e-20	1.97741e-18
SLC18B1	382.211	364.421	236.1	89.6585	87.1542	82.9499	1.91801	8.60575e-11	1.10776e-09
ENSGALG00000000913	825.276	703.21	760.615	179.317	206.86	220.036	1.91372	5.10532e-23	2.35734e-21
ENSGALG00000032133	107.83	130.389	53.0021	21.4675	22.0511	33.18	1.91148	0.000195991	0.000859807
RAB3A	496.447	473.636	415.757	102.286	130.206	134.466	1.91102	1.13254e-16	2.95972e-15
ENSGALG00000034387	1321.72	1440.97	1563.91	545.528	399.019	210.431	1.90815	8.25088e-09	8.00638e-08
SLC9A3R1	1935.61	2780.52	1082.76	522.797	384.318	642.644	1.9028	8.33964e-08	6.96934e-07
ENSGALG00000043703	9710.08	2712.54	1987.92	1285.53	1290.51	1279.17	1.90213	0.000113763	0.000525881
ENSGALG00000018815	311.747	167.166	174.15	66.9281	68.2533	40.1652	1.9015	2.36877e-06	1.54392e-05
PEBP1	8627.5	8153.22	5523.92	1975.01	2335.31	1659.87	1.9015	4.5778e-16	1.10499e-14
ENSGALG00000044661	651.253	619.627	328.338	114.914	113.405	198.207	1.90146	2.32107e-07	1.80481e-06
TMEM59L	122.777	76.8962	128.031	18.9419	51.4525	17.4631	1.90092	0.000515783	0.00202785
GPR161	167.618	335.446	404.743	85.8701	74.5536	83.8231	1.89633	6.58769e-07	4.74713e-06
MARVELD3	65.1253	67.9807	85.354	12.628	22.0511	23.5752	1.89541	6.46267e-05	0.000316831
GAMT	40.5699	65.7518	137.668	32.8327	17.8509	15.7168	1.89489	0.0024057	0.0078712
LPAR6	549.828	568.363	710.366	135.119	199.51	157.168	1.894	1.5052e-14	3.12012e-13
SYNC	1427.42	1300.55	1229.37	395.255	375.918	299.493	1.88822	2.48442e-23	1.19064e-21
ENSGALG00000043859	39.5022	49.0352	33.0403	5.05118	11.5506	15.7168	1.88312	0.00366698	0.0113453
ENSGALG00000032422	247.69	280.838	278.089	114.914	63.003	42.7847	1.88078	1.9053e-06	1.26645e-05
EDNRB	153.738	228.46	421.264	70.7165	94.5045	54.1357	1.87764	2.53369e-05	0.000134961
ENSGALG00000031747	60.8548	73.5528	44.742	27.7815	14.7007	6.98526	1.87697	0.00290871	0.00925898
CHMP4C	892.537	1296.09	790.902	224.778	318.165	267.186	1.87685	2.18787e-12	3.43826e-11
ENSGALG00000003521	76248.9	88436.1	90849.1	24734.4	30258.2	14606.2	1.87642	4.04519e-12	6.13988e-11	TPM1
PCP4	6305.41	7246.07	4931.95	2161.91	1721.03	1156.06	1.87553	3.36083e-12	5.1391e-11
ENSGALG00000038647	21.3526	53.493	54.3788	12.628	10.5005	12.2242	1.87466	0.00368572	0.0113969
DUSP27	22.4202	20.0599	16.5201	7.57677	5.25025	3.49263	1.87438	0.0206336	0.0491203
ENSGALG00000012544	571.181	412.342	401.302	107.338	98.7047	172.012	1.86736	2.40026e-09	2.53896e-08
GRHL3	537.017	677.578	614.687	202.047	174.308	127.481	1.86534	1.34089e-13	2.46825e-12
ENSGALG00000038092	632.036	843.629	552.736	205.836	169.058	182.49	1.86366	3.95017e-14	7.82323e-13
ENSGALG00000036172	40.5699	46.8064	253.997	32.8327	22.0511	39.2921	1.86199	0.0123734	0.0319752
ENSGALG00000005964	918.16	976.247	580.958	208.361	222.611	248.85	1.86154	1.6037e-12	2.56436e-11
TMEM79	1712.48	1320.61	1387	453.343	371.718	397.286	1.85539	6.68367e-22	2.76741e-20
ENSGALG00000044100	98.2218	67.9807	41.9887	32.8327	15.7508	9.60473	1.8544	0.00340773	0.0106374
GIPC2	109.966	128.16	92.2374	31.5699	40.952	19.2095	1.85409	1.97187e-05	0.000107229
ENSGALG00000045106	149.468	168.28	166.578	40.4094	45.1522	48.0236	1.85401	1.05709e-09	1.18207e-08
ENSGALG00000041350	1071.9	641.916	1205.28	234.88	381.168	196.46	1.84614	6.41561e-08	5.46141e-07
ENSGALG00000034774	302.139	324.301	251.244	107.338	69.3033	68.9794	1.84353	7.97696e-10	9.07441e-09
RBPMS2	2897.54	3540.57	3262.73	918.052	782.287	1005	1.8419	1.10444e-25	6.30372e-24
TALDO1	5508.96	5332.58	5620.29	1298.15	1784.04	1511.43	1.84102	4.97718e-27	3.14672e-25
SLC35A1	784.707	816.882	558.931	179.317	237.311	185.982	1.8402	1.68593e-13	3.05549e-12
ENSGALG00000044181	1905.72	1361.84	1341.57	382.627	415.82	488.095	1.83916	1.42587e-16	3.66799e-15
ZNRF2	174.023	224.002	213.385	60.6142	50.4024	60.2478	1.83677	3.46641e-10	4.12905e-09
ENSGALG00000046460	106.763	51.2641	62.6389	18.9419	8.4004	34.0531	1.83433	0.00377982	0.0116463
COX5B	1124.21	999.65	976.753	303.071	253.062	313.463	1.83341	3.10927e-23	1.46029e-21
ENSGALG00000040404	525.273	693.18	574.763	299.282	78.7538	127.481	1.83063	4.45326e-05	0.000225517
NRBP2	567.978	648.602	711.743	170.477	157.508	213.923	1.82902	4.94703e-16	1.19062e-14
ENSGALG00000045302	123.845	149.335	127.343	37.8839	27.3013	47.1505	1.82772	7.02697e-07	5.04187e-06
SCRN1	134.521	53.493	50.9371	35.3583	22.0511	10.4779	1.82724	0.00497478	0.0147505
ETNPPL	441.998	441.317	236.789	102.286	90.3043	122.242	1.82661	5.14267e-08	4.43755e-07
ACAT2	1016.38	1203.59	968.493	325.801	352.817	221.782	1.82619	3.48492e-14	6.95208e-13
SC5D	402.496	462.491	365.508	106.075	134.406	106.525	1.82453	4.00835e-14	7.91939e-13
SLC31A1	1368.7	1222.54	1374.61	309.385	386.418	426.101	1.81913	4.06588e-21	1.57259e-19
ENSGALG00000044767	36.2994	21.1743	89.4841	11.3652	14.7007	15.7168	1.81892	0.0108156	0.0285007
ENSGALG00000044559	634.171	450.233	401.99	149.01	128.106	144.071	1.81842	7.93552e-12	1.15335e-10
COL4A5	4117.84	4346.3	9733.11	1553.24	2246.06	1361.25	1.81838	4.48607e-07	3.32471e-06
ENSGALG00000046524	69.3958	72.4384	47.4954	15.1535	19.951	18.3363	1.8146	0.000182117	0.000804956
RNF223	291.462	299.784	108.758	114.914	36.7518	48.0236	1.81407	0.000974463	0.00355014
ENSGALG00000035954	114.236	150.449	183.098	51.7746	27.3013	48.8968	1.81105	7.34011e-06	4.36845e-05
ENSGALG00000036635	64.0577	93.6127	203.06	10.1024	19.951	72.472	1.80601	0.0157045	0.0392147
PDE4C	58.7195	54.6074	105.316	25.2559	17.8509	20.0826	1.80348	0.000382755	0.0015589
WASF2-L	21.3526	21.1743	55.7555	6.31398	10.5005	11.351	1.80247	0.0164418	0.0407401
NLGN2	567.978	485.895	564.438	171.74	138.607	154.549	1.80224	9.68896e-18	2.75073e-16
MT-ND4	49416.2	47874	62033.8	17290.2	15438.9	13007.4	1.80064	5.90379e-22	2.45067e-20
SCG3	156.941	139.305	205.125	51.7746	55.6527	37.5457	1.79927	2.75163e-07	2.11164e-06
FAAP100	1433.82	1106.64	1193.58	372.525	232.061	468.885	1.79735	3.71197e-10	4.4024e-09
SNX5	1153.04	1017.48	1029.07	274.027	344.416	302.985	1.79447	5.46719e-23	2.51736e-21
ENSGALG00000038876	238.081	423.486	213.385	66.9281	73.5035	110.891	1.79255	3.33882e-06	2.10847e-05
LRRC31	160.144	129.275	103.251	36.6211	46.2022	30.5605	1.79219	2.7774e-06	1.78235e-05
ENSGALG00000041478	630.968	431.287	444.667	195.733	101.855	138.832	1.79084	1.79676e-08	1.67622e-07
ENSGALG00000036569	101.425	83.5828	97.7441	31.5699	33.6016	17.4631	1.7871	3.57735e-05	0.000185562
DUSP5	336.303	410.113	514.878	151.535	92.4044	123.115	1.7853	2.13746e-09	2.28301e-08
MYB	69.3958	82.4683	135.603	26.5187	22.0511	34.9263	1.78369	0.000153288	0.000691478
ENSGALG00000045019	329.897	324.301	363.443	117.44	86.1041	93.4278	1.78287	3.90437e-13	6.75579e-12
ENSGALG00000006805	2126.71	1151.21	1941.12	495.016	679.382	344.024	1.78207	4.48761e-08	3.91338e-07
ENSGALG00000032589	374.737	276.38	565.126	152.798	39.9019	162.407	1.77706	0.000477211	0.00189526
ACOX2	285.057	353.277	437.095	121.228	93.4545	101.286	1.77213	2.15901e-10	2.64258e-09
ENSGALG00000036357	264.772	220.659	294.609	73.2421	84.004	71.5989	1.77177	6.12475e-11	8.0222e-10
ENSGALG00000039462	192.173	201.713	134.914	55.563	37.8018	61.121	1.77044	7.69482e-07	5.48991e-06
ENSGALG00000032637	957.662	910.495	511.436	287.917	216.31	193.841	1.77033	1.15332e-08	1.09967e-07
ENSGALG00000029697	261.569	216.201	249.179	70.7165	89.2543	54.1357	1.76803	5.85109e-09	5.85394e-08
ENSGALG00000037055	548.761	521.556	212.008	167.952	99.7548	109.145	1.76766	2.15772e-05	0.000116635
CENPA	18.1497	25.6321	33.0403	6.31398	8.4004	7.85841	1.76741	0.0132868	0.0340042
INTU	539.152	568.363	832.202	133.856	270.913	165.027	1.76724	1.12239e-07	9.18362e-07
ENSGALG00000043517	136.656	192.798	242.984	70.7165	38.8519	59.3747	1.76639	4.80211e-06	2.95202e-05
ENSGALG00000003022	95.0189	83.5828	116.329	25.2559	26.2513	34.9263	1.76613	1.01254e-05	5.85184e-05
ENSGALG00000027571	424.916	413.456	299.427	94.7096	73.5035	165.027	1.76525	1.11067e-06	7.68398e-06
SESN2	796.45	726.613	497.669	218.464	179.559	196.46	1.76467	5.76533e-12	8.55329e-11
KIF1A	68.3282	157.136	188.605	39.1466	48.3023	34.9263	1.76277	0.000221434	0.000959899
ENSGALG00000044043	212.458	210.629	261.569	58.0886	68.2533	75.0915	1.76195	4.43551e-10	5.20793e-09
OMD	62.9901	18.9454	62.6389	22.7303	7.35035	13.0974	1.75857	0.0160024	0.0398556
KLHDC3	1054.82	1290.52	1343.64	477.337	271.963	344.024	1.75682	8.00265e-12	1.16208e-10
ENSGALG00000044197	105.695	110.329	77.7823	31.5699	25.2012	30.5605	1.74709	1.00673e-05	5.82285e-05
RBBP7	516.732	515.984	897.594	161.638	229.961	185.109	1.74377	1.41067e-08	1.33038e-07
NINJ2	242.352	288.639	300.116	75.7677	82.954	89.062	1.74366	7.831e-12	1.14018e-10
ENSGALG00000037797	24.5554	42.3486	43.3654	20.2047	7.35035	6.1121	1.74045	0.0160398	0.0399245
MATN2	1576.89	1029.74	1583.18	391.466	549.176	314.337	1.74019	1.06637e-09	1.19083e-08
PLOD2	2524.94	2459.56	6208.13	1204.71	1268.46	879.269	1.73985	2.6598e-06	1.71458e-05
GPT2	321.356	921.639	869.372	246.245	173.258	214.797	1.7367	1.29633e-05	7.31264e-05
HPSE2	416.375	141.533	41.9887	66.9281	37.8018	75.0915	1.73575	0.0141889	0.0360155
IGF2BP3	404.631	466.949	740.653	138.907	219.46	126.608	1.73503	4.13262e-07	3.08221e-06
ENSGALG00000043346	138.792	129.275	147.305	58.0886	22.0511	45.4042	1.7323	4.83029e-05	0.000242814
NUFIP1	480.433	415.685	1045.59	203.31	198.459	184.236	1.73067	3.577e-06	2.25024e-05
GPR37L1	230.608	134.847	170.708	66.9281	43.0521	52.3894	1.72791	2.27529e-06	1.49127e-05
IRX5	184.7	188.34	147.305	47.9862	46.2022	61.9941	1.72773	5.42774e-08	4.66882e-07
PTDSS2	674.741	1101.06	1340.88	282.866	338.116	321.322	1.72597	1.6881e-09	1.82439e-08
ZNF703	544.49	644.145	1049.72	241.194	105.005	330.926	1.72465	5.73458e-05	0.000283931
ENSGALG00000046293	155.874	158.25	44.742	40.4094	53.5526	14.8437	1.72374	0.00768411	0.0213689
ENSGALG00000037845	155.874	154.907	173.461	61.877	49.3524	36.6726	1.72331	2.87102e-07	2.19915e-06
ENSGALG00000029372	273.313	228.46	136.291	66.9281	66.1532	60.2478	1.72051	2.06152e-06	1.36313e-05
ENSGALG00000045615	783.639	677.578	773.005	210.887	232.061	234.879	1.7196	5.81711e-21	2.22376e-19
IL1RL1	246.622	161.593	567.191	79.5561	134.406	82.9499	1.71829	0.000463047	0.00184523
SORD	465.486	437.974	290.479	135.119	107.105	120.496	1.71805	1.48029e-09	1.61896e-08
RIOK3	951.257	1203.59	1455.84	359.897	400.069	339.658	1.71651	1.49741e-14	3.11182e-13
ENSGALG00000037611	197.511	251.863	195.488	56.8258	65.1031	73.3452	1.71638	4.00171e-09	4.10869e-08
ENSGALG00000045917	809.262	694.294	512.813	167.952	152.257	292.508	1.71418	1.59281e-07	1.26792e-06
DUSP26	690.755	521.556	183.787	125.017	152.257	147.564	1.71398	0.00013874	0.000631222
MAPK8IP2	141.995	80.2395	45.4304	32.8327	25.2012	23.5752	1.71389	0.00183328	0.00619814
AQP11	56.5843	66.8662	70.2106	10.1024	22.0511	26.1947	1.71386	0.000999423	0.00363222
AK1	1482.94	1936.89	773.693	481.125	410.57	389.428	1.71053	2.59476e-07	2.00153e-06
RASSF7	164.415	287.525	278.777	90.9213	42.002	90.8083	1.70866	3.20207e-05	0.00016715
FAM212A	510.326	424.6	287.726	116.177	111.305	145.817	1.70699	1.90428e-08	1.7685e-07
EVL	3840.26	4280.55	4584.34	1378.97	1117.25	1397.05	1.70652	5.96782e-24	2.99997e-22
ENSGALG00000036089	147.333	135.961	114.264	35.3583	43.0521	42.7847	1.70641	4.12157e-07	3.07536e-06
GALNT7	510.326	707.667	587.153	180.58	208.96	165.027	1.70324	1.93672e-13	3.48313e-12
ENSGALG00000034959	132.386	164.937	143.863	44.1978	34.6517	56.7552	1.69571	1.18285e-06	8.14568e-06
C7orf50	108.898	119.245	71.5873	35.3583	28.3514	28.8142	1.69547	4.28018e-05	0.000217422
HOXA2	351.25	309.813	469.447	130.068	98.7047	121.369	1.6946	1.02394e-09	1.14734e-08
ENSGALG00000030259	25.6231	51.2641	69.5222	18.9419	13.6507	13.0974	1.69449	0.00587669	0.0170154
ENSGALG00000037484	239.149	196.141	174.838	60.6142	63.003	64.6136	1.69293	5.73299e-09	5.75329e-08
SARDH	159.077	120.359	117.706	34.0955	47.2523	41.0384	1.69242	1.71668e-06	1.15132e-05
VLDLR	2601.81	3691.02	3934.55	1156.72	1134.05	879.269	1.69069	6.09785e-14	1.18483e-12
CYSLTR1	202.849	209.514	172.085	50.5118	57.7528	71.5989	1.69059	1.94517e-08	1.80038e-07
ENSGALG00000032512	178.294	170.509	199.618	54.3002	42.002	73.3452	1.68801	4.14223e-07	3.08798e-06
ENSGALG00000029529	25.6231	21.1743	24.7802	8.83957	8.4004	5.23894	1.68677	0.0174827	0.0428606
CLGN	23.4878	32.3187	52.3138	15.1535	8.4004	10.4779	1.68609	0.0109359	0.0287762
ENSGALG00000009628	304.274	212.857	331.779	95.9724	78.7538	89.9352	1.68494	9.1392e-09	8.83188e-08
HSPB1	9947.09	13611.7	12209.1	5198.93	2896.04	3042.95	1.68348	3.50103e-10	4.16727e-09
ND1	50416.6	46151.1	58156.4	19103.6	16276.8	12900.9	1.68026	4.15871e-17	1.12621e-15
ENSGALG00000042427	183.632	278.609	154.188	70.7165	57.7528	63.7405	1.67984	1.5339e-06	1.03911e-05
SLC17A9	213.526	226.231	212.008	66.9281	49.3524	86.4425	1.67953	8.40615e-08	7.01779e-07
ENSGALG00000034098	285.057	224.002	318.701	137.645	74.5536	48.0236	1.67914	6.0075e-05	0.00029628
DSG2	930.972	2104.06	3094.77	522.797	662.582	729.086	1.67888	1.60632e-05	8.87642e-05
ROGDI	672.606	571.706	523.138	224.778	147.007	181.617	1.67721	1.08299e-11	1.54265e-10
GRIN3B	830.615	860.345	1086.2	294.231	177.458	397.286	1.6753	1.07839e-07	8.86332e-07
ENSGALG00000008326	319.221	518.213	413.692	135.119	95.5546	160.661	1.67477	7.64698e-08	6.41332e-07
ENSGALG00000013742	4473.36	5332.58	5163.92	1568.39	1839.69	1283.54	1.67431	2.50082e-18	7.40693e-17
PAK4	468.689	512.641	389.6	175.529	108.155	146.69	1.67276	5.84208e-10	6.75806e-09
PLCXD1	622.427	495.924	912.738	130.068	215.26	292.508	1.66862	4.05285e-06	2.52065e-05
Dab1	72.5987	130.389	72.2756	20.2047	38.8519	27.0679	1.66839	0.000603692	0.00232618
TBC1D30	104.628	169.394	207.19	50.5118	52.5025	48.8968	1.66731	1.14473e-05	6.52011e-05
ENSGALG00000041819	451.607	412.342	207.878	176.791	77.7037	83.8231	1.66696	0.000142056	0.00064524
ENSGALG00000037748	118.507	56.8363	50.2488	12.628	32.5516	25.3216	1.66643	0.00459954	0.0137818
ENSGALG00000037802	246.622	290.868	377.21	94.7096	63.003	130.1	1.6663	2.45428e-06	1.59271e-05
WDR54	286.124	173.852	125.278	51.7746	56.7027	75.0915	1.6655	5.36885e-05	0.000267756
ENSGALG00000044355	259.434	178.31	134.226	65.6653	65.1031	49.7699	1.66446	7.67592e-06	4.54527e-05
ENSGALG00000046081	71.5311	50.1497	64.7039	16.4163	23.1011	19.2095	1.66359	0.000404541	0.00163668
SAP30	729.19	544.96	590.595	190.682	211.06	186.856	1.66349	1.12207e-14	2.37689e-13
SEMA3B	1052.68	651.946	956.103	308.122	301.364	232.26	1.66263	1.29694e-10	1.6412e-09
CRYL1	1761.59	1647.14	2092.55	440.716	684.633	612.083	1.66189	1.68465e-13	3.05549e-12
INAVA	591.466	849.201	765.433	301.808	119.706	276.791	1.66025	4.20422e-06	2.60887e-05
ENSGALG00000031566	149.468	99.1849	134.914	44.1978	34.6517	42.7847	1.65923	4.76469e-06	2.93231e-05
UNC93B1	612.818	742.215	552.736	203.31	139.657	260.201	1.65855	8.4962e-09	8.2347e-08
ALDH1A2	311.747	124.817	176.903	50.5118	88.2042	55.882	1.65487	0.000207692	0.000907266
ENSGALG00000045002	641.644	507.069	415.757	146.484	153.307	195.587	1.65453	5.02941e-10	5.85301e-09
CALD1	27774.3	42521.3	33746.5	10790.6	12856.8	9402.15	1.65448	3.26642e-14	6.53205e-13
KIF18B	165.482	151.563	188.605	49.249	51.4525	60.2478	1.64915	5.11911e-08	4.41953e-07
ENSGALG00000045064	512.461	706.553	705.548	137.645	295.064	181.617	1.64634	4.5473e-07	3.3658e-06
ENSGALG00000021627	3685.45	2758.23	2468.38	1164.3	418.97	1264.33	1.64587	1.75051e-05	9.58845e-05
CGN	1107.13	1006.34	1166.05	315.699	163.808	569.298	1.64327	3.67291e-05	0.000190038
ENSGALG00000016927	1257.67	1843.28	2396.11	587.2	541.826	637.405	1.63819	5.03121e-10	5.85301e-09
ANKS1B	192.173	91.3838	109.446	37.8839	52.5025	35.7994	1.63812	0.000192783	0.000847102
FAM162A	776.166	804.623	603.673	257.61	258.312	189.475	1.63227	4.4518e-12	6.68909e-11
P2RX4	955.527	640.801	424.705	231.092	175.358	245.357	1.63108	1.21029e-06	8.31372e-06
TJP2	2917.83	2982.23	2339.66	1051.91	865.241	744.803	1.63096	1.2395e-15	2.88188e-14
NDUFAB1	659.794	741.101	399.237	228.566	171.158	181.617	1.6307	5.5716e-08	4.78756e-07
ENSGALG00000040238	237.013	173.852	99.8092	41.6722	46.2022	75.9647	1.63014	0.000317926	0.00132272
GLRX2	770.827	943.928	1225.24	364.948	284.564	302.112	1.62985	2.8799e-11	3.91886e-10
PAQR8	194.308	419.028	399.925	95.9724	97.6547	133.593	1.62872	1.03998e-05	5.99832e-05
TRAF4	288.26	255.206	281.531	80.8189	56.7027	128.354	1.6282	4.18905e-06	2.60142e-05
ENSGALG00000037021	99.2894	69.0951	168.643	42.935	50.4024	16.59	1.62789	0.00379994	0.0116973
ENSGALG00000035707	2492.91	2452.88	2172.4	936.994	724.535	645.263	1.62699	2.80038e-16	6.93264e-15
ENSGALG00000013101	184.7	226.231	119.083	89.6585	63.003	20.0826	1.62446	0.00299865	0.0095103
GLI1	270.11	362.192	253.309	55.563	117.606	112.637	1.6243	6.60692e-06	3.96512e-05
GBA2	913.89	1133.38	1010.48	349.794	286.664	355.375	1.62407	4.79419e-17	1.2898e-15
ENSGALG00000034927	25.6231	39.0053	28.9102	8.83957	13.6507	7.85841	1.62393	0.0121638	0.0315326
ENSGALG00000023122	517.8	524.9	428.835	138.907	116.556	220.909	1.62207	7.34236e-08	6.17043e-07
ENSGALG00000030137	152.671	108.1	75.029	53.0374	30.4515	26.1947	1.62178	0.000689708	0.00261774
ENSGALG00000040268	207.12	208.4	79.159	50.5118	44.1021	65.4868	1.6206	0.000545006	0.00212596
ZNF503	282.921	303.127	295.297	102.286	85.0541	99.5399	1.62004	5.67392e-12	8.44054e-11
KMT5C	431.322	436.859	496.981	106.075	81.9039	254.962	1.61953	0.00012784	0.000586172
ENSGALG00000046658	298.936	363.306	137.668	112.389	58.8028	89.062	1.61944	0.000239232	0.00102918
ENSGALG00000035868	206.052	149.335	169.331	94.7096	27.3013	49.7699	1.61886	0.000670527	0.00255378
ENSGALG00000046626	629.901	620.741	455.68	250.033	133.356	173.758	1.61695	7.14972e-08	6.02548e-07
ENSGALG00000045807	279.719	307.585	267.764	113.652	69.3033	96.9204	1.61358	1.16776e-08	1.1115e-07
ENSGALG00000013811	71.5311	84.6972	79.159	23.9931	22.0511	30.5605	1.61283	9.00151e-05	0.000425559
ENSGALG00000031593	5163.05	5713.72	2613.62	1423.17	1753.58	1234.64	1.61246	1.55751e-07	1.24223e-06
HIBADH	1253.4	1101.06	1121.99	324.538	445.221	367.599	1.61067	1.35181e-16	3.51044e-15
ENSGALG00000044391	120.642	172.738	36.482	47.9862	25.2012	34.9263	1.60814	0.00907204	0.0245961
B3GNT5	1484	1675	1304.4	513.958	575.428	378.95	1.60483	8.75331e-13	1.45487e-11
SMIM14	1014.25	1375.22	1412.47	322.013	519.775	408.637	1.60355	1.85832e-10	2.2985e-09
ENSGALG00000044837	51.2461	39.0053	24.7802	11.3652	16.8008	9.60473	1.60291	0.0110494	0.0290317
CPOX	1124.21	997.421	1085.51	380.101	325.516	351.882	1.6019	1.30375e-21	5.26561e-20
EIF4EBP2	1882.23	2329.17	1883.3	647.814	611.129	747.422	1.6018	1.16438e-18	3.61134e-17
PARP3	422.781	413.456	489.409	160.375	111.305	166.773	1.59693	2.58312e-10	3.13137e-09
PCBP4	29.8936	57.9507	49.5604	11.3652	13.6507	20.0826	1.59518	0.00637698	0.0182463
ENSGALG00000042984	786.842	768.962	853.54	262.661	242.562	292.508	1.59387	1.26467e-18	3.87849e-17
RGS11	232.743	349.933	187.917	107.338	44.1021	103.906	1.5924	0.000210328	0.000917318
ENSGALG00000039140	119.574	75.7817	139.044	29.0443	33.6016	48.0236	1.59028	0.000243301	0.00104504
ENSGALG00000009612	3016.05	1953.61	1155.72	859.964	700.383	475.871	1.58931	1.38565e-05	7.76059e-05
ENSGALG00000038808	358.723	373.336	327.649	149.01	99.7548	104.779	1.5887	1.0852e-09	1.21103e-08
ENSGALG00000039755	109.966	112.558	140.421	26.5187	40.952	52.3894	1.58865	6.23238e-05	0.000305997
ENSGALG00000044804	49.1109	55.7218	99.1208	16.4163	31.5015	20.0826	1.58796	0.00332665	0.0104239
ENSGALG00000045292	72.5987	42.3486	39.2353	13.8907	11.5506	25.3216	1.58652	0.00772652	0.0214624
RALGPS2	996.097	1144.53	1354.65	382.627	458.872	323.941	1.58617	1.22632e-12	1.98996e-11
ENSGALG00000042282	666.2	571.706	653.234	256.347	234.161	141.451	1.58584	9.18895e-09	8.86952e-08
BAIAP2	1299.3	1428.71	1658.9	512.695	407.419	548.343	1.57913	5.62639e-15	1.2348e-13
MFAP2	659.794	494.81	717.938	109.863	401.119	116.13	1.57822	0.00119577	0.00426747
ANXA2	60513.2	46001.7	52680	21188.4	15348.6	16801.3	1.5776	4.48416e-16	1.08398e-14
ENSGALG00000033505	36.2994	42.3486	68.1456	22.7303	16.8008	10.4779	1.57561	0.00748665	0.0209117
JPH1	153.738	195.026	203.748	40.4094	95.5546	49.7699	1.57139	0.000116573	0.000537211
CFL2	4794.72	6029.1	5015.93	2067.2	1995.1	1275.68	1.56971	1.62861e-11	2.28618e-10
ENSGALG00000042844	107.83	151.563	107.381	47.9862	42.002	34.0531	1.56866	2.17003e-05	0.000117223
ENSGALG00000036899	74.734	101.414	106.693	36.6211	31.5015	27.941	1.56677	7.12162e-05	0.000344918
ENSGALG00000029253	626.698	792.365	482.526	234.88	192.159	214.797	1.56613	1.27413e-09	1.40754e-08
BMP6	187.903	239.604	284.972	53.0374	106.055	81.2036	1.56528	1.10533e-05	6.32859e-05
ENSGALG00000034964	1699.66	1659.4	1417.29	630.135	378.018	605.971	1.56512	1.35867e-10	1.71666e-09
ENSGALG00000037245	88.6131	131.504	94.9908	35.3583	39.9019	31.4337	1.56242	4.88505e-05	0.000245267
Meis2a.1	2276.18	2409.41	2526.89	811.977	918.794	719.481	1.55836	3.36083e-21	1.30603e-19
DPH6	200.714	127.046	202.372	46.7234	73.5035	60.2478	1.55298	1.55655e-05	8.62374e-05
LSS	1780.8	1551.3	1053.85	587.2	441.021	468.012	1.55176	1.15667e-09	1.28555e-08
MAMDC2	2295.4	1389.7	967.805	434.402	642.631	509.924	1.55098	3.41016e-06	2.15022e-05
OPCML	92.8836	248.519	235.412	75.7677	58.8028	62.8673	1.55003	0.000447729	0.00178896
HLX	346.979	229.574	128.719	79.5561	67.2032	93.4278	1.54973	0.000226955	0.000982535
ENSGALG00000037648	44.8404	60.1796	42.677	26.5187	10.5005	13.9705	1.54775	0.00734274	0.0205657
ENSGALG00000028567	51916.6	65293.7	46732	21900.7	21981.8	12267.9	1.54586	6.19708e-09	6.1738e-08	MYL9
HHAT	87.5455	64.6373	75.7173	22.7303	33.6016	21.8289	1.54469	0.000406041	0.00164194
RAMP1	124.912	199.484	365.508	69.4537	98.7047	68.9794	1.54399	0.000583969	0.002256
TMEM184A	336.303	392.282	497.669	196.996	79.8038	144.944	1.54359	2.53239e-05	0.000134935
ENSGALG00000042821	1067.63	998.536	903.789	401.569	282.464	336.165	1.54281	8.63314e-14	1.63681e-12
CDC42EP4	1251.26	1416.45	1002.22	381.364	493.524	384.189	1.54238	2.79348e-12	4.31572e-11
BEND5	641.644	622.97	578.205	212.15	228.911	192.968	1.53993	3.36399e-16	8.21653e-15
SGCA	216.728	117.016	593.348	136.382	79.8038	103.906	1.53815	0.00578057	0.0167733
ENSGALG00000039641	390.752	552.761	525.891	227.303	117.606	162.407	1.53776	7.06421e-07	5.06638e-06
ENSGALG00000039715	161.212	160.479	156.253	37.8839	70.3534	55.882	1.53539	7.3084e-06	4.35116e-05
ENSGALG00000027853	211.39	173.852	134.914	30.3071	123.906	25.3216	1.53378	0.012063	0.0312961
MDK	273.313	184.997	715.184	83.3445	270.913	51.5163	1.53376	0.0186878	0.0452949
CYP4V2	1571.55	1719.58	1088.26	516.483	470.422	524.767	1.53357	1.24862e-11	1.76785e-10
SLC25A11	959.798	835.828	810.175	274.027	280.363	344.024	1.53329	4.60976e-15	1.02261e-13
SLC47A2	41.6375	55.7218	48.1837	13.8907	17.8509	18.3363	1.53132	0.00234563	0.00771148
ENSGALG00000009538	397.158	139.305	647.039	84.6073	205.81	119.623	1.52986	0.00476022	0.0142063
LBH	6021.42	5072.92	2924.06	1492.62	1959.39	1406.66	1.52847	1.36326e-07	1.09688e-06
ENSGALG00000039483	250.893	242.947	146.616	108.6	51.4525	62.8673	1.52661	0.000166365	0.000743733
ST14	946.986	882.634	1262.41	375.05	331.816	367.599	1.52648	1.09154e-12	1.78534e-11
MAD2L1BP	62.9901	55.7218	80.5357	18.9419	23.1011	27.0679	1.5238	0.000816388	0.0030389
FAR1	4081.54	4832.2	4084.6	1442.11	1626.53	1452.06	1.52348	3.75623e-23	1.75412e-21
ENSGALG00000010101	455.877	521.556	307.688	159.112	133.356	154.549	1.52149	6.89726e-08	5.84418e-07
ENSGALG00000032933	92.8836	57.9507	83.289	30.3071	19.951	31.4337	1.52012	0.000771401	0.00288863
FAM83C	190.038	285.296	424.705	109.863	89.2543	115.257	1.51996	2.71711e-05	0.000143938
GFPT1	5065.89	4818.83	3471.98	1613.85	1613.93	1430.23	1.51968	1.87321e-14	3.84898e-13
AASS	214.593	518.213	672.507	151.535	201.61	137.959	1.51839	0.000297677	0.00124684
NEFH	38.4346	34.5475	49.5604	15.1535	15.7508	12.2242	1.51749	0.00555247	0.0162001
ENSGALG00000041977	322.424	533.815	579.582	198.259	171.158	134.466	1.51478	1.07324e-06	7.45329e-06
ENSGALG00000034130	1263	1317.26	596.102	284.129	615.329	212.177	1.51436	0.000583295	0.00225392
ACOT11	319.221	377.794	392.353	166.689	100.805	116.13	1.5115	7.01989e-08	5.92671e-07
GNE	2730.99	2125.23	2759.55	1055.7	768.637	850.455	1.51066	1.52787e-13	2.79367e-12
HTRA3	1396.46	484.78	913.426	325.801	391.669	265.44	1.50808	6.42625e-05	0.000315139
ENSGALG00000043743	165.482	246.291	112.199	65.6653	73.5035	45.4042	1.50537	0.000290835	0.00122176
NPEPPS	4518.2	4623.8	4320.02	1711.09	1478.47	1558.59	1.50377	3.04854e-28	2.11443e-26
ENSGALG00000039257	532.746	899.351	535.528	258.873	142.807	291.634	1.50364	1.78921e-05	9.78087e-05
ENSGALG00000038851	713.176	805.738	414.38	306.859	172.208	203.446	1.50308	1.07278e-05	6.16157e-05
ENO2	102.492	81.3539	75.029	25.2559	31.5015	34.0531	1.50177	0.000183154	0.000809108
ENSGALG00000044628	1338.81	1445.42	1133.01	529.111	362.267	492.461	1.50111	7.77205e-12	1.1326e-10
ENSGALG00000011894	1392.19	2665.73	2020.28	569.521	913.544	664.472	1.50058	3.64855e-07	2.7464e-06
PPAT	825.276	924.983	929.258	280.341	391.669	276.791	1.49797	4.7878e-12	7.16775e-11
ENSGALG00000042644	77.9368	71.324	91.5491	29.0443	30.4515	26.1947	1.49672	0.000163685	0.000732548
TNFAIP3	93.9513	100.299	79.8473	184.368	366.468	220.036	-1.49557	2.12296e-05	0.000114945
LRRC8A	166.55	334.331	463.941	964.776	981.797	780.602	-1.49618	2.88563e-05	0.000152081
TAGAP	682.214	451.347	121.836	1337.3	995.448	1208.45	-1.49783	0.00233158	0.00767214
ABCC9	102.492	133.732	124.589	276.552	428.42	314.337	-1.49834	1.05547e-07	8.67921e-07
GZF1	175.091	150.449	200.307	529.111	449.421	512.543	-1.49877	8.71413e-12	1.25652e-10
ZBTB7C	20.2849	73.5528	58.5088	137.645	141.757	151.929	-1.49975	0.00196143	0.00657327
WBP4	654.456	725.498	630.519	2097.5	2082.25	1505.32	-1.49976	6.68782e-14	1.29031e-12
HELZ	171.888	245.176	377.898	722.319	873.642	660.107	-1.50067	2.41027e-06	1.56849e-05
ENSGALG00000004637	368.332	466.949	177.591	1166.82	858.941	835.611	-1.50093	2.67111e-05	0.000141729
ABCD3	677.944	1166.82	989.832	2523.06	2280.71	3236.79	-1.50427	4.07123e-09	4.17485e-08
SIN3B	96.0865	180.539	179.656	382.627	488.273	426.101	-1.50482	1.13081e-06	7.81021e-06
PKN2	192.173	349.933	379.963	873.854	1021.7	725.593	-1.50504	6.63255e-07	4.77138e-06
TESK2	14.9468	66.8662	41.3003	102.286	117.606	129.227	-1.50605	0.00537971	0.0157576
ENSGALG00000042961	42.7051	129.275	107.381	281.603	203.71	309.098	-1.50645	0.000498217	0.00196584
EPS15L1	67.2606	75.7817	101.186	199.522	306.615	191.221	-1.50701	8.73647e-06	5.10886e-05
ENSGALG00000003129	14.9468	100.299	110.823	237.405	185.859	221.782	-1.5086	0.0127399	0.0328155
HDAC4	199.646	183.882	164.513	471.023	541.826	542.23	-1.5088	1.31226e-13	2.4237e-12
PLIN2	858.373	626.314	1005.66	2939.79	2130.55	2029.22	-1.50987	1.67017e-09	1.80739e-08
ENSGALG00000025778	19.2173	14.4877	41.3003	59.3514	73.5035	83.8231	-1.51	0.00566814	0.0164937
STAC	58.7195	101.414	101.874	222.252	302.414	223.528	-1.51013	5.47865e-06	3.33548e-05
APBB2	46.9756	83.5828	103.939	198.259	253.062	220.909	-1.51221	3.17638e-05	0.000166052
ENSGALG00000031650	13.8792	30.0898	19.2735	41.6722	77.7037	60.2478	-1.51401	0.005096	0.0150635
CD3E	215.661	234.032	100.498	474.811	537.626	557.074	-1.51836	9.15533e-06	5.3424e-05
BRWD3	163.347	287.525	379.275	828.394	809.589	746.549	-1.51877	1.45516e-06	9.88017e-06
WARS2	10.6763	20.0599	13.7668	34.0955	47.2523	45.4042	-1.51883	0.00656222	0.0186917
DNAJB4	84.3426	149.335	154.188	362.422	472.523	279.41	-1.51911	9.21237e-06	5.37377e-05
ENSGALG00000017191	480.433	296.44	403.367	1104.95	1265.31	1015.48	-1.51962	1.26323e-10	1.601e-09
ITGB2	370.467	303.127	156.941	598.565	792.788	984.921	-1.52048	1.6908e-05	9.29234e-05
ENSGALG00000004113	67.2606	62.4085	112.199	303.071	154.357	240.991	-1.52051	0.000113375	0.000524235
LFNG	413.172	529.358	514.878	1392.86	1175.01	1614.47	-1.52064	2.49557e-13	4.43484e-12
ENSGALG00000002499	144.13	171.623	164.513	447.029	476.723	454.915	-1.52077	2.80015e-14	5.64771e-13
RYR2	152.671	285.296	97.7441	393.992	717.184	422.608	-1.52173	0.000391122	0.00158983
NTNG2	50.1785	33.4331	44.742	114.914	108.155	145.817	-1.5221	2.41256e-05	0.000129136
WNT6	108.898	193.912	128.719	479.862	248.862	509.051	-1.52217	3.98112e-05	0.000204059
CRTC1	85.4102	92.4983	90.8608	247.508	274.063	251.469	-1.52386	1.36414e-10	1.72226e-09
GOLGA3	346.979	439.088	399.925	1048.12	1301.01	1061.76	-1.52416	4.35474e-15	9.6734e-14
TRIM25	187.903	258.549	150.058	328.327	949.245	435.705	-1.52445	0.000323679	0.00134325
CACNA1G	106.763	73.5528	104.628	209.624	415.82	195.587	-1.52453	9.23655e-05	0.000435046
MICALL2	88.6131	98.0705	170.02	359.897	316.065	357.994	-1.52629	2.0966e-06	1.38576e-05
PTPRS	497.515	765.618	718.626	1923.24	2052.85	1737.58	-1.52695	2.27158e-12	3.5596e-11
PDPR	38.4346	101.414	94.3025	178.054	233.111	264.567	-1.52718	0.000266849	0.00113345
HAPLN2	11.7439	17.831	16.5201	61.877	32.5516	39.2921	-1.52856	0.00722815	0.0203001
VIM	14943.6	9234.22	9797.82	33534.8	34597.1	29914.4	-1.529	9.51664e-12	1.36505e-10
CTNNAL1	60.8548	74.6673	84.6657	152.798	270.913	213.05	-1.52933	7.05076e-06	4.20691e-05
CARF	14.9468	39.0053	12.3901	42.935	74.5536	71.5989	-1.52965	0.0127405	0.0328155
ENSGALG00000014361	28.826	46.8064	49.5604	102.286	137.557	123.115	-1.53012	6.01167e-05	0.000296311
FRZB	562.64	672.005	390.288	1154.19	2576.82	961.346	-1.53084	8.88095e-05	0.000420464
ADGRG2	67.2606	33.4331	16.5201	146.484	113.405	76.8378	-1.53113	0.00773257	0.0214709
QPCT	150.536	129.275	94.3025	281.603	435.771	361.487	-1.53442	3.64895e-07	2.7464e-06
PAK3	119.574	120.359	138.356	383.89	402.169	313.463	-1.53446	6.97144e-11	9.05163e-10
RFTN2	259.434	189.454	258.127	550.579	815.889	684.555	-1.53519	8.39781e-10	9.52679e-09
ARSI	84.3426	89.155	61.9505	220.989	162.758	295.127	-1.53522	9.75651e-06	5.66505e-05
ARHGAP32	34.1641	83.5828	41.3003	132.593	184.809	141.451	-1.53607	0.000428994	0.00172416
MMP27	212.458	203.942	65.3922	373.787	519.775	498.573	-1.53649	0.000390206	0.00158689
EPB41L4A	25.6231	72.4384	76.4056	173.003	166.958	168.519	-1.537	0.000551828	0.0021485
EFCC1	72.5987	89.155	53.0021	147.747	232.061	239.245	-1.5376	1.6395e-05	9.03759e-05
POLQ	53.3814	54.6074	65.3922	145.221	207.91	152.802	-1.5399	1.71399e-06	1.14998e-05
GPRC5B	42.7051	56.8363	21.3385	88.3957	130.206	129.227	-1.54131	0.00105489	0.00381356
LIN54	27.7583	75.7817	52.3138	160.375	181.659	111.764	-1.54161	0.000631384	0.0024221
ZCCHC24	102.492	79.125	37.8586	178.054	256.212	200.826	-1.5429	0.000249598	0.00106902
AGO3	138.792	200.599	177.591	510.169	621.63	377.204	-1.5444	5.03889e-08	4.35485e-07
ORMDL1	375.805	513.755	468.759	1786.86	741.335	1436.34	-1.54496	3.07714e-06	1.95826e-05
MINDY4	13.8792	46.8064	46.8071	66.9281	117.606	130.1	-1.54598	0.00569551	0.0165616
KLHL6	69.3958	54.6074	43.3654	147.747	148.057	189.475	-1.5462	4.90891e-06	3.01429e-05
PRDM15	62.9901	80.2395	97.7441	217.201	277.213	213.05	-1.54655	3.24314e-07	2.46581e-06
NPY	38.4346	28.9754	59.8855	93.4468	113.405	167.646	-1.54706	0.00052843	0.00206965
SIK3	118.507	202.828	209.255	513.958	502.974	537.865	-1.54813	1.90559e-08	1.76872e-07
PLA1A	37.367	27.8609	17.8968	69.4537	92.4044	78.5841	-1.54844	0.000750488	0.00282042
ENSGALG00000030096	50.1785	39.0053	88.1074	116.177	139.657	265.44	-1.54912	0.00127423	0.00450682
OSBPL1A	429.186	334.331	443.29	1199.66	1230.66	1108.04	-1.54951	1.76132e-16	4.46109e-15
ENSGALG00000017096	27.7583	33.4331	26.1569	80.8189	107.105	67.2331	-1.55085	0.000214949	0.00093524
WWTR1	73.6663	149.335	269.829	404.094	522.925	522.148	-1.55116	0.000358433	0.00147261
ENSGALG00000008888	19.2173	8.9155	22.0269	66.9281	47.2523	34.9263	-1.55165	0.00933063	0.0252057
SMURF2	60.8548	110.329	90.1724	231.092	298.214	237.499	-1.55292	1.08788e-06	7.53587e-06
HGF	12.8115	34.5475	32.3519	77.0305	93.4545	64.6136	-1.55305	0.002474	0.00806417
ENSGALG00000004045	129.183	90.2694	107.381	417.985	235.211	308.224	-1.55496	9.72659e-07	6.81234e-06
VAT1	165.482	270.808	288.414	515.22	892.543	726.467	-1.55695	6.26997e-07	4.53471e-06
TPCN1	99.2894	202.828	136.291	367.473	462.022	458.407	-1.55731	7.87362e-07	5.60531e-06
ACKR2	26.6907	15.6021	28.2219	71.9793	56.7027	80.3304	-1.55748	0.0008933	0.00329018
SNAP91	52.3138	63.5229	44.742	170.477	152.257	147.564	-1.55762	6.23637e-07	4.51601e-06
MDM2	149.468	228.46	131.473	599.828	474.623	421.735	-1.55778	1.58818e-07	1.26485e-06
NCOA6	339.506	388.938	505.929	1243.85	1288.41	1111.53	-1.5583	3.68995e-13	6.42537e-12
CEP57	103.56	114.787	110.134	385.153	283.514	301.239	-1.56018	4.32583e-10	5.09005e-09
SASH3	76.8692	90.2694	39.9237	198.259	178.509	228.767	-1.56021	4.3802e-05	0.000222296
ENSGALG00000044155	337.37	336.56	304.246	810.714	987.047	1086.21	-1.56235	1.44443e-15	3.33947e-14
ENSGALG00000029308	184.7	210.629	253.997	580.886	853.691	487.222	-1.56267	5.00116e-08	4.32452e-07
ENSGALG00000011450	55.5167	45.6919	32.3519	131.331	112.355	147.564	-1.56276	2.32087e-05	0.000124675
N4BP2L1	348.047	451.347	113.576	995.083	972.346	725.593	-1.56332	0.000377926	0.00154152
ENSGALG00000027132	95.0189	113.673	143.863	362.422	404.269	280.283	-1.56342	4.69423e-08	4.07843e-07
RAPGEF1	127.048	195.026	212.697	596.039	486.173	502.938	-1.56344	5.19578e-09	5.2559e-08
ENSGALG00000045581	66.1929	51.2641	55.7555	138.907	165.908	206.065	-1.56438	1.31307e-06	8.97849e-06
ENSGALG00000034806	81.1397	180.539	122.524	540.476	208.96	386.809	-1.56447	0.000290627	0.0012212
ENSGALG00000042587	188.97	83.5828	51.6254	271.501	345.467	338.785	-1.56563	0.000744068	0.00280014
GALNT17	242.352	156.021	225.775	420.511	619.53	808.543	-1.56643	7.34763e-07	5.25132e-06
KIF13A	339.506	454.69	370.326	1098.63	1270.56	1078.35	-1.56692	1.22288e-15	2.85047e-14
ARHGEF7	42.7051	84.6972	106.004	171.74	266.713	255.835	-1.56723	0.000115428	0.000532679
UNC5B	163.347	245.176	224.399	599.828	624.78	652.248	-1.56755	4.57901e-12	6.87395e-11
TM7SF3	33.0965	56.8363	51.6254	147.747	154.357	118.749	-1.5676	1.44081e-05	8.03937e-05
ENSGALG00000021355	35.2317	13.3732	24.0919	54.3002	69.3033	91.6815	-1.56822	0.00293859	0.00934147
CD200R1A	11.7439	20.0599	17.2085	40.4094	52.5025	52.3894	-1.56904	0.00250181	0.00813867
ENSGALG00000011596	103.56	109.215	98.4325	315.699	291.914	314.337	-1.56942	2.15865e-12	3.39559e-11
CACNB2	58.7195	80.2395	65.3922	185.631	253.062	168.519	-1.57285	8.35972e-07	5.9206e-06
ENSGALG00000006511	19.2173	7.80106	12.3901	25.2559	58.8028	33.18	-1.57525	0.0186758	0.0452725
PTPN1	68.3282	166.051	201.683	393.992	514.525	396.413	-1.57738	7.32619e-05	0.000353991
ENSGALG00000041814	150.536	158.25	139.044	404.094	439.971	488.968	-1.57782	7.24777e-14	1.39181e-12
VPS13A	282.921	341.018	352.43	897.847	1163.46	857.44	-1.57849	1.91577e-13	3.44923e-12
SERAC1	53.3814	99.1849	97.7441	261.399	224.711	263.693	-1.57868	1.43648e-06	9.75737e-06
SYK	70.4634	43.463	35.7936	118.703	166.958	158.915	-1.58047	5.87004e-05	0.000290201
ENSGALG00000013817	19.2173	50.1497	50.2488	142.696	95.5546	121.369	-1.58064	0.000776494	0.00290421
PUM2	307.477	566.134	513.501	1253.96	1537.27	1362.12	-1.58166	2.23986e-09	2.38618e-08
TADA2B	14.9468	25.6321	23.4035	61.877	61.953	68.1062	-1.58185	0.000560043	0.00217687
MPP6	22.4202	11.1444	22.0269	47.9862	73.5035	46.2773	-1.58308	0.00340917	0.0106398
SLC30A1	149.468	168.28	203.748	463.446	491.423	611.21	-1.58334	4.19486e-11	5.61981e-10
ENSGALG00000041611	93.9513	144.877	13.7668	223.515	243.612	286.395	-1.5837	0.0149199	0.0375349
PDGFRL	1276.88	960.645	972.623	2159.38	2999.99	4471.44	-1.58558	4.19907e-08	3.6813e-07
C3AR1	105.695	52.3785	83.289	109.863	312.915	301.239	-1.58576	0.000830532	0.00308247
OBSCN	26.6907	63.5229	114.264	160.375	236.261	220.909	-1.58577	0.0018473	0.00623914
CD59	3018.18	3068.04	2352.74	7747.25	8342.65	9244.11	-1.58654	1.0647e-19	3.68452e-18
SLC45A1	76.8692	123.703	103.939	339.692	268.813	306.478	-1.58662	1.83084e-08	1.70609e-07
RFX3	14.9468	28.9754	17.8968	53.0374	81.9039	49.7699	-1.58666	0.00237203	0.00777496
THY1	4284.39	2101.83	1983.79	7018.62	7057.39	11060.3	-1.58674	2.55325e-06	1.65172e-05
DDX17	644.847	1176.85	1015.3	2819.82	2888.69	2825.54	-1.58867	7.07836e-11	9.17619e-10
ENSGALG00000034232	9.60865	11.1444	15.8318	18.9419	57.7528	34.0531	-1.58869	0.020822	0.0494613
BCL2L13	186.835	130.389	121.148	424.299	452.572	440.944	-1.59234	2.92208e-10	3.51376e-09
SLC35F1	5.33814	20.0599	32.3519	45.4606	60.9029	69.8526	-1.59311	0.0190884	0.0460891
FAM110C	9.60865	65.7518	75.7173	119.966	152.257	185.109	-1.59322	0.0128466	0.0330422
KIAA1958	34.1641	17.831	7.57173	39.1466	57.7528	80.3304	-1.59365	0.0176354	0.0431449
MYO9A	240.216	285.296	247.114	767.779	804.338	758.773	-1.59462	1.75622e-19	5.97697e-18
CCNT2	73.6663	149.335	132.849	367.473	351.767	357.121	-1.59479	3.52408e-07	2.65972e-06
ENSGALG00000030005	18.1497	31.2042	17.8968	32.8327	72.4535	96.0473	-1.5956	0.00636269	0.0182149
CASP8AP2	136.656	125.931	98.4325	335.904	409.52	343.151	-1.5986	1.87535e-10	2.31608e-09
CCND2	73.6663	181.653	172.773	354.845	490.373	453.168	-1.599	1.66735e-05	9.1757e-05
FNDC3B	312.815	346.59	382.028	1024.13	1206.51	929.912	-1.59947	3.31285e-16	8.11574e-15
AFAP1	106.763	182.768	176.903	455.869	598.529	361.487	-1.59962	5.06934e-07	3.72175e-06
SETX	343.776	309.813	346.235	877.643	1230.66	923.8	-1.59997	3.22449e-14	6.45605e-13
COL21A1	177.226	186.111	84.6657	314.436	623.73	415.623	-1.60095	4.79663e-05	0.00024127
TLR7	129.183	70.2095	40.612	154.061	295.064	275.044	-1.60107	0.000832006	0.00308725
ENSGALG00000003428	280.786	596.224	474.954	1198.39	1449.07	1458.17	-1.60267	3.86341e-08	3.41067e-07
PDE3A	70.4634	84.6972	60.5738	166.689	275.113	212.177	-1.60704	9.57824e-07	6.72563e-06
ZC4H2	24.5554	21.1743	33.7286	71.9793	92.4044	80.3304	-1.60904	0.000142458	0.000646887
DCHS1	88.6131	150.449	151.435	364.948	421.07	408.637	-1.61029	1.52391e-08	1.43307e-07
ENSGALG00000023818	333.1	591.766	145.928	1702.25	702.484	867.045	-1.61296	0.00106143	0.00383216
MIGA2	14.9468	80.2395	44.742	98.498	162.758	165.9	-1.61342	0.00556778	0.016239
KIAA0355	96.0865	203.942	247.114	482.388	648.931	547.469	-1.61407	7.35916e-06	4.37799e-05
MAFG	89.6808	82.4683	89.4841	319.487	206.86	276.791	-1.61584	1.28752e-08	1.21844e-07
EPHA3	103.56	156.021	133.538	333.378	407.419	463.646	-1.61692	2.01852e-09	2.163e-08
SAMSN1	67.2606	37.8909	33.0403	79.5561	168.008	173.758	-1.61738	0.00070673	0.00267555
SPEN	842.358	1037.54	907.231	2879.17	2728.03	2944.29	-1.61786	6.44877e-26	3.74575e-24
SLC4A4	41.6375	67.9807	48.8721	157.849	169.058	158.041	-1.61813	7.12003e-07	5.10419e-06
TRABD2B	168.685	54.6074	65.3922	347.269	303.465	234.006	-1.61827	0.000424381	0.00170812
ENSGALG00000013495	62.9901	63.5229	94.3025	303.071	186.909	193.841	-1.62033	3.85494e-06	2.4085e-05
ENSGALG00000006402	27.7583	7.80106	39.2353	79.5561	66.1532	87.3157	-1.62251	0.00735162	0.020587
MLLT1	53.3814	108.1	112.888	226.04	348.617	273.298	-1.62431	1.1411e-05	6.5017e-05
ACSL1	1238.45	1505.6	1347.08	5317.63	3364.36	3946.67	-1.626	1.00223e-13	1.88498e-12
AMOTL1	91.816	206.171	175.526	472.285	549.176	442.691	-1.62737	8.0861e-07	5.73918e-06
MTCL1	179.362	193.912	209.943	584.674	686.733	536.118	-1.62921	5.61441e-15	1.23382e-13
PISD	52.3138	59.0652	65.3922	189.419	203.71	156.295	-1.62948	4.62472e-08	4.02342e-07
DOPEY2	171.888	241.833	348.988	693.275	812.739	862.679	-1.63101	2.9355e-08	2.63681e-07
ENSGALG00000015019	24.5554	41.2342	44.742	95.9724	140.707	107.398	-1.63122	6.67786e-05	0.00032631
ENSGALG00000032600	86.4779	183.882	198.242	477.337	437.871	541.357	-1.63303	1.69631e-06	1.13905e-05
CNOT6L	113.169	183.882	176.215	527.848	456.772	486.348	-1.63342	3.72702e-10	4.41707e-09
EFNB2	16.0144	37.8909	37.8586	93.4468	123.906	68.9794	-1.6336	0.00107013	0.00385849
ENSGALG00000044620	196.444	224.002	184.475	517.746	801.188	557.074	-1.63502	1.25035e-10	1.58713e-09
PCNX1	466.553	556.104	591.972	1557.03	1858.59	1604.86	-1.63535	1.2836e-19	4.41419e-18
ENSGALG00000040964	17.082	20.0599	13.0784	44.1978	47.2523	62.8673	-1.63679	0.00136152	0.00477822
ZNF385D	70.4634	91.3838	79.159	246.245	246.762	255.835	-1.63734	9.12021e-11	1.17032e-09
PTPN7	52.3138	60.1796	27.5336	166.689	93.4545	172.012	-1.63753	0.000292726	0.00122908
SNAP47	32.0288	41.2342	67.4572	164.163	141.757	137.086	-1.63825	3.02998e-05	0.000159026
INPP5D	199.646	150.449	118.394	382.627	521.875	548.343	-1.63846	1.64516e-08	1.54268e-07
PCGF5	69.3958	75.7817	40.612	208.361	221.561	144.944	-1.63857	1.21705e-05	6.89876e-05
ARHGEF37	199.646	231.803	134.914	694.537	412.67	651.375	-1.63861	1.79446e-07	1.41814e-06
SPRED2	46.9756	125.931	94.9908	268.975	322.365	244.484	-1.641	2.55279e-05	0.000135934
SLC40A1	1319.59	1386.36	1074.5	3484.05	3480.92	4820.7	-1.64139	3.78321e-15	8.461e-14
ENSGALG00000041962	33.0965	57.9507	66.0806	136.382	173.258	183.363	-1.64318	1.28368e-05	7.25127e-05
ENSGALG00000016279	22.4202	43.463	28.2219	101.024	110.255	82.0768	-1.64504	0.000109452	0.000507668
AFDN	462.283	713.24	686.962	1969.96	1826.04	2036.2	-1.64609	2.90101e-14	5.83682e-13
CBP17-F	13.8792	36.7764	26.8452	87.1329	24.1512	130.974	-1.64613	0.0182327	0.0443947
ANTXR1	87.5455	169.394	90.8608	311.91	452.572	321.322	-1.64732	2.73123e-06	1.75581e-05
UBR4	1355.89	1585.84	1524.67	4988.04	3820.08	5190.92	-1.64808	2.71601e-19	9.00115e-18
AASDH	41.6375	60.1796	68.8339	190.682	189.009	158.915	-1.64881	4.56717e-07	3.37568e-06
KIAA1328	52.3138	41.2342	50.2488	140.17	194.259	117.876	-1.64981	4.01288e-06	2.49863e-05
MTMR12	55.5167	98.0705	86.0424	200.784	303.465	247.977	-1.64996	8.29673e-07	5.87852e-06
CNMD	72.5987	43.463	212.697	195.733	254.112	586.761	-1.65169	0.00683413	0.0193622
INHBB	33.0965	30.0898	22.7152	113.652	111.305	44.531	-1.65201	0.00147978	0.00513179
FAM83F	23.4878	37.8909	55.7555	118.703	130.206	123.115	-1.65233	8.22906e-05	0.000393822
ENSGALG00000033792	427.051	152.678	320.766	762.728	765.487	1307.99	-1.65498	2.68639e-05	0.000142448
ENSGALG00000028357	61.9224	44.5775	23.4035	101.024	156.457	147.564	-1.65502	0.000318409	0.00132406
ENSGALG00000035589	23.4878	20.0599	24.0919	56.8258	90.3043	66.3599	-1.6555	0.000227766	0.000985268
MYO6	158.009	255.206	150.746	548.053	543.926	679.316	-1.65581	3.80186e-09	3.90838e-08
COL13A1	71.5311	53.493	56.4438	195.733	191.109	184.236	-1.6561	6.08113e-09	6.073e-08
IQCE	106.763	159.364	207.878	424.299	568.077	507.304	-1.65684	4.82154e-08	4.18019e-07
MMP11	25.6231	24.5176	32.3519	77.0305	59.8529	123.988	-1.65723	0.000439242	0.00176018
ENSGALG00000037557	8.54102	50.1497	48.1837	117.44	101.855	119.623	-1.65931	0.00623534	0.0179102
PIK3C2A	137.724	224.002	296.674	642.763	825.339	618.195	-1.6599	1.52465e-07	1.21839e-06
PLCL1	32.0288	34.5475	29.5986	128.805	114.455	61.121	-1.66089	0.000200781	0.000878945
ENSGALG00000038025	22.4202	23.4032	25.4685	78.2933	63.003	84.6962	-1.66103	6.78915e-05	0.000331157
RXRG	43.7727	32.3187	75.7173	226.04	106.055	152.802	-1.66173	0.000397335	0.00161269
TGFBR3	330.965	660.861	576.828	1655.52	1916.34	1395.3	-1.66235	7.83618e-09	7.66733e-08
CHSY3	11.7439	8.9155	8.94841	26.5187	39.9019	27.0679	-1.66432	0.00834106	0.0228975
CARD11	124.912	92.4983	45.4304	203.31	266.713	357.994	-1.66457	0.000102954	0.0004801
NCF2	6.40577	14.4877	13.0784	45.4606	43.0521	20.0826	-1.66515	0.0149353	0.0375621
TJAP1	25.6231	51.2641	92.9258	188.156	180.609	174.631	-1.66517	0.000434976	0.00174649
TNKS	150.536	219.544	251.932	638.974	708.784	631.292	-1.66582	3.1485e-11	4.26318e-10
ENSGALG00000033100	5.33814	16.7166	24.0919	49.249	45.1522	54.1357	-1.66639	0.0099095	0.0264736
CEP97	33.0965	27.8609	44.0537	117.44	110.255	109.145	-1.66666	5.81222e-06	3.51642e-05
SCRIB	68.3282	208.4	155.565	488.702	408.47	475.871	-1.66693	2.02589e-05	0.000109979
ENSGALG00000014734	90.7484	65.7518	65.3922	183.105	337.066	183.363	-1.66742	7.36146e-06	4.37799e-05
PTPRN	88.6131	102.528	569.256	959.724	627.93	835.611	-1.66855	0.00632206	0.0181144
EGFR	878.658	1282.72	1178.44	3434.8	4002.79	3195.75	-1.67049	4.17997e-16	1.01194e-14
CPXM2	158.009	316.5	206.502	524.06	886.242	757.027	-1.67215	3.96492e-07	2.96521e-06
PPFIBP2	604.277	990.734	1163.98	2895.59	2677.63	3228.06	-1.67262	1.92e-10	2.36412e-09
SYNRG	128.115	235.146	173.461	537.951	628.98	543.977	-1.67382	1.21164e-09	1.34211e-08
DLG5	104.628	149.335	155.565	416.722	478.823	414.75	-1.67416	1.95624e-11	2.72514e-10
RUNX1T1	101.425	117.016	97.7441	287.917	358.067	359.741	-1.6743	5.4318e-12	8.08767e-11
F10	239.149	245.176	271.894	592.251	1464.82	357.994	-1.67463	0.000262367	0.00111528
KCNA2	92.8836	80.2395	35.7936	223.515	228.911	209.558	-1.67499	2.81758e-05	0.000148685
ZNF462	212.458	193.912	321.454	750.1	769.687	814.655	-1.67602	2.93286e-11	3.98762e-10
GLIS1	57.6519	26.7465	35.1053	130.068	140.707	110.891	-1.67733	4.12569e-05	0.000210289
ENSGALG00000008107	116.371	242.947	243.672	728.633	649.981	555.328	-1.67859	2.12868e-07	1.66229e-06
CRBN	20.2849	65.7518	70.8989	146.484	159.608	199.08	-1.68117	0.000560211	0.00217701
FAM135A	232.743	322.072	382.717	1125.15	924.044	967.458	-1.68262	3.31949e-12	5.08061e-11
DNAJC6	20.2849	30.0898	22.7152	93.4468	69.3033	71.5989	-1.68307	9.06311e-05	0.000428247
PIK3R1	16.0144	59.0652	44.742	90.9213	154.357	139.705	-1.68398	0.00133101	0.00468204
MC5R	8.54102	8.9155	8.26007	27.7815	17.8509	36.6726	-1.68401	0.0145223	0.0367371
FAM131B	11.7439	12.2588	8.94841	27.7815	43.0521	34.0531	-1.68479	0.00499512	0.0147972
F2R	12.8115	13.3732	19.2735	60.6142	37.8018	49.7699	-1.6869	0.00164638	0.00563816
MYO1E	195.376	184.997	205.813	637.712	681.483	571.918	-1.68718	1.02858e-18	3.20832e-17
RBPJ	115.304	110.329	176.903	364.948	498.774	439.198	-1.68775	4.76768e-09	4.83772e-08
TTC37	274.38	241.833	234.724	753.889	913.544	750.042	-1.6883	3.39107e-18	9.90097e-17
ZC3H12A	160.144	201.713	298.739	756.414	654.181	729.959	-1.69064	1.0178e-09	1.14202e-08
DPY19L3	40.5699	46.8064	48.8721	117.44	218.41	104.779	-1.69083	5.22939e-05	0.000261517
ENSGALG00000036896	21.3526	11.1444	21.3385	50.5118	66.1532	58.5015	-1.69155	0.000835992	0.00309931
SDC3	80.0721	129.275	53.0021	217.201	369.618	255.835	-1.69179	3.08205e-05	0.000161501
ZNF592	101.425	220.659	190.67	580.886	526.075	551.835	-1.69246	6.67618e-08	5.67147e-07
PALM2	9.60865	25.6321	15.8318	47.9862	69.3033	47.1505	-1.69262	0.00284957	0.0091113
CIT	25.6231	35.662	38.547	71.9793	145.957	105.652	-1.6932	0.000127798	0.000586147
ENSGALG00000034879	26.6907	25.6321	48.1837	114.914	108.155	106.525	-1.69347	4.23389e-05	0.00021527
TAP1	256.231	110.329	132.849	448.292	550.226	618.195	-1.69731	1.79371e-06	1.20004e-05
ENSGALG00000002364	447.336	531.586	515.566	1607.54	1725.23	1516.67	-1.6975	1.62836e-25	9.1355e-24
SOX5	17.082	6.68662	14.4551	32.8327	35.7017	55.882	-1.69843	0.00702714	0.0198338
SH3PXD2B	89.6808	226.231	221.645	508.906	509.274	729.086	-1.69919	6.98242e-06	4.16916e-05
CELF1	87.5455	158.25	163.825	412.934	533.426	387.682	-1.70002	7.01294e-08	5.92671e-07
NAV3	183.632	171.623	104.628	457.132	499.824	530.879	-1.70131	1.19186e-09	1.3211e-08
ENSGALG00000028322	12.8115	5.57218	35.7936	49.249	64.0531	66.3599	-1.70274	0.0162875	0.0404004
TTC3	249.825	366.65	390.977	1041.81	1125.65	1116.77	-1.70277	3.77444e-14	7.50232e-13
EFR3A	136.656	261.893	292.544	568.258	1062.65	623.434	-1.70386	3.60334e-06	2.26334e-05
ENSGALG00000045350	9.60865	27.8609	16.5201	30.3071	93.4545	51.5163	-1.70561	0.0101504	0.0270074
ENSGALG00000044428	7.4734	23.4032	16.5201	58.0886	39.9019	56.7552	-1.70706	0.00406607	0.0123843
ENSGALG00000001951	46.9756	88.0405	48.1837	247.508	234.161	115.257	-1.70739	0.000109762	0.000508611
MCOLN2	13.8792	7.80106	6.88339	34.0955	36.7518	21.8289	-1.70845	0.0117547	0.030651
NEDD4	60.8548	122.588	99.1208	280.341	345.467	297.747	-1.70847	1.22169e-07	9.91711e-07
ENSGALG00000037410	54.449	128.16	143.863	304.334	351.767	413.876	-1.70872	1.00578e-05	5.81944e-05
FAM168A	23.4878	47.9208	32.3519	104.812	134.406	99.5399	-1.71117	4.02863e-05	0.00020598
DVL1	57.6519	188.34	128.031	330.852	510.324	384.189	-1.71267	5.50971e-05	0.000274035
KIF16B	44.8404	47.9208	64.0155	130.068	219.46	168.519	-1.71748	1.81308e-06	1.21005e-05
COL28A1	875.455	758.932	535.528	1813.37	2570.52	2753.94	-1.71955	3.42767e-11	4.62595e-10
CLU	5223.9	3902.76	2787.77	12362.8	9969.18	16920	-1.72032	2.39608e-09	2.53617e-08
MCM3AP	186.835	304.241	331.091	892.796	985.997	835.611	-1.72042	4.97702e-11	6.58714e-10
VWF	2096.82	2443.96	2109.07	6567.8	7660.12	7689.89	-1.72113	2.55756e-29	1.85203e-27
HERC2	1380.44	1488.89	1380.12	5005.72	4229.6	4792.76	-1.72317	4.14777e-33	3.64605e-31
ENSGALG00000037160	68.3282	33.4331	26.1569	102.286	220.511	98.6667	-1.72768	0.00123077	0.0043753
ENSGALG00000030619	8.54102	12.2588	9.63675	31.5699	36.7518	32.3068	-1.73028	0.00375325	0.0115774
TSPAN9	46.9756	139.305	90.1724	268.975	371.718	276.791	-1.73208	2.55471e-05	0.000135992
ENSGALG00000043332	20.2849	18.9454	34.417	85.8701	84.004	78.5841	-1.73261	9.31422e-05	0.000438451
SLC4A7	76.8692	207.285	91.5491	479.862	449.421	317.829	-1.73429	2.73152e-05	0.000144655
RASSF6	34.1641	42.3486	110.134	210.887	223.661	194.714	-1.73906	0.000257117	0.00109665
TNPO1	123.845	133.732	226.464	472.285	639.481	511.67	-1.73923	1.65636e-08	1.5523e-07
DNMT3B	22.4202	40.1197	30.2869	113.652	136.507	60.2478	-1.74061	0.000340267	0.00140394
TEC	271.178	246.291	159.695	775.356	592.228	888.874	-1.74093	9.91274e-10	1.11378e-08
LAMP3	7.4734	52.3785	37.8586	88.3957	130.206	108.271	-1.74103	0.00592915	0.017144
ANO6	249.825	392.282	377.21	1420.64	1088.9	903.717	-1.7419	1.24177e-10	1.57745e-09
KIAA1147	26.6907	69.0951	53.6904	170.477	166.958	163.28	-1.74286	1.60648e-05	8.87642e-05
ENSGALG00000038177	119.574	55.7218	131.473	61.877	321.315	644.39	-1.74361	0.00993162	0.0265198
ENSGALG00000026534	44.8404	32.3187	94.3025	162.901	164.858	251.469	-1.74398	0.000199265	0.000872583
ENSGALG00000031694	131.318	81.3539	18.5852	181.843	343.366	247.103	-1.74697	0.00382653	0.0117637
ENSGALG00000042227	131.318	81.3539	18.5852	181.843	343.366	247.103	-1.74697	0.00382653	0.0117637
ENSGALG00000014585	519.935	135.961	161.76	295.494	1230.66	1216.31	-1.74723	0.00333293	0.0104395
KIAA0556	69.3958	104.757	89.4841	304.334	342.316	239.245	-1.74758	2.72449e-09	2.85802e-08
CCDC88A	89.6808	151.563	74.3406	305.596	430.521	318.702	-1.74789	4.84223e-07	3.56016e-06
ENSGALG00000017365	60.8548	69.0951	71.5873	270.238	175.358	233.133	-1.74811	8.08268e-09	7.86637e-08
ITGB4	620.292	1152.33	1079.32	3204.97	3347.56	3035.97	-1.74889	7.62548e-12	1.11321e-10
WTIP	11.7439	20.0599	29.5986	66.9281	68.2533	74.2183	-1.75029	0.000519943	0.0020412
ENSGALG00000044200	9.60865	47.9208	57.8205	118.703	114.455	157.168	-1.751	0.00347619	0.0108305
WIPF1	370.467	427.944	346.235	1146.62	1481.62	1220.67	-1.75158	2.77958e-19	9.19331e-18
ENSGALG00000025881	64.0577	122.588	39.2353	118.703	420.02	219.162	-1.75311	0.00173323	0.00590238
ENSGALG00000031835	319.221	577.278	319.389	1578.49	1206.51	1310.61	-1.75382	9.65931e-10	1.08828e-08
ENSGALG00000044064	45.908	66.8662	75.7173	191.945	227.861	219.162	-1.75431	1.84073e-08	1.71433e-07
PTGDR	132.386	108.1	62.6389	383.89	234.161	399.906	-1.7546	2.91088e-06	1.86038e-05
LGALS1	3769.79	4935.84	5089.58	17155.1	12919.8	16480.8	-1.75464	7.78149e-19	2.46459e-17
PLXNA4	30.9612	23.4032	25.4685	82.0817	99.7548	87.3157	-1.75584	6.75019e-06	4.04667e-05
ENSGALG00000031683	11.7439	18.9454	4.81837	21.4675	57.7528	38.4189	-1.75596	0.0193251	0.046565
SYT9	19.2173	6.68662	10.3251	34.0955	32.5516	55.0089	-1.75609	0.00749573	0.0209264
ENSGALG00000015599	70.4634	17.831	13.0784	80.8189	121.806	137.959	-1.75912	0.00803842	0.0221816
RGS18	123.845	70.2095	60.5738	243.719	307.665	307.351	-1.76105	5.18672e-07	3.80113e-06
SUGP2	79.0045	102.528	86.0424	279.078	311.865	314.337	-1.76169	7.40438e-13	1.2407e-11
SAP30L	27.7583	21.1743	25.4685	80.8189	93.4545	78.5841	-1.76214	9.90609e-06	5.74379e-05
ABCD2	67.2606	120.359	71.5873	275.289	318.165	282.03	-1.76237	2.37174e-08	2.15992e-07
G6PC2	26.6907	26.7465	19.9618	61.877	93.4545	91.6815	-1.76441	4.87767e-05	0.000244971
TLL1	124.912	100.299	30.2869	294.231	261.463	307.351	-1.76471	0.000245052	0.00105146
ENSGALG00000034298	18.1497	30.0898	24.0919	79.5561	101.855	64.6136	-1.76609	8.56933e-05	0.000407353
ENSGALG00000039113	37.367	53.493	43.3654	258.873	80.8539	117.876	-1.76727	0.000491421	0.0019426
FAM53B	61.9224	73.5528	78.4707	242.457	223.661	264.567	-1.76805	2.46766e-11	3.38875e-10
SCCPDH	1129.55	1497.8	1288.57	4583.95	3758.13	4994.46	-1.76818	4.49871e-20	1.60065e-18
BMPR1A	93.9513	131.504	103.939	316.962	478.823	324.814	-1.76859	1.37646e-09	1.51043e-08
ENSGALG00000046155	7.4734	12.2588	17.8968	34.0955	45.1522	50.6431	-1.76868	0.00329881	0.0103465
ENSGALG00000045925	71.5311	71.324	91.5491	324.538	277.213	201.699	-1.7688	1.03364e-08	9.92467e-08
LPGAT1	75.8016	135.961	119.771	359.897	413.72	357.994	-1.76964	9.1465e-10	1.03263e-08
ERBIN	379.008	521.556	513.501	1480	1779.84	1564.7	-1.76966	1.42491e-18	4.33753e-17
ENSGALG00000033682	113.169	93.6127	93.6141	322.013	320.265	380.696	-1.77148	1.46856e-13	2.69421e-12
ENSGALG00000015687	6.40577	13.3732	10.3251	39.1466	19.951	43.6578	-1.77248	0.00942892	0.0254168
SYNJ1	58.7195	117.016	93.6141	280.341	371.718	271.552	-1.77758	1.08546e-07	8.91695e-07
HSPA12A	10.6763	26.7465	16.5201	60.6142	72.4535	51.5163	-1.7801	0.000852976	0.00315669
CCDC88C	359.791	463.606	372.391	1144.09	1665.38	1297.51	-1.78144	1.59601e-15	3.68472e-14
ZMIZ1	67.2606	143.762	178.968	409.146	509.274	427.847	-1.78246	1.36895e-06	9.33339e-06
EPHA5	21.3526	21.1743	27.5336	56.8258	88.2042	96.9204	-1.78293	8.06728e-05	0.000386618
ENSGALG00000010074	159.077	202.828	201.683	623.821	700.383	619.068	-1.78377	3.08929e-18	9.0359e-17
MYCBP2	1209.62	1341.78	1136.45	4033.37	4077.34	4591.06	-1.78514	1.51688e-32	1.29867e-30
MOB1B	79.0045	106.986	64.7039	266.45	333.916	259.328	-1.78619	3.47446e-09	3.59042e-08
ENSGALG00000032803	191.105	266.35	108.069	914.264	459.922	571.918	-1.78631	5.65192e-06	3.42954e-05
HMCN1	108.898	186.111	161.76	436.927	661.532	477.617	-1.78643	2.24148e-09	2.38637e-08
PTPN22	23.4878	22.2887	4.81837	37.8839	79.8038	54.1357	-1.78791	0.0113036	0.0296297
DOCK10	240.216	178.31	213.385	657.916	840.04	685.428	-1.78822	5.12351e-16	1.23129e-14
FAXDC2	12.8115	23.4032	13.7668	70.7165	38.8519	61.9941	-1.78845	0.00110132	0.00395965
NFATC3	339.506	391.167	408.185	1271.63	1588.73	1078.35	-1.78885	1.27176e-16	3.30778e-15
ENSGALG00000036253	54.449	34.5475	30.9753	118.703	142.807	150.183	-1.78963	2.02042e-06	1.3381e-05
KMT2E	507.123	777.877	535.528	2112.66	2389.91	1789.1	-1.79007	2.424e-14	4.91882e-13
ENSGALG00000035810	278.651	149.335	178.968	705.902	799.088	592.874	-1.79015	8.22929e-10	9.34852e-09
ENSGALG00000003663	103.56	211.743	191.358	549.316	630.03	575.41	-1.79065	3.20454e-09	3.32552e-08
PEX11A	8.54102	8.9155	17.8968	60.6142	29.4014	34.9263	-1.79102	0.00643131	0.0183697
CCDC3	23.4878	64.6373	91.5491	133.856	129.156	360.614	-1.79106	0.00244183	0.00797039
ABCC5	562.64	692.065	686.962	2571.05	1882.74	2275.45	-1.79238	5.01723e-20	1.76602e-18
KIAA1549	66.1929	135.961	142.486	414.197	418.97	365.853	-1.79409	7.16135e-08	6.03065e-07
SENP7	106.763	151.563	123.213	468.497	498.774	357.121	-1.79584	8.11048e-12	1.1767e-10
INSR	134.521	203.942	191.358	588.463	686.733	570.171	-1.79869	9.81946e-14	1.85106e-12
ENSGALG00000031177	12.8115	4.45775	13.0784	36.6211	45.1522	25.3216	-1.79923	0.00898687	0.0243933
NGF	64.0577	33.4331	22.0269	146.484	156.457	110.018	-1.7995	0.000157392	0.000708241
CYBB	26.6907	7.80106	70.8989	51.7746	181.659	137.086	-1.80157	0.017403	0.0426971
ENSGALG00000041538	98.2218	78.0106	63.3272	311.91	276.163	244.484	-1.80323	4.50198e-10	5.27843e-09
ENSGALG00000000264	122.777	92.4983	111.511	385.153	406.369	351.009	-1.80359	1.29912e-14	2.72704e-13
ENSGALG00000041408	7.4734	37.8909	32.3519	75.7677	65.1031	130.974	-1.80409	0.00466605	0.0139532
DRAM1	14.9468	4.45775	8.26007	21.4675	45.1522	29.6873	-1.80417	0.0147614	0.0372159
ENSGALG00000015059	216.728	293.097	224.399	910.475	676.232	977.063	-1.80599	8.24035e-14	1.57323e-12
ENSGALG00000031167	5.33814	16.7166	12.3901	49.249	42.002	29.6873	-1.80648	0.0056939	0.0165599
ENSGALG00000031020	8.54102	6.68662	3.4417	21.4675	18.9009	23.5752	-1.80651	0.0206742	0.0491947
NALCN	39.5022	51.2641	24.0919	132.593	140.707	123.988	-1.8066	5.72614e-06	3.46818e-05
EP300	453.742	616.284	754.42	2082.35	2047.6	2261.48	-1.80683	9.48303e-16	2.23007e-14
PARP12	134.521	108.1	110.134	352.32	549.176	332.673	-1.80802	9.91047e-10	1.11378e-08
PLXND1	885.064	1034.2	961.61	2947.36	3103.95	4043.59	-1.80946	1.17559e-21	4.80704e-20
RAB3GAP2	334.168	412.342	374.456	1330.99	1385.02	1214.56	-1.80992	9.14683e-26	5.25719e-24
EPDR1	444.133	134.847	96.3675	803.138	744.486	822.514	-1.81363	0.000286027	0.00120329
HDAC9	87.5455	130.389	83.289	270.238	383.268	401.652	-1.81546	3.76651e-09	3.87446e-08
JADE3	39.5022	118.13	121.836	289.18	374.868	322.195	-1.81546	2.06676e-05	0.000112006
ATP9A	22.4202	124.817	61.2622	262.661	208.96	261.074	-1.81579	0.000757692	0.00284609
ACSS1	83.275	71.324	66.0806	255.085	222.611	298.62	-1.82008	4.36615e-11	5.82555e-10
RREB1	107.83	172.738	245.049	582.149	663.632	618.195	-1.82083	1.05321e-08	1.0089e-07
ENSGALG00000001172	6.40577	63.5229	42.677	136.382	134.406	128.354	-1.82466	0.00572377	0.0166291
ENSGALG00000037929	98.2218	65.7518	39.2353	244.982	215.26	254.962	-1.82591	2.10834e-06	1.3924e-05
SGSM2	61.9224	82.4683	83.289	208.361	316.065	283.776	-1.82629	1.47496e-09	1.6142e-08
CYP2U1	3.20288	21.1743	17.2085	41.6722	50.4024	55.882	-1.82629	0.00975766	0.0261402
ABCG4	6.40577	5.57218	17.2085	30.3071	35.7017	40.1652	-1.82635	0.00969823	0.0260207
ENSGALG00000023909	35.2317	26.7465	47.4954	106.075	173.258	112.637	-1.82801	1.12383e-05	6.41218e-05
SPTBN5	53.3814	46.8064	36.482	145.221	135.456	201.699	-1.83045	2.52073e-07	1.949e-06
ENSGALG00000039817	5.33814	7.80106	15.1435	49.249	24.1512	29.6873	-1.83133	0.0111263	0.0292116
PER2	400.361	813.539	556.178	2754.16	2012.95	1532.39	-1.8315	1.09433e-08	1.04707e-07
CYTH4	85.4102	67.9807	56.4438	200.784	241.512	300.366	-1.83237	6.8985e-09	6.81885e-08
CEP126	7.4734	7.80106	6.88339	35.3583	21.001	22.7021	-1.8343	0.00849988	0.0232403
ATG2B	186.835	264.122	251.932	766.517	935.595	806.797	-1.83457	8.02287e-17	2.12367e-15
TCF3	239.149	358.849	315.948	1075.9	1182.36	1003.26	-1.83493	2.60559e-17	7.17432e-16
VCAN	1071.9	807.967	1205.97	2390.47	5868.73	2761.8	-1.83617	1.72818e-07	1.37037e-06
TSTD2	43.7727	25.6321	49.5604	122.491	155.407	150.183	-1.83669	1.49771e-06	1.01575e-05
ENSGALG00000003461	10.6763	13.3732	17.8968	32.8327	46.2022	71.5989	-1.83675	0.00183325	0.00619814
ENSGALG00000012072	1098.59	359.963	237.477	1286.79	2985.29	1782.99	-1.83694	0.000416904	0.00168091
ST8SIA2	46.9756	23.4032	47.4954	121.228	178.509	123.988	-1.83711	1.09271e-05	6.25853e-05
FCGBP	49.1109	122.588	14.4551	175.529	107.105	378.95	-1.83753	0.0100642	0.0268215
ACER3	25.6231	51.2641	29.5986	99.7608	166.958	111.764	-1.83794	3.24678e-05	0.000169323
ENSGALG00000021238	102.492	101.414	141.11	434.402	302.414	502.065	-1.83913	9.68351e-10	1.09026e-08
PTHLH	92.8836	39.0053	108.069	227.303	511.374	123.115	-1.84014	0.00119808	0.00427361
ATP11C	140.927	586.194	302.181	1054.43	1402.87	1226.79	-1.84052	2.51476e-05	0.000134126
LEPR	17.082	25.6321	32.3519	87.1329	70.3534	113.51	-1.84096	6.07689e-05	0.000298809
ZMYND8	128.115	131.504	176.903	396.518	644.731	527.387	-1.84143	6.72855e-11	8.75031e-10
ENSGALG00000041564	40.5699	47.9208	92.9258	191.945	259.362	205.192	-1.84172	4.2869e-06	2.65616e-05
FAM46C	16.0144	18.9454	14.4551	42.935	92.4044	41.0384	-1.84199	0.00132012	0.0046487
QSER1	141.995	222.887	195.488	647.814	809.589	552.708	-1.84203	5.74247e-12	8.53478e-11
CD79B	12.8115	12.2588	4.81837	17.6791	26.2513	61.121	-1.84277	0.0199245	0.0477155
ENSGALG00000042134	77.9368	66.8662	53.6904	160.375	316.065	232.26	-1.84293	3.85505e-07	2.8883e-06
B3GNT4	6.40577	8.9155	3.4417	26.5187	16.8008	22.7021	-1.84413	0.0195892	0.0470701
FYB1	81.1397	49.0352	48.8721	159.112	301.364	180.743	-1.8452	3.79156e-06	2.3707e-05
TSC2	123.845	237.375	216.138	712.216	635.28	729.959	-1.84579	7.89533e-11	1.01871e-09
JAG2	286.124	522.671	545.165	1330.99	1689.53	1850.22	-1.846	1.37415e-10	1.73091e-09
Lpin2	55.5167	105.872	105.316	335.904	368.568	257.581	-1.84613	5.6142e-08	4.81661e-07
RGS9	21.3526	36.7764	22.0269	111.126	98.7047	76.8378	-1.84614	2.23071e-05	0.000120224
KCTD1	177.226	246.291	197.553	954.673	568.077	709.877	-1.84617	1.33743e-11	1.8871e-10
SELE	29.8936	71.324	88.1074	137.645	432.621	112.637	-1.84664	0.00220626	0.00730002
MAGI1	70.4634	105.872	94.3025	339.692	365.417	269.805	-1.84695	5.91988e-11	7.77866e-10
ENSGALG00000043613	27.7583	57.9507	70.2106	179.317	224.711	160.661	-1.84702	7.87408e-06	4.64421e-05
USP40	30.9612	103.643	75.029	246.245	255.162	254.089	-1.84933	1.68104e-05	9.24797e-05
ZFAND2A	129.183	125.931	145.24	705.902	390.619	351.882	-1.85156	1.91221e-08	1.77287e-07
FRRS1	43.7727	53.493	64.7039	195.733	174.308	219.162	-1.85467	2.16064e-09	2.30477e-08
ACACA	266.907	433.516	453.615	1380.24	1394.47	1408.4	-1.85609	1.54833e-14	3.20546e-13
ENSGALG00000035420	158.009	241.833	149.37	865.015	593.278	527.387	-1.85634	1.17677e-09	1.30613e-08
ENSGALG00000009686	17.082	22.2887	34.417	88.3957	94.5045	88.1889	-1.85704	2.41421e-05	0.000129144
RC3H1	310.68	337.674	238.854	1102.42	1117.25	985.794	-1.85704	1.76085e-19	5.98034e-18
LIPH	42.7051	143.762	55.0671	407.883	156.457	309.098	-1.85837	0.000495278	0.00195565
k123	18.1497	8.9155	55.7555	79.5561	150.157	75.0915	-1.85948	0.00707706	0.0199507
CD247	73.6663	53.493	30.9753	215.938	156.457	197.333	-1.86076	3.53867e-06	2.22698e-05
PIK3CB	450.539	583.965	369.638	1927.03	1350.36	1816.17	-1.86099	5.20189e-14	1.01796e-12
BCO1	194.308	71.324	35.7936	423.036	288.764	379.823	-1.86158	0.00063729	0.00244247
HECA	80.0721	309.813	192.735	666.756	748.686	702.891	-1.86294	1.08856e-05	6.24349e-05
ZNF236	69.3958	80.2395	92.9258	258.873	351.767	275.044	-1.86305	2.00861e-11	2.79573e-10
KIF14	8.54102	26.7465	19.2735	42.935	81.9039	73.3452	-1.86358	0.00152142	0.00525954
ACTA1	1380.44	7455.58	11027.2	30206.1	20948.5	21138.3	-1.86371	0.0175201	0.0429331
THSD7A	14.9468	45.6919	15.1435	73.2421	88.2042	111.764	-1.86701	0.00106381	0.00383989
ENSGALG00000033800	6.40577	4.45775	6.88339	17.6791	16.8008	30.5605	-1.86796	0.0171837	0.0422993
FBXL18	28.826	52.3785	37.8586	159.112	151.207	123.988	-1.86894	4.03259e-07	3.01308e-06
POLK	72.5987	78.0106	116.329	325.801	317.115	339.658	-1.86929	3.41374e-11	4.61094e-10
ENSGALG00000046071	8.54102	10.0299	28.9102	73.2421	61.953	42.7847	-1.87264	0.00390757	0.0119636
ENSGALG00000018415	11.7439	59.0652	8.94841	114.914	129.156	46.2773	-1.87529	0.0156408	0.0390676
SLCO2A1	266.907	205.056	358.625	712.216	1402.87	938.644	-1.87589	8.21172e-09	7.97779e-08
ESYT2	174.023	415.685	300.116	939.52	1257.96	1067.87	-1.87609	7.26848e-09	7.16302e-08
PHLPP2	85.4102	132.618	148.681	435.664	475.673	440.071	-1.87628	6.93276e-12	1.01933e-10
MYSM1	49.1109	134.847	82.6007	329.59	319.215	328.307	-1.87662	7.24801e-07	5.18915e-06
LARP4B	29.8936	120.359	107.381	277.815	351.767	318.702	-1.87764	7.23858e-05	0.000350067
ATP2B2	61.9224	81.3539	35.1053	212.15	259.362	178.997	-1.87841	1.62572e-06	1.09658e-05
FBXO31	40.5699	74.6673	51.6254	220.989	180.609	210.431	-1.87886	2.31184e-08	2.10771e-07
ENSGALG00000012056	25.6231	65.7518	10.3251	138.907	98.7047	132.72	-1.87926	0.00303103	0.00959446
ENSGALG00000020876	100.357	42.3486	34.417	215.938	113.405	319.575	-1.87984	0.000479301	0.00190124
ABLIM2	26.6907	28.9754	23.4035	79.5561	87.1542	122.242	-1.88015	4.79061e-06	2.94716e-05
LYST	141.995	255.206	251.244	823.342	742.386	826.006	-1.8808	4.35217e-12	6.55137e-11
FRY	259.434	305.356	223.022	1157.98	890.443	848.709	-1.88092	1.88776e-16	4.75935e-15
MFN2	64.0577	226.231	137.668	497.541	581.728	495.953	-1.88111	5.98162e-06	3.61094e-05
Sip1	878.658	998.536	987.767	2699.86	4337.76	3531.92	-1.88337	3.66228e-18	1.0655e-16
FITM2	68.3282	73.5528	63.3272	207.098	261.463	285.522	-1.88371	1.3161e-11	1.85859e-10
TSPOAP1	32.0288	103.643	55.0671	238.668	210.01	253.216	-1.88407	1.7002e-05	9.33774e-05
PRLR	77.9368	67.9807	57.1321	285.392	278.263	185.109	-1.88613	2.72662e-09	2.85843e-08
TIAM2	128.115	163.822	108.758	670.544	400.069	408.637	-1.88681	1.5997e-09	1.73914e-08
IL17RD	20.2849	41.2342	26.8452	94.7096	142.807	88.1889	-1.88723	2.99244e-05	0.000157307
RNF217	29.8936	33.4331	49.5604	146.484	145.957	130.1	-1.88736	1.61681e-07	1.2864e-06
ASAP1	53.3814	82.4683	119.083	282.866	339.166	327.434	-1.88773	4.3094e-08	3.76597e-07
LMBRD2	102.492	81.3539	61.2622	294.231	338.116	269.805	-1.88818	1.80172e-10	2.23522e-09
ENSGALG00000030429	9.60865	16.7166	13.7668	42.935	72.4535	33.18	-1.88831	0.0016255	0.00557945
ABHD12B	467.621	622.97	372.391	2377.84	1431.22	1603.99	-1.88886	2.73317e-11	3.72846e-10
SBNO2	132.386	208.4	302.181	747.575	891.493	750.915	-1.88943	2.45932e-09	2.59976e-08
DSTYK	69.3958	138.19	106.004	391.466	369.618	400.779	-1.89017	3.77333e-10	4.46874e-09
PKNOX1	72.5987	72.4384	46.8071	227.303	215.26	262.82	-1.89082	8.59962e-10	9.74228e-09
MYO16	17.082	18.9454	8.26007	42.935	78.7538	40.1652	-1.8909	0.00190932	0.00641828
FLRT3	109.966	222.887	185.163	651.602	590.128	682.809	-1.89291	1.04993e-10	1.33996e-09
PSTPIP1	14.9468	8.9155	19.2735	47.9862	68.2533	46.2773	-1.8932	0.000623514	0.0023947
ORMDL3	249.825	334.331	357.248	1264.06	1217.01	1023.34	-1.89356	1.69566e-18	5.09567e-17
DISC1	21.3526	28.9754	48.8721	92.184	151.207	129.227	-1.89387	3.39661e-05	0.000176744
ENSGALG00000037761	23.4878	33.4331	4.13003	55.563	100.805	67.2331	-1.89402	0.00908659	0.0246274
ENSGALG00000045946	398.225	118.13	79.159	1051.91	396.919	762.266	-1.89447	0.000914352	0.00335344
CARD10	35.2317	52.3785	31.6636	150.273	172.208	118.749	-1.89633	4.29628e-07	3.19847e-06
POSTN	5511.1	3101.48	2290.79	11637.9	13149.8	15828.6	-1.89756	2.61424e-09	2.75114e-08
LRTM2	12.8115	24.5176	17.2085	50.5118	71.4034	80.3304	-1.89937	0.000156469	0.000704862
NR3C1	65.1253	88.0405	82.6007	267.713	342.316	271.552	-1.90134	2.93936e-12	4.51985e-11
IL13RA2	22.4202	13.3732	79.159	152.798	141.757	141.451	-1.90442	0.00227939	0.00751176
RCOR1	28.826	81.3539	78.4707	205.836	273.013	229.64	-1.90476	7.27864e-06	4.33501e-05
CCSER2	23.4878	57.9507	37.8586	113.652	189.009	143.198	-1.90624	1.65835e-05	9.13232e-05
ENSGALG00000046210	30.9612	157.136	81.224	386.415	241.512	380.696	-1.90683	0.000259581	0.0011063
ENSGALG00000036566	212.458	549.417	278.777	1332.25	1327.26	1239.88	-1.90735	2.82395e-08	2.54356e-07
AREG	108.898	105.872	35.7936	348.531	289.814	296	-1.90819	9.2215e-06	5.37719e-05
ANKRD50	275.448	388.938	307.688	1102.42	1322.01	1222.42	-1.90913	1.83005e-20	6.77532e-19
ENSGALG00000006034	30.9612	49.0352	17.8968	140.17	113.405	110.018	-1.90976	3.73531e-05	0.000192721
BCL6	432.389	635.229	558.931	2463.71	1295.76	2360.14	-1.91151	6.41131e-11	8.36422e-10
MLLT10	101.425	132.618	194.8	559.418	565.977	496.826	-1.91157	5.03746e-11	6.65641e-10
RAB11FIP2	68.3282	160.479	91.5491	322.013	549.176	331.8	-1.91204	1.25803e-06	8.62365e-06
ENSGALG00000002367	19.2173	47.9208	46.8071	137.645	133.356	159.788	-1.91243	8.72653e-06	5.10487e-05
SEMA6A	64.0577	73.5528	72.9639	304.334	275.113	215.67	-1.91304	7.08931e-12	1.04141e-10
MYCL	27.7583	64.6373	35.7936	165.426	59.8529	255.835	-1.91311	0.00113027	0.00405486
ENSGALG00000039351	10.6763	7.80106	15.1435	34.0955	34.6517	59.3747	-1.91432	0.00202299	0.00675328
ENSGALG00000016693	57.6519	46.8064	91.5491	186.894	322.365	234.879	-1.9144	5.46916e-07	3.99387e-06
GNA12	19.2173	31.2042	9.63675	84.6073	81.9039	56.7552	-1.91497	0.000669417	0.00255015
NFASC	195.376	106.986	97.7441	729.896	420.02	358.868	-1.91661	1.00309e-06	7.01051e-06
PIAS1	93.9513	156.021	162.448	492.49	606.929	461.9	-1.91684	2.58126e-11	3.53001e-10
NRP1	508.191	562.791	667.001	1785.59	2302.76	2479.77	-1.91697	3.16163e-20	1.14726e-18
NLGN3	93.9513	82.4683	136.291	616.244	289.814	281.157	-1.91789	1.60302e-06	1.08171e-05
IQUB	6.40577	8.9155	14.4551	39.1466	39.9019	35.7994	-1.91835	0.00194301	0.00652045
MAN1A1	103.56	231.803	170.02	587.2	705.634	619.941	-1.92088	1.04102e-09	1.1649e-08
RIC1	146.265	230.688	246.425	791.773	827.44	747.422	-1.92125	1.93902e-14	3.97923e-13
RHOBTB1	16.0144	21.1743	52.3138	70.7165	191.109	81.2036	-1.9223	0.00208322	0.00693337
ENSGALG00000038727	12.8115	15.6021	34.417	80.8189	91.3544	70.7257	-1.92308	0.000279254	0.00117986
ENSGALG00000007867	23.4878	31.2042	21.3385	85.8701	98.7047	101.286	-1.92334	1.17034e-06	8.06624e-06
ENSGALG00000031545	4.27051	10.0299	17.8968	31.5699	54.6026	38.4189	-1.92383	0.00632592	0.0181222
F2RL3	5.33814	14.4877	7.57173	25.2559	34.6517	42.7847	-1.92388	0.00522711	0.0153791
DLGAP3	4.27051	17.831	8.94841	26.5187	32.5516	57.6284	-1.92454	0.00957241	0.0257384
ZBTB38	75.8016	192.798	139.044	479.862	541.826	525.64	-1.92501	2.41311e-08	2.19153e-07
DKK2	26.6907	16.7166	8.94841	45.4606	103.955	47.1505	-1.92584	0.00255056	0.00826782
PTPRZ1	264.772	420.143	499.734	1449.69	1607.63	1452.93	-1.92635	1.30951e-13	2.42135e-12
CADM1	64.0577	79.125	64.7039	286.655	265.663	236.626	-1.92673	2.70868e-13	4.78251e-12
SEMA3A	172.956	160.479	153.5	524.06	800.138	526.514	-1.92759	7.45243e-14	1.42777e-12
GOLGA1	123.845	183.882	205.125	554.367	714.034	688.048	-1.92831	2.91095e-13	5.11768e-12
MOXD1	932.039	1209.16	1130.25	3693.68	3883.09	4879.2	-1.92893	1.61745e-23	7.96038e-22
GALNT9	11.7439	5.57218	5.50671	42.935	21.001	22.7021	-1.93193	0.0102914	0.0273207
IL17RA	58.7195	163.822	143.175	387.678	571.227	438.325	-1.93225	9.34511e-07	6.57598e-06
APBA1	13.8792	35.662	37.1703	95.9724	132.306	104.779	-1.93249	5.10089e-05	0.000255402
LNX1	35.2317	57.9507	83.9774	344.743	181.659	155.422	-1.93374	2.94567e-05	0.000155096
ENSGALG00000033718	103.56	92.4983	40.612	582.149	193.209	127.481	-1.93425	0.00111231	0.00399566
ENSGALG00000001723	14.9468	35.662	37.1703	152.798	52.5025	131.847	-1.9343	0.000714086	0.00270091
KREMEN1	93.9513	269.694	188.605	651.602	753.936	705.511	-1.93501	9.87629e-08	8.15402e-07
PDE1A	18.1497	23.4032	37.1703	113.652	114.455	77.711	-1.9369	2.16669e-05	0.000117081
ENSGALG00000031341	161.212	138.19	108.069	573.309	325.516	657.487	-1.93707	6.46873e-09	6.42495e-08
DCAF10	54.449	67.9807	69.5222	258.873	216.31	261.947	-1.93725	1.68409e-12	2.68507e-11
GFRA1	17.082	18.9454	24.7802	97.2352	71.4034	67.2331	-1.93895	1.62296e-05	8.95841e-05
LVRN	303.206	226.231	874.191	2520.54	1360.87	1509.69	-1.93901	4.56771e-05	0.000230815
TANC1	335.235	490.352	653.922	1426.96	1860.69	2406.42	-1.94293	1.69639e-10	2.11252e-09
BF1	5697.93	3376.74	927.193	14320.1	8743.77	15410.3	-1.94373	0.00706214	0.0199121
SMCR8	71.5311	98.0705	119.771	387.678	370.668	361.487	-1.94379	8.98132e-13	1.48976e-11
ADAMTS14	9.60865	20.0599	26.1569	46.7234	112.355	57.6284	-1.94382	0.00133539	0.00469341
ENSGALG00000004078	14.9468	31.2042	37.8586	130.068	42.002	152.802	-1.94385	0.00147258	0.00511327
ENSGALG00000016217	298.936	419.028	441.225	1462.32	1388.17	1616.21	-1.9444	4.51623e-20	1.60341e-18
PSKH1	6.40577	46.8064	35.1053	88.3957	138.607	113.51	-1.94511	0.00234982	0.00772064
ENSGALG00000007530	64.0577	39.0053	8.94841	170.477	134.406	123.115	-1.94632	0.00189913	0.00639319
TNS3	238.081	338.789	249.179	843.547	1449.07	893.24	-1.94885	1.27623e-11	1.8054e-10
OXTR	3.20288	28.9754	13.7668	59.3514	70.3534	47.1505	-1.94984	0.00804645	0.0221926
BDNF	10.6763	18.9454	8.94841	44.1978	29.4014	73.3452	-1.94994	0.00253397	0.00822068
FRMD4A	22.4202	98.0705	100.498	257.61	297.164	302.985	-1.95258	0.000105143	0.000489616
PDE7B	16.0144	35.662	56.4438	154.061	148.057	121.369	-1.95287	6.60957e-05	0.000323262
ULK1	38.4346	177.195	172.085	544.265	556.527	404.272	-1.95421	8.04418e-05	0.000385736
HBAD	703.567	384.481	229.217	2101.29	1366.12	1632.8	-1.95465	4.05344e-07	3.02728e-06
TRAF3IP3	34.1641	53.493	13.0784	173.003	85.0541	129.227	-1.95734	0.000579214	0.00223974
ADCY2	41.6375	67.9807	63.3272	151.535	290.864	229.64	-1.95752	2.17991e-07	1.69988e-06
DENND3	34.1641	52.3785	54.3788	151.535	239.411	158.915	-1.9591	1.19831e-07	9.74177e-07
ATP8B3	43.7727	81.3539	103.939	468.497	152.257	275.044	-1.96128	5.81951e-05	0.000287963
LRIG2	102.492	227.345	161.071	587.2	653.131	669.711	-1.96135	2.60551e-10	3.15385e-09
LPL	421.713	359.963	173.461	1147.88	1546.72	1018.1	-1.96172	1.53566e-08	1.4433e-07
[truncated: 1,509 more rows]
