# Supplementary material for: Comparative Transcriptomics Reveals a Dual Role of the Epidermal Differentiation Complex in the Skin and the Oesophagus
Source: Exp Dermatol. 2025 Nov 30;34(12):e70181. doi: 10.1111/exd.70181 (PMC12665336; doi:10.1111/exd.70181)
Supplement: Supplementary file 3 — Table S4: Expression levels (normalised read counts) of genes significantly (p adj < 0.05) enriched in the human oesophagus (log2FC > 1.5) or the skin (log2FC < −1.5). [file EXD-34-e70181-s001.xlsx]

## Sheet: Human DEGs esophagus skin
Table S4. Expression levels (normalized read counts) of genes significantly (Padj<0.05) enriched in the human esophagus (log2FC>1.5) or the skin (log2FC<-1.5).
Gene	esophagus 1	esophagus 2	esophagus 3	skin 1	skin 2	skin 3	log2FoldChange	P-value	Padj
CKM	10.7198	4.42117	20272.1	2.15379	1.0415	0.943714	19.7119	3.83732e-06	3.82098e-05
SPRR3	88114.1	129814	129436	0	0	0	19.2365	1.18384e-22	9.67658e-21
MUC21	20381.3	20732.7	17467	0	0	0	16.6686	1.63778e-17	8.50349e-16
TMPRSS11B	5515.84	12525.2	8361.68	0	0	0	15.5188	4.5958e-15	1.87452e-13
MUC21-2	1704.45	15506.8	2665.09	0	0	0	15.1092	8.77188e-10	1.75723e-08
KRT4	190312	588300	321291	13.9997	17.7055	2.83114	14.9711	1.35448e-147	5.51356e-144
KRT13	364439	617991	425606	5.38448	10.415	30.1989	14.8851	7.19667e-188	4.88246e-184
IL36A	3437.17	3425.53	1835.28	0	0	0	13.917	1.84349e-12	5.3448e-11
TMPRSS11A	2520.14	2927.7	2942.05	1.0769	0	0	12.903	7.14309e-20	4.68978e-18
LINC02487	882.924	1252.08	732.819	0	0	0	12.3164	4.14341e-10	8.69389e-09
MUC22	1388.71	1144.2	61.4275	0	0	0	12.1716	2.93406e-06	3.00085e-05
SPRR2C	864.408	148.551	593.799	0	0	0	11.4801	1.79712e-08	2.85534e-07
RHCG	39291.1	63053.9	50267.1	6.46138	38.5355	10.3809	11.4306	1.35775e-100	1.72715e-97
SPRR2F	956.014	33.6009	515.129	0	0	0	11.3856	1.63247e-05	0.000139012
MUC4-2	194.906	252.007	1037.8	0	0	0	11.3662	6.00709e-07	7.03061e-06
KRT24	586.667	27.4113	718.809	0	0	0	11.2106	2.17948e-05	0.000179083
BDP1-2	507.73	452.728	354.555	0	0	0	11.1916	1.28787e-08	2.09696e-07
SERPINB11	397.608	471.297	325.458	0	0	0	11.053	1.96851e-08	3.09861e-07
MYOC	181.263	331.588	601.343	0	0	0	10.9517	5.00435e-08	7.37002e-07
FUT6	458.029	565.91	778.081	0	0	0.943714	10.6837	9.18737e-14	3.24074e-12
TCF21	400.532	221.943	167.04	0	0	0	10.4555	1.63207e-07	2.1725e-06
KRT6C	22450.3	12420	3438.86	7.53828	10.415	10.3809	10.3984	1.78176e-61	8.24186e-59
SIM2	183.212	513.74	634.751	0	0	0.943714	10.2475	5.07339e-12	1.3935e-10
ASB5	255.327	72.5073	353.477	0	0	0	10.2417	5.06936e-07	6.02315e-06
MUC22-2	619.801	22.1059	0	0	0	0	10.1565	0.0156321	0.0493349
CRNN	48444.9	108761	50401.8	61.3831	71.8635	69.8349	9.99719	7.43207e-149	3.78163e-145
EPGN	1415.99	820.57	646.605	0	2.083	0.943714	9.88467	1.29573e-26	1.34551e-24
LOC124901465	660.732	872.74	380.419	1.0769	0	0.943714	9.87859	2.59712e-19	1.60666e-17
CXCL17	330.366	887.772	960.209	1.0769	1.0415	0.943714	9.47833	3.15297e-23	2.64084e-21
MUCL3-2	16.567	150.32	216.613	0	0	0	9.41308	8.9266e-06	8.08558e-05
TMPRSS11BNL	94.5294	163.583	117.467	0	0	0	9.38427	2.43675e-06	2.52779e-05
RSPO2	251.429	54.8226	66.8159	0	0	0	9.37366	5.83738e-06	5.55438e-05
ACTG2	30919.9	23736.4	8800.3	29.0762	46.8675	33.03	9.1858	1.49296e-83	1.32114e-80
DYNAP	412.226	207.795	546.381	0	2.083	0	9.15865	2.8275e-16	1.31089e-14
HCG22	330.366	554.415	258.642	0	0	1.88743	9.1433	1.52588e-16	7.25612e-15
LOC105370964	442.437	642.839	575.479	1.0769	2.083	0	9.08418	1.97778e-24	1.78905e-22
LOC105371446	89.6568	136.172	76.5149	0	0	0	9.07204	5.65448e-06	5.3971e-05
SPRR2A	27115.3	13232.6	19307.6	11.8459	97.9009	7.54971	8.99113	7.38048e-17	3.66378e-15
FUT6-2	111.096	134.404	38.7963	0	0	0	8.9834	1.05188e-05	9.36115e-05
FENDRR	803.988	366.957	366.41	1.0769	0	1.88743	8.98164	2.014e-21	1.4985e-19
B3GNT6	67.2426	106.992	91.6024	0	0	0	8.88531	8.56426e-06	7.79554e-05
PAX9	1671.32	2199.98	1906.41	2.15379	9.37349	0.943714	8.87852	6.02321e-63	2.99001e-60
FOXA1	153.001	161.815	190.748	1.0769	0	0	8.84985	7.12638e-10	1.44322e-08
LOC105372641	61.3954	88.4235	100.224	0	0	0	8.79593	1.08889e-05	9.65256e-05
GBP6	15813.7	17473.4	12991.4	26.9224	63.5315	15.0994	8.78019	2.29003e-81	1.86436e-78
MYH11	166730	103425	34857.4	211.072	354.11	176.475	8.68412	3.23186e-61	1.46173e-58
LOC105369526	20.4651	110.529	96.9908	0	0	0	8.66339	3.14304e-05	0.000248139
DES	49273.2	35342.9	26379.3	110.92	114.565	59.454	8.60776	1.35193e-122	3.05732e-119
IL6	17.5415	285.608	479.565	1.0769	0	0.943714	8.59012	1.70417e-10	3.79072e-09
HPCAL4	260.2	251.123	238.166	0	0	1.88743	8.52973	1.59304e-15	6.79729e-14
GPR78	58.4718	92.8447	56.0391	0	0	0	8.52808	2.21015e-05	0.000181282
CNN1	12223.5	7761.81	3832.21	25.8455	23.9545	15.0994	8.52406	1.1121e-72	7.30147e-70
OTOP3	117.918	172.426	87.2917	1.0769	0	0	8.43103	8.78045e-09	1.47449e-07
LOC105369308	30.2104	55.7068	106.69	0	0	0	8.41815	4.21664e-05	0.000322031
ADH7	3137.99	4097.54	4337.64	7.53828	22.913	4.71857	8.37187	2.10423e-70	1.25963e-67
CRISP3	2499.67	8783.1	4455.11	20.461	24.996	2.83114	8.35684	2.20974e-39	5.11078e-37
ADGRF1	267.996	541.152	509.74	0	2.083	1.88743	8.34481	6.38197e-24	5.57477e-22
LOC105370455	44.8284	50.4014	86.214	0	0	0	8.33186	3.81208e-05	0.000294337
CHRDL2	112.071	27.4113	40.9517	0	0	0	8.3254	6.1945e-05	0.000452536
CAPN14	3847.45	6881.12	6112.57	19.3841	12.498	20.7617	8.31848	8.32463e-107	1.21022e-103
CCDC190	72.1152	59.2437	40.9517	0	0	0	8.26045	4.24345e-05	0.000323714
PLN	2022.15	688.819	1199.45	2.15379	5.2075	6.606	8.11206	1.40472e-42	3.91648e-40
LINC03078	137.409	34.4852	129.321	0	1.0415	0	8.10186	1.2754e-07	1.73401e-06
GYS2	64.319	175.963	59.2721	0	0	0.943714	8.09721	9.94855e-08	1.37931e-06
KCNIP4	113.046	13.2635	23.7089	0	0	0	8.05921	0.000195241	0.00124568
KRT19	2295.02	5454.84	4862.47	21.5379	16.664	9.43714	8.05731	1.17072e-69	6.80793e-67
CCL11	183.212	56.591	46.34	0	1.0415	0	8.02944	2.17192e-07	2.8228e-06
LINC01269	52.6246	52.1699	42.0293	0	0	0	8.02925	6.77952e-05	0.000490521
SFTA2	34.1086	67.2018	36.641	0	0	0	7.94061	0.00010021	0.000693731
NT5C1A	375.194	125.561	240.322	1.0769	0	1.88743	7.92963	3.76961e-16	1.72799e-14
TMPRSS11D	2154.69	1772.89	1757.69	7.53828	9.37349	6.606	7.92249	1.95497e-90	2.09418e-87
LOC112268153	45.8029	48.6329	39.874	0	0	0	7.90069	9.16977e-05	0.00064197
MAL	16915.9	20846.7	18336.6	74.3059	94.7764	69.8349	7.8765	8.99743e-219	9.15624e-215
CCAT1	127.663	80.4654	40.9517	1.0769	0	0	7.83016	2.28859e-07	2.95931e-06
IL12A-AS1	23.3887	72.5073	31.2526	0	0	0	7.82331	0.000166098	0.00108144
LRRN2	21.4397	53.0541	51.7284	0	0	0	7.81023	0.000149313	0.000985079
LINC00578	83.8096	25.6428	14.0098	0	0	0	7.779	0.000270399	0.00165467
PITX1	1548.53	1535.03	3335.4	25.8455	2.083	1.88743	7.7567	1.40926e-11	3.67725e-10
PDLIM3	3616.48	3488.31	4392.6	21.5379	16.664	16.0431	7.73233	1.49967e-133	4.3604e-130
FGF10	82.8351	80.4654	66.8159	1.0769	0	0	7.71556	1.29373e-07	1.75425e-06
CHRM3	770.853	434.159	239.244	1.0769	3.1245	2.83114	7.66905	7.52282e-26	7.32593e-24
CSF3	3.89812	77.8127	132.554	1.0769	0	0	7.61114	1.02304e-05	9.12446e-05
SYTL5	40.9303	105.224	63.5828	0	1.0415	0	7.58255	4.93261e-07	5.89509e-06
PLA2G2C	32.1595	50.4014	23.7089	0	0	0	7.56474	0.000239526	0.00148676
C3orf80	84.7841	75.16	34.4856	1.0769	0	0	7.47352	7.38832e-07	8.48135e-06
DGKB	42.8793	24.7586	28.0196	0	0	0	7.40987	0.000319034	0.00191148
LOC105379675	31.185	46.8644	17.2428	0	0	0	7.40787	0.000375701	0.00220047
CLCN1	4.87265	7.07388	82.981	0	0	0	7.39598	0.00135298	0.00660814
SYNPO2L	186.135	150.32	514.051	1.0769	1.0415	2.83114	7.39488	3.51226e-18	1.95314e-16
ADAMTS16	127.663	10.6108	37.7186	1.0769	0	0	7.32748	1.11155e-05	9.84055e-05
SLITRK3	287.486	177.731	172.428	0	1.0415	2.83114	7.30125	1.42587e-18	8.29161e-17
TGM2	2398.32	1949.74	1655.31	15.0766	11.4565	12.2683	7.27665	9.47128e-92	1.07094e-88
KRT6A	195182	105387	53423.6	863.671	1103.99	324.638	7.27096	4.71594e-41	1.23056e-38
GCNT3	88.6823	154.741	375.031	2.15379	0	1.88743	7.24946	1.11617e-14	4.37717e-13
S100A9	46841.8	59923.7	69870	484.604	645.73	66.06	7.20632	5.29632e-31	7.48584e-29
PYGM	589.591	175.963	6795.82	23.6917	12.498	15.0994	7.20433	8.91269e-08	1.24588e-06
FAM3D	700.687	1405.93	1617.59	8.61517	11.4565	5.66229	7.18546	4.02495e-49	1.48945e-46
NTS	123.765	15.9162	19.3982	0	0	0.943714	7.18224	1.81282e-05	0.00015278
VEGFD	75.0388	0	81.9033	0	1.0415	0	7.16239	0.0152842	0.0485002
GSTA1	15.5925	30.9482	33.4079	0	0	0	7.15095	0.000614427	0.00337515
KLF17	37.0322	36.2536	6.46605	0	0	0	7.15075	0.000968551	0.00496672
LOC107985492	14.618	33.6009	31.2526	0	0	0	7.14301	0.000644041	0.00350861
KCNA5	124.74	189.226	112.078	1.0769	0	1.88743	7.13108	2.60991e-14	9.91034e-13
LINC01559	109.147	14.1478	29.0972	1.0769	0	0	7.1199	1.51772e-05	0.000130173
LINC01322	40.9303	15.032	21.5535	0	0	0	7.10604	0.00074702	0.00399477
MUCL3	124.74	393.484	17.2428	1.0769	0	2.83114	7.06625	1.06652e-09	2.09527e-08
CASQ2	1390.65	584.479	858.907	4.30759	9.37349	7.54971	7.05523	1.82227e-43	5.22376e-41
CDH16	38.0067	66.3176	39.874	0	1.0415	0	7.04256	2.98497e-06	3.04986e-05
PCP4	837.122	575.637	195.059	3.23069	7.2905	1.88743	7.02982	2.42075e-24	2.16094e-22
CLCA3P	28.2614	25.6428	19.3982	0	0	0	7.0274	0.000716711	0.00385396
BORCS7-ASMT	27.2868	5.30541	40.9517	0	0	0	7.02738	0.00136163	0.00664366
MYO18B	110.122	56.591	228.467	0	3.1245	0	7.00632	2.94511e-11	7.29218e-10
TMPRSS2	845.892	688.819	902.014	10.769	7.2905	1.88743	6.96252	3.09083e-51	1.18694e-48
SLC8A1-AS1	21.4397	35.3694	12.9321	0	0	0	6.95791	0.00101543	0.00516804
LOC124903743	32.1595	15.032	20.4758	0	0	0	6.9099	0.00103213	0.00524517
KRT33A	12.6689	19.4532	35.5633	0	0	0	6.90844	0.00114442	0.00573139
MUC4	89.6568	553.531	317.914	3.23069	2.083	2.83114	6.88362	3.88582e-18	2.15499e-16
MYOCD	1787.29	1029.25	333.002	6.46138	15.6225	4.71857	6.88232	5.02802e-26	5.01643e-24
LINC01082	42.8793	11.4951	11.8544	0	0	0	6.87991	0.00155895	0.00743774
SIX4	16.567	4.42117	45.2624	0	0	0	6.87597	0.00213224	0.00968095
RPS10-NUDT3	53.5992	41.559	140.098	0	0	1.88743	6.86902	1.88945e-08	2.98571e-07
CDH17	41.9048	31.8325	53.8838	1.0769	0	0	6.86215	5.48084e-06	5.24949e-05
CEACAM1	1184.05	1167.19	1510.9	11.8459	9.37349	12.2683	6.84699	2.5021e-79	1.95866e-76
ABRA	24.3633	16.8005	191.826	1.0769	0	0.943714	6.84027	7.8358e-07	8.95702e-06
LOC105371216	10.7198	36.2536	17.2428	0	0	0	6.83821	0.00145382	0.0070134
LOC105376081	86.7332	128.214	131.476	1.0769	1.0415	0.943714	6.82576	2.11768e-13	7.07906e-12
FPR2	16.567	15.032	32.3303	0	0	0	6.82548	0.00127374	0.00627709
CRMA	82.8351	83.1181	64.6605	2.15379	0	0	6.81761	1.08072e-09	2.11906e-08
LOC124906047	47.752	55.7068	19.3982	0	0	0.943714	6.8123	1.14753e-05	0.000101414
ADAMTS9-AS1	291.385	206.911	75.4373	3.23069	2.083	0	6.79929	3.79484e-15	1.55405e-13
NEXN	2119.6	1211.4	766.227	16.1535	12.498	8.49343	6.79315	4.05236e-44	1.17825e-41
ELK2AP	38.9812	38.9063	42.0293	0	0	0.943714	6.77411	6.3126e-06	5.94266e-05
CXCL2	17.5415	52.1699	253.254	1.0769	1.0415	0.943714	6.72209	2.0313e-08	3.18268e-07
LINC01206	27.2868	26.527	5.38838	0	0	0	6.72127	0.00220061	0.00993269
FOSB	2629.28	1253.84	13796.4	99.0745	38.5355	30.1989	6.71984	2.8234e-10	6.07449e-09
LOC102724804	42.8793	11.4951	4.3107	0	0	0	6.70636	0.00308234	0.0131962
PDE1C	697.764	342.199	143.331	5.38448	6.249	0	6.69423	5.18387e-18	2.82861e-16
LOC110091776	13.6434	37.1379	6.46605	0	0	0	6.67414	0.00255841	0.0112635
SPINK7	610.056	1353.76	839.509	15.0766	9.37349	3.77486	6.65155	7.99866e-39	1.76953e-36
LOC105370700	15.5925	27.4113	12.9321	0	0	0	6.63932	0.00186304	0.00865717
LOC102724087	30.2104	11.4951	14.0098	0	0	0	6.63002	0.00206981	0.00945182
LMOD3	62.3699	11.4951	526.983	3.23069	0	2.83114	6.62889	0.000117193	0.000795485
PLAC8	241.684	522.583	618.586	10.769	0	3.77486	6.58576	2.21769e-22	1.77006e-20
FRRS1L	382.016	116.719	76.5149	1.0769	1.0415	3.77486	6.57762	9.50476e-14	3.34473e-12
VAT1L	115.969	30.9482	46.34	0	1.0415	0.943714	6.57509	7.9078e-08	1.11614e-06
OXGR1	12.6689	61.0122	30.1749	1.0769	0	0	6.56934	4.70248e-05	0.000354612
SLC16A9	296.257	514.625	298.516	3.23069	6.249	2.83114	6.50258	6.96368e-31	9.70765e-29
CLDN10	25.3378	27.4113	127.166	0	0	1.88743	6.4897	9.20732e-07	1.03078e-05
NKX6-1	242.658	180.384	117.467	0	3.1245	2.83114	6.47649	1.90893e-18	1.09444e-16
ZNF812P	510.654	914.299	713.421	4.30759	9.37349	10.3809	6.46119	1.84785e-45	5.87647e-43
IP6K3	81.8605	157.394	209.069	1.0769	3.1245	0.943714	6.45687	1.62413e-15	6.90105e-14
GABRP	269.945	1905.53	5160.99	22.6148	31.245	30.1989	6.44689	9.03395e-18	4.83863e-16
SYNM	21856.8	9994.51	3950.76	89.3824	185.387	135.895	6.44577	5.53054e-31	7.76298e-29
SPRR1A	8789.29	8533.75	11439.5	163.688	151.017	18.8743	6.43161	1.10956e-26	1.1701e-24
LOC124906252	16.567	24.7586	6.46605	0	0	0	6.41329	0.00352191	0.0146822
ELF3	3027.87	3777.45	3764.32	38.7683	58.324	28.3114	6.40111	2.35974e-87	2.28704e-84
FMO2	4311.32	2569.59	4333.33	31.23	80.1955	21.7054	6.39876	8.78289e-41	2.26276e-38
CLDN7	1109.02	2001.02	2277.13	22.6148	28.1205	14.1557	6.38087	1.84696e-54	7.22909e-52
SH2D1B	20.4651	16.8005	53.8838	1.0769	0	0	6.37476	7.01455e-05	0.000505191
S100A8	24007.6	22971.5	29998.2	369.376	505.127	61.3414	6.36254	3.18105e-27	3.49967e-25
GDF6	24.3633	3.53694	18.3205	0	0	0	6.35804	0.00485737	0.0190964
SYNPO2	26666.1	22466.6	6349.66	221.841	229.13	227.435	6.35373	1.42248e-40	3.53069e-38
LOC105374686	42.8793	0.884235	2.15535	0	0	0	6.35146	0.0124677	0.0410674
MIR1-1HG	1.94906	3.53694	39.874	0	0	0	6.32901	0.00946124	0.0328553
DKK4	29.2359	33.6009	24.7865	0	0	0.943714	6.32334	3.81762e-05	0.000294653
CHAC1	164.696	209.564	432.148	2.15379	8.332	0	6.28719	2.19624e-17	1.12879e-15
GAP43	6.82171	3.53694	33.4079	0	0	0	6.27674	0.00705395	0.0258371
ASB2	326.468	142.362	724.198	8.61517	5.2075	1.88743	6.26373	8.06629e-19	4.77248e-17
NEFM	27.2868	65.4334	297.438	2.15379	1.0415	1.88743	6.26028	1.12454e-09	2.20286e-08
LOC124901299-3	2.92359	34.4852	5.38838	0	0	0	6.25457	0.00831373	0.0295976
MT1A	6.82171	66.3176	9.69908	0	1.0415	0	6.24471	0.000399939	0.0023274
ACTA2	26701.2	15131.9	8833.7	348.915	171.847	148.163	6.24374	3.83117e-39	8.66397e-37
RBM24	114.995	52.1699	375.031	3.23069	2.083	1.88743	6.24188	1.08559e-12	3.26368e-11
SLC5A7	21.4397	14.1478	4.3107	0	0	0	6.1514	0.00635766	0.0237122
LHX8	21.4397	4.42117	14.0098	0	0	0	6.1452	0.00638356	0.0237826
HPSE2	838.096	437.696	238.166	8.61517	6.249	6.606	6.1433	1.14063e-26	1.19666e-24
FAM3B	255.327	389.948	500.041	5.38448	6.249	4.71857	6.13388	8.48685e-33	1.38186e-30
POPDC3	7.79624	9.72658	58.1945	1.0769	0	0	6.10671	0.000462583	0.00263872
SNX31	44.8284	175.963	131.476	1.0769	4.166	0	6.09875	2.07529e-11	5.26006e-10
CERNA2	111.096	97.2658	140.098	1.0769	3.1245	0.943714	6.09384	1.23677e-15	5.33303e-14
LOC124903073	9.7453	24.7586	39.874	0	0	0.943714	6.08319	0.00019447	0.00124272
LOC105377928	10.7198	7.95811	19.3982	0	0	0	6.07727	0.00599249	0.0226029
LOC101928844	38.0067	67.2018	31.2526	0	1.0415	0.943714	6.07528	3.20637e-07	4.03418e-06
EPIST	13.6434	7.07388	17.2428	0	0	0	6.07331	0.00598217	0.0225723
UPK3B	53.5992	73.3915	76.5149	1.0769	0	1.88743	6.06464	2.91796e-10	6.25809e-09
RGS4	230.964	113.182	196.137	2.15379	3.1245	2.83114	6.05297	5.10409e-20	3.41722e-18
FOXF1	471.673	351.925	267.263	11.8459	1.0415	3.77486	6.05162	1.85769e-25	1.75859e-23
KLK12	112.071	44.2117	445.08	1.0769	4.166	3.77486	6.04818	1.94613e-11	4.96359e-10
IGFL1	97.453	998.301	156.263	4.30759	6.249	8.49343	6.03295	2.65309e-13	8.78022e-12
LDB3	960.887	547.341	3231.95	31.23	12.498	29.2551	6.02041	2.7483e-21	2.01209e-19
CPA6	12.6689	9.72658	14.0098	0	0	0	6.01477	0.00607576	0.0228788
LINC02955	36.0576	81.3496	12.9321	0	1.0415	0.943714	6.01275	3.83152e-06	3.81742e-05
BLK-2	0.97453	21.2216	14.0098	0	0	0	6.00993	0.0126489	0.0415231
PDK4	3482	7328.54	6944.54	85.0749	112.482	80.2157	5.99873	3.04845e-62	1.47726e-59
LMOD1	7694.89	5689.17	2480.81	103.382	96.8594	50.9606	5.98257	1.30005e-38	2.78669e-36
HTR3B	7.79624	27.4113	33.4079	0	0	0.943714	5.96803	0.000300525	0.0018134
CEACAM6	4285.01	4325.68	3742.77	61.3831	91.6519	45.2983	5.96357	5.46916e-82	4.63808e-79
MYL9	24514.3	11994.6	7159	407.067	156.225	142.501	5.95182	1.65525e-28	2.01733e-26
CLEC4E	22.4142	24.7586	78.6703	0	2.083	0	5.93889	4.04234e-06	3.99387e-05
TCN1	87.7077	86.655	326.536	5.38448	1.0415	1.88743	5.92853	4.84604e-13	1.53392e-11
FAXC	183.212	127.33	58.1945	0	4.166	1.88743	5.92095	6.53012e-13	2.01071e-11
KRT7	14.618	271.46	631.518	8.61517	3.1245	3.77486	5.89185	1.30248e-09	2.50799e-08
KCNS2	25.3378	5.30541	2.15535	0	0	0	5.86699	0.014992	0.0478039
RGS1	370.322	825.875	1177.9	15.0766	14.581	11.3246	5.85944	3.67488e-32	5.75346e-30
SHISA3	40.9303	20.3374	58.1945	2.15379	0	0	5.85641	2.24644e-06	2.34591e-05
LINC00595	20.4651	4.42117	7.54373	0	0	0	5.84879	0.0112713	0.0378752
BRINP3	13.6434	6.18964	43.107	0	0	0.943714	5.83937	0.000706191	0.00380543
LINC01697	7.79624	12.3793	11.8544	0	0	0	5.83192	0.00884078	0.031061
PRSS27	1071.98	1256.5	2917.27	64.6138	17.7055	10.3809	5.82766	3.16871e-20	2.16419e-18
ST6GALNAC1	287.486	662.292	742.518	9.69207	15.6225	4.71857	5.82599	1.11242e-27	1.25089e-25
TMPRSS11E	2606.87	4941.99	2218.93	55.9986	105.191	11.3246	5.82552	1.40754e-20	9.84458e-19
SMTNL2	44.8284	33.6009	269.419	4.30759	0	1.88743	5.82016	2.08856e-08	3.26989e-07
LINC02006	18.5161	19.4532	23.7089	0	1.0415	0	5.81417	0.000231758	0.00144648
SCGB1A1	6.82171	15.032	9.69908	0	0	0	5.81231	0.00970138	0.0335062
IL12A	41.9048	74.2757	54.9614	3.23069	0	0	5.79389	1.08673e-08	1.7924e-07
WFDC1	460.953	179.5	126.088	2.15379	3.1245	8.49343	5.77563	1.10153e-16	5.34706e-15
P2RX2	36.0576	31.8325	44.1847	1.0769	1.0415	0	5.77363	8.03417e-07	9.13006e-06
CEACAM5	4985.7	5787.32	4589.82	96.9207	123.938	63.2289	5.75932	5.17602e-78	3.90176e-75
LOC124907735	4.87265	11.4951	14.0098	0	0	0	5.75413	0.0114368	0.0382815
FPR1	37.0322	75.16	164.884	3.23069	1.0415	0.943714	5.75341	3.00822e-10	6.43134e-09
WNK4	149.103	215.753	123.933	2.15379	3.1245	3.77486	5.74361	3.26554e-20	2.22286e-18
SLC26A3	7.79624	11.4951	10.7768	0	0	0	5.74085	0.0103977	0.0354184
PGM5-AS1	200.753	30.064	94.8354	2.15379	2.083	1.88743	5.73467	1.84735e-10	4.06917e-09
LOC105371671	10.7198	12.3793	6.46605	0	0	0	5.71907	0.0112558	0.0378472
PLA2G5	125.714	58.3595	30.1749	0	3.1245	0.943714	5.71869	1.04247e-08	1.7292e-07
LOC100507403	7.79624	14.1478	7.54373	0	0	0	5.7155	0.0114862	0.0384188
GPR15	21.4397	32.7167	161.651	3.23069	0	0.943714	5.7112	3.87618e-07	4.74967e-06
TACR2	545.737	444.77	132.554	12.9228	2.083	6.606	5.70599	1.50537e-17	7.836e-16
PI3	7839.12	4767.79	3818.2	40.9221	248.918	25.4803	5.70361	5.56258e-16	2.49923e-14
NRAD1	0	0.884235	56.0391	0	0	0.943714	5.69649	0.0126463	0.0415211
TAGLN	26416.6	19584	9178.56	619.216	256.209	193.461	5.69045	1.89543e-28	2.29629e-26
NELL1	17.5415	24.7586	14.0098	0	0	0.943714	5.68677	0.000402708	0.0023398
LOC105369844	22.4142	7.95811	25.8642	0	0	0.943714	5.67817	0.000603618	0.00332848
ANXA1	82073	104051	83791.4	1464.58	2066.33	1748.7	5.6759	4.23627e-120	8.62208e-117
ARGLU1-DT	6.82171	8.84235	12.9321	0	0	0	5.66604	0.0123366	0.0407211
PITX2	52.6246	77.8127	123.933	0	2.083	2.83114	5.65487	1.92955e-11	4.92749e-10
FUT3	832.249	1264.46	1199.45	30.1531	16.664	19.818	5.63277	3.71724e-56	1.48347e-53
SLC34A2	4.87265	2.6527	89.447	0	0	1.88743	5.61993	0.00086442	0.00452975
SCGB3A1	1.94906	0	51.7284	1.0769	0	0	5.61139	0.0119544	0.0396653
TTC9-DT	13.6434	23.8743	15.0875	0	0	0.943714	5.5882	0.000563197	0.0031319
LOC105377896	66.2681	29.1797	4.3107	2.15379	0	0	5.58779	0.000127051	0.000855114
HPD	9.7453	9.72658	7.54373	0	0	0	5.58735	0.0137129	0.0444056
IGHV1OR15-3	47.752	18.5689	128.243	2.15379	0	1.88743	5.58052	1.74314e-07	2.31279e-06
TMEM35A	348.882	160.046	169.195	1.0769	9.37349	3.77486	5.57356	2.68835e-18	1.51568e-16
AKR1B10	1641.11	1144.2	1585.26	36.6145	43.743	12.2683	5.56709	3.628e-38	7.69173e-36
DDO	12.6689	12.3793	26.9419	0	1.0415	0	5.5648	0.000708102	0.00381472
LOC105376161	10.7198	6.18964	9.69908	0	0	0	5.56237	0.0147477	0.0471801
JCHAIN	818.605	4419.41	8846.64	125.997	57.2825	115.133	5.56055	8.34401e-17	4.10207e-15
GALNT17	456.08	257.312	182.127	1.0769	10.415	7.54971	5.54543	7.28988e-20	4.77077e-18
IGF2BP3	44.8284	132.635	59.2721	2.15379	1.0415	1.88743	5.54281	1.79773e-10	3.97277e-09
CYP11A1	82.8351	120.256	128.243	4.30759	2.083	0.943714	5.52952	1.32315e-15	5.68144e-14
MYLK	21540	12486.3	6390.61	313.377	267.665	296.326	5.52566	1.30072e-38	2.78669e-36
LINC03061	89.6568	61.8964	35.5633	1.0769	2.083	0.943714	5.52129	1.525e-09	2.89644e-08
TPM2	10448.9	7803.37	9811.15	411.375	96.8594	103.809	5.51987	3.87162e-25	3.59813e-23
DKK1	93.5549	300.64	30.1749	4.30759	4.166	0.943714	5.51244	1.19209e-09	2.31734e-08
CSDC2	34.1086	22.1059	35.5633	0	1.0415	0.943714	5.49835	4.99983e-06	4.83198e-05
KLK13	6104.46	6954.51	7342.2	120.612	168.723	162.319	5.49627	3.92035e-112	6.13776e-109
UGT1A10	131.562	382.874	324.38	7.53828	10.415	0.943714	5.49069	4.13188e-17	2.09194e-15
CCL4	13.6434	35.3694	139.02	4.30759	0	0	5.48716	7.42755e-06	6.86425e-05
KRT16P3	84.7841	34.4852	64.6605	4.30759	0	0	5.47161	2.67614e-08	4.10456e-07
PDZRN4	290.41	154.741	142.253	3.23069	7.2905	2.83114	5.46743	6.85783e-20	4.51707e-18
FILIP1	1071.01	610.122	265.108	8.61517	12.498	22.6491	5.46669	1.12154e-21	8.51745e-20
MYOZ2	7.79624	5.30541	76.5149	1.0769	0	0.943714	5.46065	0.000303576	0.00183018
UGT1A7	1044.7	1194.6	1233.94	0	60.407	18.8743	5.45306	0.000227772	0.00142378
SOX2	296.257	221.059	414.905	7.53828	6.249	7.54971	5.44706	6.07088e-30	8.02342e-28
LINC02538	20.4651	45.9802	21.5535	1.0769	0	0.943714	5.43994	1.24359e-05	0.000109192
SERPINB1	12755.6	13464.2	10193.7	284.301	314.533	240.647	5.43943	8.01658e-113	1.35968e-109
LOC124902179	37.0322	7.07388	3.23303	0	1.0415	0	5.43445	0.00320358	0.0135867
SPAG17	273.843	453.612	261.875	15.0766	3.1245	5.66229	5.38764	8.76013e-24	7.58702e-22
PROM1	271.894	108.761	214.457	4.30759	5.2075	4.71857	5.38422	5.328e-20	3.55544e-18
RRAD	440.488	771.937	917.102	36.6145	8.332	6.606	5.37827	1.43296e-19	9.11405e-18
CSTB	30199.7	34828.2	32720.4	1389.2	606.153	358.611	5.37623	1.38502e-31	2.09084e-29
LOC107986764	16.567	24.7586	86.214	2.15379	0	0.943714	5.37493	4.33271e-06	4.25191e-05
LOC124904420	139.358	53.0541	17.2428	3.23069	0	1.88743	5.36224	2.37043e-07	3.05158e-06
FGF13	158.848	76.0442	101.301	5.38448	1.0415	1.88743	5.35814	3.65291e-14	1.35919e-12
GPR15LG	778.65	1203.44	1319.07	59.2293	14.581	7.54971	5.3494	3.3597e-18	1.87342e-16
ADH4	0.97453	2.6527	40.9517	0	0	0.943714	5.34184	0.00887313	0.031148
WNT5A-AS1	10.7198	19.4532	14.0098	0	1.0415	0	5.33587	0.00122524	0.00606893
KRT6B	23352.7	14278.6	6560.89	469.527	464.509	169.869	5.32353	1.22039e-24	1.11885e-22
PRKAA2	596.413	435.928	373.953	10.769	8.332	16.0431	5.3128	4.80115e-38	1.0074e-35
SYPL2	53.5992	29.1797	432.148	3.23069	2.083	7.54971	5.31019	4.88303e-08	7.20176e-07
LOC105377635	36.0576	76.0442	49.5731	1.0769	3.1245	0	5.30137	1.34479e-08	2.17506e-07
CNGA3	104.275	41.559	9.69908	0	1.0415	2.83114	5.28755	4.61066e-06	4.50075e-05
COL8A1	740.643	414.706	311.448	7.53828	18.747	11.3246	5.28486	7.95661e-27	8.43442e-25
PLD5	11.6944	26.527	4.3107	0	0	0.943714	5.28482	0.00274925	0.0119769
C16orf89	76.9879	60.128	103.457	5.38448	1.0415	0	5.27608	5.15309e-11	1.2368e-09
RBFOX3	273.843	146.783	45.2624	5.38448	3.1245	3.77486	5.25001	3.27519e-12	9.20718e-11
LINC00857	59.4463	23.8743	32.3303	0	2.083	0.943714	5.24557	9.02014e-07	1.01317e-05
NEFL	26.3123	64.5491	465.556	9.69207	4.166	0.943714	5.24485	2.10667e-07	2.74502e-06
STON1-GTF2A1L	166.645	10.6108	20.4758	4.30759	1.0415	0	5.23809	2.08022e-05	0.000172108
WDR49	13.6434	11.4951	16.1651	0	0	0.943714	5.23491	0.00152981	0.00732101
CEACAM7	1843.81	236.975	1666.09	34.4607	48.9505	18.8743	5.19679	2.93977e-15	1.21612e-13
ENPP6	49.701	53.0541	9.69908	0	3.1245	0	5.1923	2.27879e-05	0.000186266
AQP4	0.97453	5.30541	105.612	1.0769	1.0415	0.943714	5.19061	0.000690695	0.00373181
MIR31HG	94.5294	17.6847	1.07768	1.0769	2.083	0	5.18767	0.000444589	0.00255037
RBPMS2	421.972	313.019	231.7	7.53828	12.498	6.606	5.18702	3.49966e-29	4.42414e-27
KCNMA1	3266.63	1514.69	761.916	59.2293	36.4525	57.5666	5.17652	8.59913e-24	7.4794e-22
HSPB6	1484.21	545.573	1923.65	53.8448	44.7845	13.212	5.14754	2.07376e-19	1.31078e-17
P2RX1	1107.07	657.871	213.38	20.461	22.913	13.212	5.13105	5.66559e-19	3.41159e-17
ANKRD20A5P	51.6501	174.194	62.5052	6.46138	1.0415	0.943714	5.12307	1.29672e-09	2.504e-08
C7	4268.44	3496.26	2398.9	120.612	87.486	84.9343	5.1176	1.10632e-57	4.50337e-55
ERN2	0.97453	2.6527	34.4856	1.0769	0	0	5.11515	0.0124943	0.0411283
IL1RL1	116.944	169.773	57.1168	1.0769	5.2075	3.77486	5.08703	7.49971e-13	2.29536e-11
CD22	35.0831	38.0221	31.2526	2.15379	1.0415	0	5.08313	6.10794e-07	7.13633e-06
GNG4	117.918	241.396	187.515	1.0769	8.332	6.606	5.08083	7.45613e-18	4.02532e-16
TGM3	35352.1	38485.4	29629.6	1006.9	960.262	1150.39	5.05247	2.01699e-116	3.73198e-113
ADH1C	55.5482	33.6009	114.234	2.15379	3.1245	0.943714	5.04516	3.33068e-09	6.01502e-08
PLA1A	26.3123	21.2216	19.3982	1.0769	0	0.943714	5.04219	4.53726e-05	0.000343297
HNF4G	4.87265	9.72658	21.5535	0	0	0.943714	5.04024	0.00432677	0.0173694
PCK1	1.94906	11.4951	22.6312	0	1.0415	0	5.03819	0.00663131	0.0245395
PTHLH	156.899	122.909	154.108	6.46138	3.1245	3.77486	5.03108	6.71304e-21	4.82793e-19
SORBS2	1954.91	1700.38	704.8	40.9221	62.49	30.1989	5.03034	3.97204e-28	4.64615e-26
MECOM-AS1	9.7453	19.4532	6.46605	0	1.0415	0	5.03019	0.00373821	0.015414
MAP3K5-AS2	29.2359	129.983	100.224	2.15379	0	5.66229	5.02365	1.30406e-08	2.11823e-07
LOC124904218	53.5992	33.6009	11.8544	1.0769	1.0415	0.943714	5.02116	7.65825e-06	7.04143e-05
APOBEC3A	90.6313	6.18964	72.2042	4.30759	1.0415	0	5.01338	1.63542e-05	0.000139154
PTGES3L	47.752	22.9901	60.3498	0	3.1245	0.943714	5.00643	3.46284e-07	4.30539e-06
LOC102723407	279.69	220.174	444.002	9.69207	7.2905	12.2683	5.00491	1.22539e-26	1.27899e-24
TMEFF2	15.5925	68.0861	14.0098	1.0769	1.0415	0.943714	5.00304	2.29006e-05	0.000187112
ACTC1	169.568	53.9383	605.653	12.9228	10.415	2.83114	4.99349	1.20178e-09	2.33395e-08
CLDN17	53.5992	64.5491	43.107	1.0769	2.083	1.88743	4.99055	8.22182e-10	1.65518e-08
LGALS9C	141.307	47.7487	165.962	1.0769	9.37349	0.943714	4.97099	1.30213e-09	2.50799e-08
FOS	6417.28	13615.4	43794.6	702.137	599.904	734.21	4.97015	1.31847e-17	6.91619e-16
LRRC10B	2.92359	19.4532	11.8544	0	1.0415	0	4.96834	0.00613129	0.023024
KCNMB1	1121.68	659.639	369.643	34.4607	15.6225	18.8743	4.967	1.79641e-23	1.5298e-21
LOC105376342	14.618	0.884235	81.9033	1.0769	2.083	0	4.96524	0.000992912	0.0050763
SAMMSON	9.7453	22.1059	2.15535	1.0769	0	0	4.96261	0.00760296	0.0274469
KRT8	117.918	215.753	670.314	7.53828	14.581	10.3809	4.94763	6.62519e-14	2.40361e-12
LOC107986192	18.5161	9.72658	5.38838	0	0	0.943714	4.94234	0.00490908	0.0192551
SOCS3	540.864	1829.48	3356.96	76.4597	56.241	53.7917	4.94127	1.61127e-18	9.34305e-17
KCNH2	147.154	71.623	128.243	7.53828	2.083	1.88743	4.9374	7.76663e-14	2.76563e-12
CD79A	39.9557	70.7388	109.923	4.30759	2.083	0.943714	4.93646	3.77684e-10	7.95756e-09
TNFRSF17	3.89812	7.07388	22.6312	0	1.0415	0	4.93342	0.00678436	0.0249968
PGM5	5852.05	2860.5	2212.47	114.151	159.349	88.7091	4.9154	1.22444e-30	1.67256e-28
SHANK2	340.111	246.702	117.467	7.53828	7.2905	8.49343	4.91484	2.12545e-19	1.3393e-17
LINC00924	26.3123	15.9162	18.3205	1.0769	0	0.943714	4.89674	0.000105247	0.000724906
GREM1	5717.57	729.494	829.81	52.7679	135.395	56.6229	4.89399	2.21709e-11	5.60552e-10
NRK	64.319	70.7388	17.2428	3.23069	1.0415	0.943714	4.89321	2.62536e-07	3.35429e-06
H2BC7	4.87265	16.8005	10.7768	0	0	0.943714	4.89127	0.00554612	0.0212153
FNDC5	77.9624	29.1797	716.654	9.69207	12.498	5.66229	4.88867	2.16898e-07	2.82078e-06
HAPLN1	43.8539	107.877	23.7089	0	1.0415	4.71857	4.88567	6.89569e-07	7.98794e-06
F2RL3	9.7453	23.8743	84.0587	1.0769	0	2.83114	4.87693	3.46085e-05	0.00026988
LOC107985362	15.5925	8.84235	7.54373	0	1.0415	0	4.86843	0.00492554	0.019301
FCRL3	1.94906	5.30541	24.7865	0	0	0.943714	4.86428	0.0116065	0.0387067
CNTNAP2	133.511	49.5171	80.8256	0	5.2075	3.77486	4.85958	2.0995e-10	4.58488e-09
MUC1	1071.01	1039.86	1018.4	43.0759	27.079	37.7486	4.85838	7.05499e-67	3.77869e-64
C2orf88	102.326	55.7068	75.4373	2.15379	3.1245	2.83114	4.8427	2.1964e-12	6.28738e-11
APOLD1	1016.44	1166.31	3106.94	40.9221	85.403	58.5103	4.8384	1.21466e-22	9.8888e-21
S100P	306.003	412.053	996.849	12.9228	42.7015	4.71857	4.8326	3.31672e-12	9.31107e-11
CCN2	8117.84	3789.83	5996.18	271.378	224.964	134.951	4.82674	6.27715e-36	1.1721e-33
ALDH1B1	1711.28	771.053	477.41	18.3072	53.1165	33.03	4.82391	6.43787e-19	3.84252e-17
NR2F1	435.615	213.985	421.371	16.1535	13.5395	8.49343	4.81753	1.10697e-25	1.06274e-23
KCNG1	5.84718	16.8005	35.5633	1.0769	1.0415	0	4.8168	0.000521235	0.00292896
ATP1A2	1701.53	1993.95	2475.42	79.6904	67.6975	71.7223	4.81618	6.29849e-71	3.88464e-68
DRD1	7.79624	8.84235	14.0098	0	1.0415	0	4.80344	0.00553924	0.0211958
PRUNE2	4198.28	2573.12	1050.73	63.5369	121.855	98.1463	4.78558	4.22716e-22	3.3347e-20
KLHDC7A	23.3887	11.4951	21.5535	0	2.083	0	4.78198	0.000314657	0.00188859
DSG1-AS1	54.5737	94.6131	106.69	5.38448	4.166	0	4.7793	5.76329e-11	1.37354e-09
ALPK3	206.6	259.965	480.643	8.61517	16.664	9.43714	4.77104	7.32987e-22	5.65339e-20
EPHX4	22.4142	5.30541	2.15535	1.0769	0	0	4.77086	0.0128963	0.0421922
EYA1	14.618	9.72658	31.2526	1.0769	0	0.943714	4.76954	0.000357934	0.00210794
LOC105373436	18.5161	2.6527	8.6214	0	1.0415	0	4.76308	0.0101789	0.0348549
CAP2	744.541	344.852	710.188	22.6148	22.913	21.7054	4.74239	3.88643e-31	5.60997e-29
FLNC	4956.46	2887.03	3473.35	195.995	134.353	94.3714	4.73742	1.52311e-39	3.60464e-37
DOK5	30.2104	4.42117	46.34	0	2.083	0.943714	4.73003	0.000221883	0.00139339
SPRR2D	8417.99	5209.91	10275.6	338.146	474.924	95.3151	4.71832	3.04551e-19	1.87267e-17
NR4A1	1346.8	1207.86	5427.17	170.15	92.6934	44.3546	4.70063	1.74232e-13	5.91588e-12
VNN2	33.134	30.064	176.739	3.23069	4.166	1.88743	4.69773	1.81264e-07	2.39718e-06
KLHL23	580.82	419.127	176.739	20.461	24.996	0	4.6966	0.000712094	0.00383318
LOC101927057	15.5925	6.18964	6.46605	1.0769	0	0	4.68873	0.0086619	0.030569
HSD17B6	233.887	115.835	72.2042	6.46138	6.249	3.77486	4.68699	1.65984e-13	5.6493e-12
MEIS1-AS3	11.6944	14.1478	2.15535	0	0	0.943714	4.68138	0.0120079	0.0397976
TEX15	13.6434	7.95811	6.46605	0	1.0415	0	4.68046	0.00798198	0.0285865
LOC102724971	227.066	241.396	408.439	2.15379	6.249	25.4803	4.67565	1.62487e-12	4.76895e-11
FOXL1	14.618	9.72658	3.23303	0	1.0415	0	4.65754	0.0107763	0.036482
ZNF804A	5.84718	15.032	6.46605	1.0769	0	0	4.64659	0.00961754	0.0332901
TARID	19.4906	16.8005	15.0875	1.0769	1.0415	0	4.64586	0.000271977	0.00166283
KCNK3	195.881	111.414	101.301	3.23069	9.37349	3.77486	4.64546	2.84263e-15	1.18074e-13
CR2	2.92359	12.3793	11.8544	0	0	0.943714	4.63197	0.0115788	0.0386705
CALB2	50.6756	53.0541	23.7089	2.15379	3.1245	0	4.6309	3.82823e-07	4.69373e-06
SLC2A4	641.241	351.041	517.284	24.7686	13.5395	22.6491	4.6292	2.11034e-31	3.11245e-29
FMO9P	4.87265	17.6847	4.3107	0	0	0.943714	4.62301	0.0128612	0.0421131
PSCA	423.921	790.506	621.819	62.46	10.415	1.88743	4.62101	9.60628e-05	0.000668661
BAG2	716.28	465.992	228.467	17.2303	16.664	23.5929	4.61405	2.01734e-21	1.4985e-19
HAND2	30.2104	35.3694	33.4079	0	2.083	1.88743	4.61291	8.24661e-07	9.35059e-06
PDE5A	4912.61	1545.64	1367.57	77.5366	103.108	139.67	4.60978	3.8135e-19	2.33784e-17
SH3BGR	178.339	97.2658	243.555	11.8459	0	9.43714	4.60608	7.05637e-11	1.6565e-09
PTCHD1	259.225	81.3496	52.8061	4.30759	5.2075	6.606	4.60362	2.21155e-10	4.80895e-09
VSIG2	153.976	198.953	345.934	11.8459	12.498	4.71857	4.59879	1.74371e-18	1.00538e-16
ITIH3	65.2935	34.4852	48.4954	5.38448	0	0.943714	4.58177	1.75119e-07	2.32195e-06
LL0XNC01-250H12.3	12.6689	1.76847	11.8544	1.0769	0	0	4.58033	0.0155923	0.0492551
DGKG	337.187	226.364	163.807	15.0766	6.249	9.43714	4.56897	1.17973e-20	8.33713e-19
PRIMA1-2	23.3887	22.1059	2.15535	0	1.0415	0.943714	4.56599	0.0021853	0.0098795
LRFN2	4.87265	21.2216	20.4758	0	0	1.88743	4.55142	0.00183537	0.00855202
MZB1	57.4973	53.9383	126.088	3.23069	5.2075	1.88743	4.53346	1.62978e-10	3.62921e-09
LGALS9B	50.6756	44.2117	72.2042	3.23069	4.166	0	4.53097	6.66932e-09	1.14453e-07
CARMN	56.5228	90.192	17.2428	3.23069	1.0415	2.83114	4.52986	3.71977e-07	4.58562e-06
LOC105372270	17.5415	31.8325	21.5535	1.0769	2.083	0	4.52643	3.96098e-05	0.000304793
RAB9B	470.698	370.494	115.311	12.9228	17.7055	11.3246	4.51368	1.17207e-15	5.06481e-14
SAMD9	3173.07	3103.66	2162.89	88.3055	118.731	162.319	4.51212	6.77208e-45	2.1205e-42
OR7E14P	37.0322	54.8226	47.4177	1.0769	4.166	0.943714	4.50637	2.10263e-08	3.28938e-07
CD24	23091.5	27924.1	28808.4	410.298	1930.94	1175.87	4.50431	2.03711e-20	1.40547e-18
SORBS1	10217	7762.7	3231.95	305.839	270.79	358.611	4.50322	5.68988e-27	6.1599e-25
STAC	117.918	27.4113	36.641	2.15379	1.0415	4.71857	4.50255	3.60855e-07	4.46472e-06
HS6ST2	136.434	121.14	128.243	4.30759	3.1245	9.43714	4.49238	4.4276e-18	2.43979e-16
CAVIN2	1536.83	1289.21	1434.39	65.6907	63.5315	60.3977	4.49061	4.81218e-77	3.49794e-74
AARD	92.5804	60.128	29.0972	1.0769	4.166	2.83114	4.48735	1.60601e-08	2.5738e-07
CLCA4	7736.8	13509.3	10545.1	160.458	482.214	774.789	4.48678	1.07902e-18	6.34717e-17
LOC124904920	17.5415	22.9901	29.0972	3.23069	0	0	4.48415	0.000106962	0.000734725
NPAS4	49.701	57.4753	31.2526	4.30759	2.083	0	4.48147	1.28893e-07	1.7489e-06
CFL2	2392.47	1519.12	1446.24	72.1521	84.3615	84.9343	4.47116	8.34967e-48	2.88035e-45
PCYT1B	46.7775	66.3176	23.7089	3.23069	3.1245	0	4.46544	5.41398e-07	6.38357e-06
MSRB3	4675.8	2525.37	1226.39	125.997	128.104	130.233	4.45469	1.79055e-22	1.44616e-20
CSRP1	20952.4	15799.5	6760.26	670.907	730.091	586.047	4.45281	1.22315e-27	1.36785e-25
DNAJB5	864.408	710.041	493.575	48.4604	26.0375	20.7617	4.44641	7.98542e-28	9.13074e-26
ULBP2	58.4718	41.559	34.4856	1.0769	5.2075	0	4.4455	4.51902e-07	5.43895e-06
HSPB7	474.596	254.66	1741.52	53.8448	37.494	22.6491	4.43981	1.14213e-11	3.01894e-10
KLK6	861.485	491.635	967.752	21.5379	77.071	10.3809	4.41481	1.13209e-12	3.39843e-11
NALF1	42.8793	12.3793	8.6214	0	1.0415	1.88743	4.41038	0.000454288	0.00259723
LINC00092	14.618	15.9162	12.9321	1.0769	1.0415	0	4.40395	0.000751734	0.00401681
SERPINB3	9500.7	18606.1	8600.93	324.146	1086.28	323.694	4.40393	8.23264e-17	4.05712e-15
CYP4F35P	34.1086	194.532	45.2624	3.23069	2.083	7.54971	4.39956	2.19314e-07	2.84856e-06
KRT16P1	47.752	32.7167	25.8642	2.15379	2.083	0.943714	4.37883	5.57282e-07	6.55627e-06
TPM1	18019.1	9675.3	4817.21	545.987	562.41	461.476	4.37233	1.58428e-22	1.28466e-20
TRPA1	48.7265	23.8743	10.7768	0	2.083	1.88743	4.37182	6.80027e-05	0.000491706
PTGES3L-AARSD1	25.3378	5.30541	11.8544	0	2.083	0	4.36992	0.00321238	0.0136211
EDN2	47.752	233.438	18.3205	8.61517	4.166	1.88743	4.36535	3.68965e-06	3.69483e-05
CPNE6	45.8029	10.6108	25.8642	0	1.0415	2.83114	4.36366	8.55203e-05	0.000604163
NKX3-1	30.2104	29.1797	234.933	4.30759	6.249	3.77486	4.3606	1.24933e-06	1.36155e-05
SULT1B1	121.816	72.5073	56.0391	5.38448	2.083	4.71857	4.35991	1.97445e-11	5.02954e-10
ADCY5	1302.95	736.568	573.323	50.6142	47.909	29.2551	4.35717	5.08346e-26	5.04701e-24
GPX3	3280.27	4390.23	4032.66	240.148	162.474	170.812	4.35203	4.25279e-58	1.76647e-55
NPPC	15.5925	26.527	40.9517	0	3.1245	0.943714	4.34886	3.19456e-05	0.000251329
HS3ST1	216.346	244.049	384.73	15.0766	12.498	14.1557	4.3393	2.62955e-25	2.47775e-23
CTNNA3	296.257	29.1797	82.981	8.61517	2.083	9.43714	4.33836	3.55975e-07	4.41045e-06
CYP4F29P	75.0388	272.344	65.7382	0	5.2075	15.0994	4.33053	1.1993e-06	1.31022e-05
SFRP4	107.198	40.6748	53.8838	3.23069	1.0415	5.66229	4.32492	8.49906e-09	1.43434e-07
BCAS1	195.881	332.472	196.137	5.38448	14.581	16.0431	4.3213	2.35221e-19	1.46405e-17
NLRP3	119.867	86.655	139.02	6.46138	5.2075	5.66229	4.31758	1.47523e-16	7.03169e-15
ARG2	165.67	142.362	142.253	10.769	8.332	3.77486	4.31738	8.83337e-20	5.72565e-18
CFAP20DC	219.269	309.482	154.108	10.769	13.5395	10.3809	4.30207	2.18077e-21	1.61401e-19
IRAG1	3876.68	1985.11	945.121	127.074	134.353	83.9906	4.30135	2.05586e-18	1.17536e-16
NEK10	75.0388	52.1699	35.5633	2.15379	6.249	0	4.30095	2.33499e-07	3.01373e-06
LOC107987365	6.82171	19.4532	14.0098	0	2.083	0	4.29712	0.0027283	0.0119084
MKX	59.4463	32.7167	26.9419	2.15379	1.0415	2.83114	4.29331	3.98834e-07	4.87243e-06
JPH2	1477.39	1223.78	630.44	39.8452	44.7845	84.9343	4.29302	8.10743e-23	6.68059e-21
LOC105372813	6.82171	13.2635	20.4758	2.15379	0	0	4.28732	0.00282188	0.0122539
KCNK10	30.2104	20.3374	29.0972	1.0769	2.083	0.943714	4.28527	7.91873e-06	7.25337e-05
ITGA8	967.709	532.309	503.274	26.9224	30.2035	46.242	4.27211	1.40694e-26	1.45358e-24
GNRHR	12.6689	15.032	11.8544	1.0769	1.0415	0	4.2673	0.00130523	0.00640745
HBEGF	322.57	590.669	1858.99	41.999	59.3655	43.4109	4.25906	3.81752e-13	1.2333e-11
IGLL5	858.561	1543.87	3705.05	171.227	57.2825	90.5966	4.25905	6.71071e-14	2.4303e-12
MAB21L2	44.8284	44.2117	8.6214	1.0769	3.1245	0.943714	4.25861	3.68792e-05	0.000285726
IL1A	188.084	259.081	216.613	11.8459	15.6225	7.54971	4.25395	2.01679e-24	1.81627e-22
HTR2A	57.4973	15.032	24.7865	0	4.166	0.943714	4.25352	5.58039e-05	0.00041241
MAPK4	155.925	106.992	67.8935	5.38448	8.332	3.77486	4.25049	4.7224e-13	1.49945e-11
SERPINE1	926.778	336.009	297.438	36.6145	28.1205	17.9306	4.24211	6.36495e-16	2.82851e-14
LOC107984079	10.7198	17.6847	30.1749	2.15379	1.0415	0	4.23717	0.000311526	0.00187279
LCN2	1900.33	1781.73	3536.93	86.1517	265.582	33.03	4.23049	1.74698e-11	4.49511e-10
TREM1	17.5415	15.032	44.1847	1.0769	2.083	0.943714	4.22796	5.01608e-05	0.000375615
DTNA	942.371	516.393	408.439	43.0759	19.7885	36.8049	4.22768	2.28082e-21	1.68194e-19
MXD1	4905.79	6417.78	3838.68	227.225	285.371	300.101	4.22123	7.75243e-49	2.81759e-46
OTOP2	21.4397	11.4951	5.38838	1.0769	1.0415	0	4.21898	0.00289527	0.0125191
MSR1	253.378	107.877	100.224	3.23069	11.4565	10.3809	4.19441	3.83144e-12	1.0697e-10
FABP4	121.816	83.1181	190.748	8.61517	10.415	2.83114	4.1907	7.70532e-13	2.35122e-11
CHD5	21.4397	34.4852	56.0391	3.23069	1.0415	1.88743	4.18992	1.39191e-06	1.50609e-05
BVES	390.787	329.82	172.428	16.1535	19.7885	13.212	4.18725	1.03967e-20	7.37299e-19
TMIGD3	17.5415	16.8005	3.23303	2.15379	0	0	4.17865	0.00642133	0.0238971
ADAMTS4	123.765	794.043	311.448	36.6145	13.5395	17.9306	4.17745	2.07814e-10	4.54312e-09
TNFRSF10C	38.9812	19.4532	34.4856	3.23069	1.0415	0.943714	4.17689	4.88692e-06	4.73185e-05
SLC4A4	79.9115	110.529	140.098	5.38448	6.249	6.606	4.17515	2.72626e-15	1.13472e-13
LOC105376239	29.2359	6.18964	20.4758	2.15379	1.0415	0	4.16644	0.00080314	0.0042624
FABP3	83.8096	28.2955	314.681	9.69207	10.415	3.77486	4.16449	5.37127e-07	6.33748e-06
ITGA2-AS1	17.5415	51.2856	4.3107	2.15379	1.0415	0.943714	4.16137	0.000543755	0.00304039
GJB2	15167.6	14941.8	11518.2	483.527	1393.53	452.983	4.15923	4.23605e-20	2.87388e-18
NR4A3	186.135	213.985	212.302	10.769	8.332	15.0994	4.15326	2.74403e-25	2.5737e-23
DDN	1.94906	2.6527	49.5731	0	2.083	0.943714	4.1509	0.00883253	0.0310427
PNCK	272.868	162.699	86.214	11.8459	9.37349	8.49343	4.13881	7.77253e-14	2.76563e-12
EGR1	4875.58	6944.78	21486.7	699.983	600.945	590.765	4.13809	6.11558e-16	2.72364e-14
KLHDC8A	16.567	77.8127	80.8256	0	4.166	5.66229	4.13517	5.96088e-06	5.66395e-05
SMILR	14.618	20.3374	19.3982	2.15379	1.0415	0	4.13479	0.000262287	0.0016123
NQO1	842.969	1053.12	1161.73	61.3831	79.154	33.9737	4.1346	7.75029e-31	1.07307e-28
CCN1	2795.93	928.447	2850.45	127.074	102.067	145.332	4.13347	9.30276e-21	6.62025e-19
PHYHIPL	14.618	7.07388	14.0098	1.0769	0	0.943714	4.13268	0.00273619	0.0119352
GEM	926.778	756.905	1302.91	69.9983	49.992	50.9606	4.12827	7.10808e-36	1.31519e-33
SULF1	1626.49	694.124	502.197	65.6907	57.2825	38.6923	4.12793	8.91609e-18	4.7881e-16
MYOM1	606.158	279.418	1501.2	40.9221	45.826	50.0169	4.12427	1.12708e-13	3.90792e-12
CD69	72.1152	118.487	307.137	15.0766	4.166	9.43714	4.11895	8.37293e-10	1.68393e-08
ZNF728	15.5925	15.032	4.3107	0	1.0415	0.943714	4.11745	0.0041415	0.0167345
TGM1	14407.5	14167.2	13663.8	542.756	1089.41	806.876	4.11408	8.39968e-42	2.27945e-39
THSD7B	33.134	18.5689	18.3205	0	3.1245	0.943714	4.10465	8.91881e-05	0.000627245
DUSP1	4479.92	7648.63	16391.4	746.29	568.659	356.724	4.09282	5.26919e-17	2.64147e-15
LOC124906046	43.8539	77.8127	36.641	7.53828	1.0415	0.943714	4.08553	7.22509e-07	8.30803e-06
GRB14	70.1662	21.2216	96.9908	3.23069	2.083	5.66229	4.08544	2.78493e-07	3.53819e-06
PPP1R9A	187.11	166.236	79.748	3.23069	6.249	16.0431	4.06721	3.71703e-11	9.08196e-10
TNFSF18	26.3123	0.884235	6.46605	0	1.0415	0.943714	4.06246	0.0152318	0.0483791
RIMS4	22.4142	37.1379	24.7865	1.0769	3.1245	0.943714	4.04779	9.0413e-06	8.17856e-05
SOBP	196.855	89.3077	119.622	8.61517	10.415	5.66229	4.04546	3.3093e-14	1.2427e-12
ANO5	192.957	57.4753	209.069	10.769	12.498	4.71857	4.04447	1.21513e-10	2.74796e-09
FGF12	105.249	53.0541	28.0196	7.53828	1.0415	2.83114	4.04284	6.55376e-07	7.63093e-06
TCIM	576.922	139.709	356.71	32.3069	21.8715	11.3246	4.03948	2.88478e-12	8.15472e-11
NMUR1	113.046	63.6649	42.0293	8.61517	2.083	2.83114	4.03143	1.71569e-08	2.73449e-07
ERC2	18.5161	3.53694	10.7768	0	1.0415	0.943714	4.02081	0.0065852	0.0244177
ATF3	973.556	379.337	3632.84	137.843	96.8594	72.666	4.02017	2.11662e-09	3.94141e-08
LOC105375532	11.6944	11.4951	9.69908	1.0769	0	0.943714	4.01867	0.00334774	0.0140982
FOSL1	73.0898	216.638	331.924	20.461	13.5395	4.71857	4.01343	1.1274e-09	2.20634e-08
ACTA2-AS1	138.383	117.603	24.7865	10.769	1.0415	5.66229	4.01216	1.03909e-06	1.14938e-05
AOC3	3606.74	2497.96	1394.51	152.919	135.395	176.475	4.01177	5.6946e-26	5.62632e-24
LILRA5	5.84718	8.84235	17.2428	0	0	1.88743	4.00572	0.00791562	0.0283938
PRSS22	527.221	402.327	544.226	35.5376	28.1205	28.3114	4.00412	1.53806e-37	3.06904e-35
LOC124906277	2.92359	12.3793	17.2428	1.0769	0	0.943714	4.00098	0.00734304	0.0266976
GALNT5	551.584	488.098	448.313	32.3069	35.411	25.4803	4.00082	2.14764e-40	5.26638e-38
DHRS9	353.755	357.231	408.439	17.2303	29.162	23.5929	3.99715	5.51985e-34	9.36212e-32
C7orf57	10.7198	26.527	10.7768	1.0769	0	1.88743	3.99543	0.00107277	0.00542039
TP53INP2	3334.84	2672.16	1691.95	145.381	203.092	134.951	3.99382	1.17508e-31	1.79823e-29
DSC2	8972.5	11483.6	6825.99	389.837	775.917	553.017	3.98846	4.38379e-31	6.28333e-29
TP53I3	803.988	1419.2	801.79	79.6904	64.573	47.1857	3.98472	8.30454e-28	9.44258e-26
RARB	267.996	160.931	145.486	8.61517	12.498	15.0994	3.98059	6.0629e-18	3.29062e-16
KRT18	457.055	699.43	690.79	19.3841	33.328	64.1726	3.9758	4.21495e-19	2.57618e-17
MTUS1-DT	26.3123	45.096	23.7089	1.0769	3.1245	1.88743	3.96606	3.93405e-06	3.90584e-05
FHL5	412.226	276.765	153.03	31.23	13.5395	9.43714	3.96577	4.2961e-13	1.37905e-11
KLHL30	43.8539	7.95811	62.5052	4.30759	3.1245	0	3.96524	0.000172223	0.00111455
PPP1R14A	66.2681	21.2216	25.8642	6.46138	1.0415	0	3.94962	0.000105138	0.000724645
LGI1	93.5549	75.16	66.8159	6.46138	3.1245	5.66229	3.94903	2.12739e-12	6.12429e-11
LOC128966714	121.816	182.152	359.943	12.9228	6.249	23.5929	3.94752	1.42392e-11	3.71077e-10
LINC00887	23.3887	31.8325	6.46605	1.0769	1.0415	1.88743	3.93623	0.000400248	0.0023275
ITGA1	3743.17	2018.71	834.121	142.15	132.27	156.657	3.93547	8.64545e-16	3.80045e-14
PDE3A	676.324	245.817	231.7	11.8459	26.0375	37.7486	3.92616	3.02249e-12	8.52034e-11
LYVE1	964.785	824.991	1144.49	52.7679	56.241	83.9906	3.92244	1.08437e-37	2.18516e-35
ODAD2	15.5925	11.4951	3.23303	0	1.0415	0.943714	3.91368	0.00853453	0.030204
ADAMTS1	2750.12	3271.67	4427.09	209.995	293.703	191.574	3.90997	1.0125e-37	2.06073e-35
TSPAN2	669.502	302.408	190.748	27.9993	28.1205	21.7054	3.90301	1.42306e-14	5.49592e-13
LOC102724977	4.87265	56.591	40.9517	0	1.0415	5.66229	3.90176	0.000930597	0.00479869
SERPINB9P1	6.82171	59.2437	73.2819	2.15379	7.2905	0	3.89593	0.000411524	0.00238557
NWD1	7.79624	20.3374	17.2428	1.0769	1.0415	0.943714	3.89345	0.000924498	0.00477329
PLEKHB1	76.9879	58.3595	75.4373	5.38448	2.083	6.606	3.89329	4.95967e-11	1.19319e-09
GPR3	5.84718	9.72658	15.0875	1.0769	1.0415	0	3.89128	0.00630037	0.0235546
S1PR3	1634.29	522.583	327.613	45.2297	74.988	48.1294	3.88376	1.15469e-11	3.04816e-10
TMEM252	74.0643	40.6748	20.4758	3.23069	3.1245	2.83114	3.88369	1.15445e-06	1.26803e-05
FCRL5	47.752	30.9482	25.8642	1.0769	3.1245	2.83114	3.88319	1.52279e-06	1.639e-05
THBS1-IT1	24.3633	26.527	9.69908	0	4.166	0	3.88142	0.00151077	0.00725034
CTTNBP2	431.717	603.048	539.915	48.4604	26.0375	33.03	3.8752	4.28984e-30	5.70661e-28
FOXF2	224.142	168.005	176.739	13.9997	15.6225	9.43714	3.8716	7.61651e-22	5.83371e-20
LOC124904103	94.5294	62.7807	33.4079	5.38448	0	7.54971	3.87039	1.35584e-06	1.47019e-05
SH3BGRL2	1962.7	3551.09	2468.95	165.842	227.047	153.825	3.86853	5.39528e-33	8.92765e-31
STC1	129.613	325.398	314.681	15.0766	19.7885	17.9306	3.86482	3.17903e-16	1.46386e-14
JPH3	53.5992	7.07388	16.1651	5.38448	0	0	3.86462	0.00362715	0.0150537
SPRR1B	7017.59	5346.08	10921.2	547.064	848.822	205.73	3.86207	8.48033e-15	3.3711e-13
TNFRSF21	1488.11	1749.02	1250.1	110.92	138.519	60.3977	3.85849	1.49277e-27	1.66024e-25
UBXN10	309.901	296.219	121.777	7.53828	21.8715	20.7617	3.85431	4.51887e-13	1.44158e-11
TBX5-AS1	98.4276	61.0122	40.9517	2.15379	2.083	9.43714	3.84754	1.2082e-07	1.6537e-06
KCNT1	4.87265	4.42117	35.5633	1.0769	2.083	0	3.84534	0.00723565	0.0263825
RSC1A1	48.7265	66.3176	71.1266	2.15379	2.083	8.49343	3.84009	9.31531e-09	1.55661e-07
RAET1L	252.403	491.635	353.477	23.6917	36.4525	16.9869	3.83513	1.29865e-19	8.28573e-18
ANK1	29.2359	14.1478	301.749	16.1535	6.249	1.88743	3.83496	0.000295316	0.0017862
LUM	5522.66	1844.51	1958.14	213.226	139.561	301.045	3.83368	5.74668e-15	2.32068e-13
PPP1R12B	13865.6	7165.84	2818.12	436.143	545.746	690.799	3.8336	6.38399e-14	2.32024e-12
LRRC4	176.39	120.256	66.8159	9.69207	9.37349	6.606	3.83027	3.98419e-12	1.10779e-10
KLHL4	40.9303	25.6428	20.4758	3.23069	1.0415	1.88743	3.83024	1.13042e-05	0.000100032
HS6ST3	6.82171	91.9604	4.3107	4.30759	2.083	0.943714	3.83002	0.00212917	0.00967082
LAIR1-5	108.173	59.2437	73.2819	16.1535	1.0415	0	3.82509	8.57515e-05	0.000605587
PPP1R3C	1388.71	1130.94	1520.6	58.1524	91.6519	134.951	3.82359	2.24099e-27	2.47885e-25
GLP2R	12.6689	3.53694	42.0293	2.15379	1.0415	0.943714	3.82051	0.00210158	0.00957329
ITPR1	1783.39	1264.46	637.984	72.1521	102.067	87.7654	3.81433	1.5818e-20	1.09879e-18
CAPN5	867.332	1073.46	1305.06	96.9207	84.3615	50.0169	3.81372	1.58457e-29	2.05419e-27
LOC101927486	16.567	5.30541	6.46605	1.0769	0	0.943714	3.80305	0.0100949	0.0346106
MCAM	4626.1	3115.16	2061.59	302.608	179.138	220.829	3.80285	2.13042e-24	1.91015e-22
RAD17-2	6.82171	59.2437	5.38838	0	5.2075	0	3.79169	0.00972788	0.0335693
CBLN1	40.9303	9.72658	20.4758	0	5.2075	0	3.78425	0.00227212	0.0101921
SEMA3E	188.084	51.2856	68.9712	5.38448	10.415	6.606	3.78271	1.26736e-08	2.06522e-07
FAM228A	17.5415	7.95811	2.15535	0	1.0415	0.943714	3.78132	0.0156787	0.0494522
SYS1-DBNDD2	25.3378	42.4433	25.8642	0	0	6.606	3.77986	0.000445901	0.00255646
NIBAN1	6875.31	5765.21	1764.15	331.684	362.442	354.837	3.77953	2.56699e-16	1.19283e-14
SLC38A3	9.7453	25.6428	34.4856	2.15379	1.0415	1.88743	3.77852	0.000151531	0.00099745
LOC102724580	20.4651	13.2635	6.46605	0	0	2.83114	3.76789	0.00570165	0.021707
ZFP36	3514.16	6453.15	11407.2	803.365	449.928	318.975	3.76525	1.18548e-14	4.61339e-13
PLA2G2A	81.8605	84.8865	182.127	10.769	9.37349	5.66229	3.76357	1.86003e-11	4.76191e-10
DUSP5	1672.29	2400.7	2633.84	135.689	211.424	149.107	3.75668	2.5116e-34	4.33208e-32
SH3GL2	6.82171	13.2635	20.4758	0	1.0415	1.88743	3.75093	0.0027739	0.0120712
IL5RA	6.82171	13.2635	6.46605	0	0	1.88743	3.74906	0.0149012	0.047589
AREG	140.332	190.995	420.293	15.0766	22.913	17.9306	3.74714	2.29004e-13	7.62834e-12
EMP1	58257.4	80912.8	62902.8	3013.16	5823.02	6213.41	3.74704	1.95144e-28	2.33633e-26
S100A12	104.275	78.6969	108.845	16.1535	3.1245	2.83114	3.74018	8.7254e-09	1.46767e-07
KLRD1	21.4397	55.7068	46.34	5.38448	2.083	1.88743	3.73999	2.21101e-06	2.31247e-05
MYZAP	873.179	1042.51	631.518	47.3835	62.49	81.1594	3.73434	1.32834e-28	1.62865e-26
UPK1B	26.3123	46.8644	33.4079	1.0769	2.083	4.71857	3.7314	2.69029e-06	2.77103e-05
SPEG	723.101	681.745	813.645	117.382	21.8715	28.3114	3.72984	6.12166e-11	1.44373e-09
PTPRQ	9.7453	11.4951	5.38838	0	1.0415	0.943714	3.72552	0.0101538	0.0347853
SERPINB13	6169.75	5954.44	5033.82	454.45	415.558	430.334	3.72205	5.90853e-72	3.75801e-69
MSLN	0	6.18964	142.253	4.30759	4.166	2.83114	3.7153	0.00930347	0.032418
STK33	94.5294	30.9482	19.3982	4.30759	1.0415	5.66229	3.70923	2.32109e-05	0.000189419
RGMA	727	557.068	1009.78	52.7679	63.5315	59.454	3.70515	1.39749e-29	1.82328e-27
PGD	6028.44	9036	6689.13	464.143	678.016	526.593	3.70444	5.36077e-40	1.2989e-37
HTR7	26.3123	32.7167	19.3982	2.15379	0	3.77486	3.70317	6.14282e-05	0.000449406
POU2AF1	64.319	68.9703	102.379	5.38448	3.1245	9.43714	3.69823	1.72242e-10	3.81878e-09
MUC20-3	365.449	266.155	822.266	37.6914	18.747	55.6791	3.69344	5.42747e-12	1.48275e-10
ZNF536	186.135	166.236	120.7	5.38448	20.83	10.3809	3.69216	2.871e-13	9.47057e-12
KRT16P2	94.5294	54.8226	38.7963	9.69207	4.166	0.943714	3.69136	8.47859e-07	9.58161e-06
ADARB2	12.6689	16.8005	22.6312	0	2.083	1.88743	3.68886	0.000580657	0.00321057
GJA5	180.288	62.7807	98.0684	10.769	7.2905	8.49343	3.68496	1.19248e-10	2.70274e-09
SCN7A	783.522	1052.24	289.895	21.5379	63.5315	80.2157	3.6828	8.7704e-11	2.02385e-09
UPP1	407.354	610.122	526.983	73.229	24.996	22.6491	3.68052	1.13788e-14	4.44515e-13
LOC124902276	26.3123	26.527	11.8544	0	3.1245	1.88743	3.6804	0.000300453	0.0018134
ECM1	8016.49	21109.3	10480.4	1079.05	1001.92	1008.83	3.68018	7.33304e-22	5.65339e-20
KIAA0408	529.17	191.879	220.923	26.9224	26.0375	20.7617	3.67742	3.1562e-14	1.1896e-12
CCL3	16.567	9.72658	67.8935	6.46138	1.0415	0	3.67205	0.00184779	0.00859612
BMP5	37.0322	14.1478	51.7284	1.0769	3.1245	3.77486	3.67017	2.59172e-05	0.000208743
TBX5	149.103	103.455	85.1363	12.9228	7.2905	6.606	3.66438	4.95149e-13	1.56487e-11
GPC6	419.048	284.724	158.418	19.3841	17.7055	31.1426	3.65518	9.74951e-15	3.84558e-13
RGS2	3900.07	2145.15	2778.25	281.07	240.586	179.306	3.65468	2.69912e-29	3.45505e-27
KRT16	7599.39	6938.59	2634.92	675.214	541.58	149.107	3.65262	8.11737e-11	1.88815e-09
LINC01354	24.3633	15.032	11.8544	1.0769	2.083	0.943714	3.65133	0.000525534	0.00294986
SERPINB4	2440.22	906.341	947.276	93.69	222.881	25.4803	3.65089	4.24403e-08	6.32812e-07
UPK3BL2	1096.35	437.696	441.847	89.3824	43.743	24.5366	3.65078	2.03035e-11	5.15259e-10
GPR183	179.314	186.574	343.778	13.9997	22.913	19.818	3.64162	9.15654e-17	4.47988e-15
CACNA1C	673.4	393.484	196.137	58.1524	36.4525	7.54971	3.63267	3.12756e-08	4.74685e-07
IGF1	584.718	245.817	219.846	39.8452	26.0375	19.818	3.61939	3.17613e-13	1.04096e-11
CSRNP1	866.357	1451.03	3225.48	152.919	159.349	139.67	3.61642	6.34553e-15	2.55238e-13
STBD1	380.067	164.468	436.458	16.1535	38.5355	25.4803	3.61152	2.11819e-13	7.07906e-12
ZNF556	31.185	16.8005	29.0972	6.46138	0	0	3.60872	0.00160896	0.00764763
MUSK	75.0388	129.983	68.9712	8.61517	9.37349	4.71857	3.60469	6.77396e-11	1.59388e-09
EYA2	297.232	514.625	494.653	34.4607	46.8675	26.424	3.60283	1.51272e-21	1.13193e-19
NSFP1	26.3123	45.9802	65.7382	0	11.4565	0	3.59793	0.00154594	0.00738429
MKRN3	11.6944	23.8743	11.8544	0	0	3.77486	3.59747	0.00428825	0.0172522
CHST6	115.969	90.192	64.6605	5.38448	11.4565	5.66229	3.59364	4.23247e-11	1.02714e-09
LINC01160	20.4651	11.4951	5.38838	2.15379	1.0415	0	3.58774	0.00575178	0.021857
PLBD1-AS1	24.3633	38.0221	46.34	1.0769	3.1245	4.71857	3.58447	3.35097e-06	3.37802e-05
KRT78	9489.98	19167.6	14556.2	1152.28	1515.38	938.052	3.58324	9.56067e-26	9.22219e-24
LOC286297	7.79624	8.84235	7.54373	0	1.0415	0.943714	3.58309	0.0133849	0.0434998
CIMAP2	116.944	165.352	142.253	6.46138	15.6225	13.212	3.58277	1.72228e-15	7.30284e-14
AGT	51.6501	18.5689	102.379	5.38448	6.249	2.83114	3.58175	5.89107e-06	5.60023e-05
FGF7	687.044	219.29	323.303	33.3838	47.909	21.7054	3.57987	2.05275e-12	5.92619e-11
C1QB	635.394	427.97	543.148	59.2293	53.1165	22.6491	3.57789	4.78204e-19	2.90534e-17
TMEM47	2834.91	820.57	644.45	97.9976	139.561	122.683	3.57714	3.77906e-11	9.22244e-10
ERO1A	7631.55	6990.76	5899.19	465.219	630.107	624.739	3.57633	2.45453e-48	8.76439e-46
AMPH	156.899	106.992	50.6507	8.61517	8.332	9.43714	3.57536	6.00206e-10	1.22774e-08
MRO	25.3378	25.6428	8.6214	1.0769	1.0415	2.83114	3.57123	0.000505699	0.00285427
ANGPT1	189.059	111.414	131.476	12.9228	13.5395	10.3809	3.5548	1.0182e-15	4.45572e-14
IL23A	28.2614	12.3793	66.8159	3.23069	2.083	3.77486	3.55394	6.82409e-05	0.00049322
DERL3	27.2868	41.559	99.1461	4.30759	6.249	3.77486	3.55176	1.33904e-06	1.45429e-05
SLCO5A1	13.6434	7.95811	95.9131	3.23069	1.0415	5.66229	3.55009	0.001098	0.00553294
UNC5C	52.6246	32.7167	32.3303	2.15379	2.083	5.66229	3.5489	1.4138e-06	1.52734e-05
LMO3	79.9115	47.7487	87.2917	8.61517	4.166	5.66229	3.54602	9.88651e-10	1.95359e-08
ART3	8.77077	9.72658	89.447	5.38448	1.0415	2.83114	3.5447	0.00142125	0.00689057
CH25H	110.122	209.564	325.458	20.461	23.9545	11.3246	3.53712	8.5192e-12	2.27249e-10
CD177	100.377	16.8005	36.641	5.38448	5.2075	2.83114	3.52552	2.2052e-05	0.000180978
KLHL13	271.894	177.731	109.923	12.9228	18.747	16.9869	3.52247	1.21494e-13	4.17697e-12
RAB40A	196.855	375.8	71.1266	25.8455	13.5395	16.9869	3.51674	9.06374e-09	1.51706e-07
KCNQ5	16.567	30.9482	70.0489	4.30759	4.166	1.88743	3.51271	2.776e-05	0.000221742
TCEAL2	62.3699	57.4753	63.5828	5.38448	2.083	8.49343	3.5067	4.15985e-09	7.38147e-08
CR1	137.409	45.096	84.0587	8.61517	8.332	6.606	3.50312	5.16672e-09	9.00328e-08
SLC6A1	62.3699	247.586	250.021	18.3072	8.332	22.6491	3.50276	1.34545e-08	2.17506e-07
PRSS23-AS1	14.618	15.9162	16.1651	1.0769	3.1245	0	3.50142	0.00150212	0.00722244
TM4SF1	2533.78	2912.67	3409.76	271.378	286.412	224.604	3.50128	6.1428e-47	2.04958e-44
NME5	17.5415	7.95811	9.69908	2.15379	1.0415	0	3.50058	0.00566302	0.0215882
THBS1	5173.78	4063.94	2586.42	211.072	354.11	480.351	3.49884	5.41855e-19	3.27251e-17
MS4A7	497.01	237.859	242.477	29.0762	41.66	16.0431	3.49755	2.44969e-13	8.13354e-12
GZMB	2.92359	30.064	37.7186	3.23069	3.1245	0	3.49644	0.00373425	0.015404
MS4A4A	247.531	139.709	128.243	11.8459	20.83	13.212	3.49092	6.91415e-14	2.48628e-12
BHLHA15	17.5415	11.4951	30.1749	5.38448	0	0	3.49067	0.00462715	0.0183544
IL1RN	13297.5	22518.8	14727.5	1202.89	1676.81	1617.53	3.49037	3.53343e-31	5.1738e-29
ARHGEF35-2	0.97453	229.901	59.2721	11.8459	9.37349	4.71857	3.48786	0.00211606	0.0096263
CD163	776.701	1103.53	474.177	99.0745	63.5315	48.1294	3.48457	1.12132e-16	5.42096e-15
NR2F1-AS1	118.893	74.2757	67.8935	2.15379	15.6225	5.66229	3.47807	8.96789e-08	1.25274e-06
SHROOM3	1718.1	1536.8	1098.15	73.229	120.814	196.293	3.47728	2.10076e-18	1.19432e-16
SUSD4	502.858	721.536	1002.24	66.7676	110.399	23.5929	3.47345	2.4605e-11	6.17492e-10
FAM83A	2088.42	3386.62	2174.75	161.535	303.076	225.548	3.47031	3.32726e-24	2.94434e-22
CALD1	22060.4	13487.2	4427.09	1221.2	1325.83	1063.57	3.46882	3.60149e-12	1.00688e-10
TBXAS1	98.4276	136.172	104.534	9.69207	16.664	4.71857	3.45929	1.44398e-11	3.75822e-10
RNF150	1136.3	488.098	379.342	51.691	55.1995	75.4971	3.4563	7.57685e-14	2.71022e-12
JUN	1551.45	1254.73	5384.06	468.45	183.304	96.2589	3.45325	1.37758e-07	1.85436e-06
RSPO3	337.187	75.16	147.641	10.769	17.7055	22.6491	3.44862	1.30566e-08	2.11914e-07
CSRP2	674.375	421.78	770.538	67.8445	47.909	55.6791	3.44505	1.52043e-23	1.30571e-21
CXCR4	208.549	667.597	710.188	67.8445	47.909	30.1989	3.44458	2.67548e-11	6.66512e-10
H2BP2	4.87265	14.1478	15.0875	3.23069	0	0	3.44088	0.015787	0.0497234
CSTA	13673.6	18797.9	16102.6	1461.35	1698.69	1314.59	3.44045	5.3506e-47	1.81501e-44
ZNF365	410.277	381.105	334.079	10.769	19.7885	72.666	3.43985	7.5524e-09	1.28523e-07
TMPRSS4	1379.93	1919.67	2273.89	137.843	285.371	93.4277	3.43207	3.45672e-15	1.4213e-13
MAOB	1107.07	623.386	592.721	92.6131	78.1125	46.242	3.42313	3.96181e-18	2.19116e-16
TMC1	7.79624	17.6847	7.54373	0	3.1245	0	3.42218	0.0156188	0.049308
NAMPT	7546.76	8558.51	6095.33	542.756	795.706	733.266	3.42155	8.29414e-38	1.70516e-35
HEPHL1	275.792	67.2018	116.389	10.769	20.83	11.3246	3.42085	2.38826e-08	3.69644e-07
LOC105371175	8.77077	28.2955	26.9419	0	2.083	3.77486	3.42007	0.00108314	0.00546617
STON1	1202.57	1282.14	347.011	75.3828	96.8594	92.484	3.4191	1.05433e-12	3.17909e-11
PRKG1	509.679	267.923	245.71	27.9993	40.6185	27.3677	3.41547	3.34129e-16	1.53511e-14
LYNX1-SLURP2	15.5925	7.07388	10.7768	3.23069	0	0	3.41328	0.0140829	0.0453887
P2RY14	729.923	442.117	198.292	26.9224	48.9505	52.848	3.41052	2.51616e-11	6.2836e-10
ANXA3	365.449	684.398	666.003	45.2297	84.3615	32.0863	3.4098	9.33668e-15	3.70428e-13
ST6GALNAC5	165.67	42.4433	19.3982	4.30759	11.4565	5.66229	3.40978	5.3093e-05	0.000395535
GPRC5A	301.13	575.637	612.119	32.3069	74.988	33.03	3.4085	5.98886e-14	2.18835e-12
GNA14	155.925	91.0762	82.981	17.2303	10.415	3.77486	3.40677	4.2859e-09	7.5787e-08
GCKR	5.84718	23.8743	14.0098	1.0769	3.1245	0	3.40538	0.00551926	0.0211312
OGN	1568.02	436.812	645.527	39.8452	82.2785	128.345	3.40165	9.79739e-10	1.93975e-08
C11orf96	111.096	122.024	178.894	23.6917	15.6225	0	3.39854	2.56811e-05	0.000207087
PADI3	194.906	334.241	90.5247	33.3838	11.4565	14.1557	3.39852	1.18557e-08	1.9397e-07
TDO2	24.3633	9.72658	8.6214	2.15379	0	1.88743	3.39702	0.00398953	0.0162333
FBXL22	213.422	145.899	81.9033	22.6148	6.249	13.212	3.39468	2.26759e-09	4.2033e-08
GPR156	21.4397	19.4532	11.8544	1.0769	1.0415	2.83114	3.39218	0.000629039	0.0034407
DSG3	20272.2	20482.4	16158.7	1359.04	2201.73	1861.95	3.39163	6.1468e-36	1.15839e-33
KLHL33	11.6944	12.3793	71.1266	3.23069	1.0415	4.71857	3.39024	0.000914653	0.00473728
FERMT2	2246.29	1403.28	801.79	129.228	165.598	130.233	3.38877	3.56797e-17	1.81547e-15
LOC100132741	47.752	30.064	19.3982	1.0769	8.332	0	3.38329	0.000901132	0.00467638
LOC107985915	10.7198	13.2635	19.3982	3.23069	1.0415	0	3.38121	0.00318575	0.0135252
EDN3	12.6689	435.044	636.906	65.6907	28.1205	10.3809	3.38084	0.0126075	0.0414206
MGAM	18.5161	20.3374	58.1945	4.30759	4.166	0.943714	3.3793	0.000130469	0.000874939
PTN	956.989	1023.94	992.539	104.459	101.025	82.1031	3.37204	5.41216e-46	1.74847e-43
INSC	14.618	13.2635	14.0098	1.0769	1.0415	1.88743	3.37117	0.00143001	0.00692319
PALLD	11277.3	7934.24	3127.41	603.062	952.972	604.921	3.36989	2.02256e-13	6.80414e-12
TMEM158	660.732	157.394	30.1749	22.6148	30.2035	29.2551	3.36932	3.84883e-05	0.000296769
DUOXA2	103.3	40.6748	215.535	13.9997	10.415	10.3809	3.36902	2.15855e-07	2.80902e-06
ARSJ	188.084	165.352	145.486	13.9997	11.4565	22.6491	3.36577	1.23751e-16	5.95439e-15
PRECSIT	29.2359	30.9482	76.5149	3.23069	7.2905	2.83114	3.35814	7.42984e-06	6.86425e-05
PDZRN3-AS1	63.3445	34.4852	28.0196	5.38448	4.166	2.83114	3.3566	2.28898e-06	2.38666e-05
SRPX2	261.174	468.644	234.933	24.7686	40.6185	29.2551	3.35052	5.35514e-16	2.4167e-14
ZBED2	178.339	236.975	144.408	11.8459	27.079	16.0431	3.34917	1.86249e-14	7.13884e-13
ALDH1A3	979.403	1146.85	825.499	55.9986	169.764	64.1726	3.34849	6.85705e-14	2.4745e-12
GPR34	242.658	77.8127	105.612	8.61517	12.498	20.7617	3.3392	1.12673e-08	1.85686e-07
CCL18	196.855	22.9901	76.5149	18.3072	9.37349	1.88743	3.33391	0.000126996	0.000855027
MME	111.096	108.761	145.486	10.769	7.2905	17.9306	3.33171	6.93855e-13	2.12681e-11
TRNP1	555.482	554.415	885.849	76.4597	57.2825	65.1163	3.32722	8.68959e-25	8.00268e-23
VASH2	290.41	190.11	52.8061	12.9228	15.6225	24.5366	3.32539	1.12526e-07	1.54851e-06
B3GNT3	162.747	282.955	716.654	25.8455	38.5355	51.9043	3.31835	3.82496e-09	6.8289e-08
IQCA1	14.618	31.8325	14.0098	3.23069	0	2.83114	3.31716	0.00106153	0.00537713
HRC	24.3633	21.2216	237.089	10.769	6.249	11.3246	3.31483	0.000272331	0.00166449
RYR2	627.598	315.672	150.875	53.8448	16.664	39.636	3.31303	1.59931e-08	2.56507e-07
PIP5K1B	36.0576	39.7906	45.2624	3.23069	5.2075	3.77486	3.30907	3.21388e-07	4.04027e-06
LOC124900618	11.6944	15.9162	22.6312	1.0769	2.083	1.88743	3.30547	0.00080933	0.00428743
VSIG4	320.62	217.522	236.011	22.6148	33.328	22.6491	3.30147	7.46164e-20	4.86752e-18
SLC6A4	76.0134	181.268	144.408	18.3072	13.5395	9.43714	3.28981	1.02855e-10	2.35478e-09
TTC9	1944.19	2576.66	1935.5	183.072	238.503	242.535	3.28069	9.85646e-37	1.91056e-34
GSDME	103.3	60.128	58.1945	13.9997	6.249	2.83114	3.28013	2.26837e-07	2.9356e-06
PLCD4	204.651	177.731	139.02	20.461	26.0375	7.54971	3.27947	5.00775e-12	1.37733e-10
LRCH2	118.893	77.8127	51.7284	10.769	9.37349	5.66229	3.27681	5.78314e-09	9.98339e-08
SCUBE1	196.855	167.12	168.117	21.5379	14.581	18.8743	3.27501	2.1348e-19	1.34104e-17
FAM131B	63.3445	26.527	28.0196	5.38448	3.1245	3.77486	3.26696	9.17799e-06	8.28012e-05
RBPMS	1951.01	1698.62	745.751	208.918	144.768	103.809	3.26534	4.32581e-14	1.59788e-12
CD38	50.6756	51.2856	65.7382	10.769	2.083	4.71857	3.26438	2.92149e-07	3.69783e-06
ATRNL1	112.071	98.1501	23.7089	7.53828	8.332	8.49343	3.26431	1.63295e-06	1.74648e-05
ADAMTS8	190.033	235.206	82.981	7.53828	19.7885	25.4803	3.26107	7.79045e-09	1.32133e-07
EPHA3	254.352	168.889	131.476	20.461	16.664	20.7617	3.26009	8.31689e-15	3.3126e-13
PRKAR2B	1134.35	947.9	429.992	86.1517	87.486	88.7091	3.25967	2.01295e-16	9.43998e-15
KCNQ4	120.842	72.5073	82.981	17.2303	6.249	5.66229	3.2574	6.7742e-09	1.15959e-07
ITGB6	308.926	527.004	579.789	44.1528	49.992	53.7917	3.25707	1.96429e-20	1.35984e-18
EHD3	1109.99	1300.71	1332.01	120.612	128.104	142.501	3.25698	8.83548e-45	2.72467e-42
PRKCQ-AS1	14.618	13.2635	58.1945	2.15379	1.0415	5.66229	3.25697	0.000950848	0.00489196
CHRM2	20.4651	12.3793	36.641	5.38448	1.0415	0.943714	3.25622	0.000843207	0.00444031
RND1	13.6434	29.1797	45.2624	5.38448	2.083	1.88743	3.24752	0.000159151	0.00104154
VIPR2	44.8284	28.2955	52.8061	4.30759	5.2075	3.77486	3.2448	9.12163e-07	1.02344e-05
PRIMA1	548.661	565.91	340.545	53.8448	49.992	50.0169	3.24263	2.38655e-23	2.02389e-21
ATP1B1	3125.32	3404.3	3243.8	207.841	485.339	341.625	3.2393	1.4027e-21	1.05347e-19
MECOM	503.832	587.132	608.886	52.7679	61.4485	66.06	3.23511	3.15176e-34	5.39056e-32
ADAMTS19	26.3123	8.84235	11.8544	0	2.083	2.83114	3.23117	0.00388902	0.0158847
WNT5A	849.79	1258.27	618.586	92.6131	117.689	81.1594	3.22693	6.55021e-20	4.32845e-18
FLNA	60004.8	46577.1	17593	5865.86	4286.81	3152.01	3.2224	1.72996e-12	5.03718e-11
DDIT4	812.758	3564.35	1368.65	300.454	183.304	134.007	3.21804	3.1709e-09	5.74203e-08
HS3ST3A1	71.1407	54.8226	128.243	4.30759	13.5395	9.43714	3.21375	6.74432e-08	9.6713e-07
BHMT2	292.359	209.564	96.9908	15.0766	23.9545	25.4803	3.21244	1.7093e-10	3.79381e-09
FHL1	10160.5	5644.95	14610	807.673	1123.78	1372.16	3.20252	4.22302e-16	1.92284e-14
CAMK2N1	617.852	545.573	364.254	50.6142	65.6145	50.0169	3.20109	3.72662e-22	2.95128e-20
SELL	86.7332	65.4334	219.846	23.6917	9.37349	7.54971	3.20096	7.29592e-07	8.38474e-06
LINC02028	8.77077	15.032	14.0098	3.23069	0	0.943714	3.20006	0.00654208	0.0242976
ITGA5	3520	4398.18	953.742	401.683	304.118	262.353	3.19626	2.71913e-10	5.86877e-09
MT1H	11.6944	64.5491	7.54373	3.23069	3.1245	2.83114	3.19621	0.00188563	0.00873403
IGHV1OR15-1	16.567	66.3176	49.5731	6.46138	6.249	1.88743	3.1961	5.0046e-05	0.000374894
TBX2	138.383	175.963	144.408	37.6914	7.2905	5.66229	3.1888	1.07037e-06	1.18334e-05
FN1	33027.8	14050.5	5653.48	1810.26	2405.86	1584.5	3.18442	4.90917e-09	8.58388e-08
WSCD2	34.1086	27.4113	31.2526	1.0769	7.2905	1.88743	3.182	7.0028e-05	0.000504703
SCUBE3	100.377	18.5689	49.5731	9.69207	5.2075	3.77486	3.1816	4.05104e-05	0.00031137
DDX3ILA1	2.92359	22.9901	10.7768	1.0769	2.083	0.943714	3.17074	0.0114164	0.0382294
FAIM2	106.224	36.2536	122.855	7.53828	12.498	9.43714	3.16739	2.20799e-07	2.86237e-06
NTF3	27.2868	45.096	25.8642	0	4.166	6.606	3.16714	0.000185061	0.00118931
PLIN4	650.012	348.389	824.421	91.5362	54.158	57.5666	3.16575	1.35318e-14	5.25597e-13
FGFBP1	2372.98	2556.32	4309.62	351.068	462.426	217.054	3.16472	8.03754e-17	3.97058e-15
LINC02984	766.955	390.832	318.992	59.2293	70.822	34.9174	3.16455	1.32965e-12	3.93921e-11
HSPB3	64.319	17.6847	112.078	9.69207	7.2905	4.71857	3.16432	2.97699e-05	0.000236037
TLR7	55.5482	18.5689	36.641	4.30759	6.249	1.88743	3.16415	4.55922e-05	0.000344447
CCDC69	2711.14	1804.72	1296.44	215.379	209.341	224.604	3.16208	5.88565e-22	4.58968e-20
EYA4	10.7198	13.2635	31.2526	2.15379	3.1245	0.943714	3.15911	0.00151017	0.00724917
PDE3B	245.582	234.322	103.457	24.7686	21.8715	18.8743	3.15809	5.40016e-12	1.47728e-10
GNG7	687.044	378.452	474.177	64.6138	42.7015	65.1163	3.15761	7.95312e-19	4.71924e-17
SCN2B	101.351	51.2856	132.554	4.30759	10.415	16.9869	3.15539	2.26794e-07	2.9356e-06
GZMH	5.84718	22.1059	35.5633	4.30759	0	2.83114	3.15288	0.00425938	0.0171496
LILRB4	12.6689	8.84235	14.0098	1.0769	0	2.83114	3.14875	0.00773185	0.0278475
SYNC	645.139	267.039	427.837	47.3835	60.407	43.4109	3.14826	6.69125e-15	2.68613e-13
CPED1	1039.82	520.814	498.964	66.7676	89.5689	76.4409	3.14519	1.70346e-16	8.0256e-15
KCNE4	216.346	143.246	195.059	29.0762	21.8715	12.2683	3.14092	1.25933e-13	4.32227e-12
SLC25A25	452.182	779.895	2189.84	169.073	127.063	92.484	3.13878	1.17431e-08	1.92592e-07
CHST9	24.3633	47.7487	107.768	5.38448	9.37349	5.66229	3.13785	1.24926e-05	0.00010962
TOX	184.186	127.33	98.0684	12.9228	15.6225	17.9306	3.13644	1.46703e-12	4.32732e-11
ITGB1BP2	66.2681	21.2216	58.1945	7.53828	7.2905	1.88743	3.13549	2.55377e-05	0.000206186
ZNF22-AS1	23.3887	14.1478	17.2428	4.30759	2.083	0	3.13193	0.00196084	0.00901897
RASL12	639.292	452.728	361.021	77.5366	58.324	31.1426	3.12511	3.24218e-14	1.21974e-12
KLF15	106.224	165.352	126.088	38.7683	6.249	0.943714	3.12145	0.000289993	0.00175871
PI15	193.932	243.165	95.9131	18.3072	27.079	16.0431	3.12088	8.73845e-11	2.01877e-09
STK39	1302.95	1106.18	1181.13	97.9976	168.723	146.276	3.11893	7.53259e-28	8.66163e-26
ALDH1L1	79.9115	142.362	261.875	29.0762	15.6225	11.3246	3.11613	4.59882e-08	6.80726e-07
MGST1	260.2	1002.72	1005.47	92.6131	92.6934	76.4409	3.11584	3.20986e-10	6.83371e-09
PDE4C	24.3633	33.6009	30.1749	2.15379	5.2075	2.83114	3.11413	2.44969e-05	0.000198639
HMGCLL1	20.4651	13.2635	19.3982	1.0769	4.166	0.943714	3.11041	0.00125266	0.00618522
LOC128966597	2959.65	9160.67	4493.91	615.985	974.843	335.962	3.10837	5.75422e-10	1.18179e-08
NRP2	1225.96	643.723	436.458	103.382	73.9465	90.5966	3.10589	2.20964e-13	7.37259e-12
PRR15L	35.0831	113.182	192.904	15.0766	11.4565	13.212	3.10104	1.42112e-06	1.53443e-05
PRKCQ	17.5415	17.6847	170.273	7.53828	14.581	1.88743	3.10097	0.00201191	0.00922886
LOC124905983	10.7198	17.6847	6.46605	1.0769	2.083	0.943714	3.09983	0.00701152	0.0256988
CLGN	36.0576	37.1379	21.5535	2.15379	3.1245	5.66229	3.09972	2.7939e-05	0.00022291
C5AR1	147.154	137.056	258.642	35.5376	6.249	21.7054	3.09696	6.97626e-08	9.95707e-07
TOX2	123.765	198.953	42.0293	29.0762	6.249	7.54971	3.09676	2.41832e-05	0.00019633
PTGS2	244.607	194.532	538.838	50.6142	27.079	36.8049	3.09454	1.3535e-10	3.04395e-09
GALNT7	602.26	610.122	622.896	71.0752	61.4485	82.1031	3.09415	2.21843e-34	3.85912e-32
LOC107984006	113.046	102.571	26.9419	11.8459	7.2905	9.43714	3.089	2.48778e-06	2.57788e-05
CHRDL1	2962.57	1900.22	1394.51	261.686	332.238	143.445	3.08582	5.71613e-14	2.09245e-12
ADORA3	45.8029	16.8005	42.0293	5.38448	4.166	2.83114	3.08539	4.30666e-05	0.000327922
KCNT2-2	11.6944	32.7167	12.9321	0	0	6.606	3.08455	0.0157122	0.0495491
C3AR1	165.67	109.645	88.3694	16.1535	14.581	12.2683	3.08433	1.1685e-11	3.08063e-10
HAND2-AS1	8.77077	21.2216	11.8544	0	1.0415	3.77486	3.08292	0.00782421	0.0281205
PCP4L1	229.989	133.519	181.049	23.6917	22.913	17.9306	3.07962	5.90601e-15	2.3803e-13
PKP2	231.938	238.743	148.719	25.8455	24.996	22.6491	3.07803	1.35404e-16	6.49971e-15
TMEM130	25.3378	15.032	18.3205	0	2.083	4.71857	3.07546	0.00169024	0.00797066
SIGLEC5	22.4142	15.9162	39.874	2.15379	6.249	0.943714	3.07377	0.000558932	0.00311158
MAPK10	284.563	134.404	119.622	21.5379	21.8715	20.7617	3.06981	5.91645e-11	1.39896e-09
PLAC4	15.5925	24.7586	28.0196	0	6.249	1.88743	3.06947	0.00151338	0.00725944
ZNF503-AS1	123.765	39.7906	54.9614	18.3072	4.166	3.77486	3.06864	4.23585e-05	0.000323256
C1QC	562.304	369.61	490.342	66.7676	63.5315	39.636	3.06821	9.12042e-20	5.89295e-18
IGF2	1059.31	576.521	636.906	122.766	73.9465	74.5534	3.06814	1.40011e-16	6.70506e-15
TNIK	321.595	256.428	257.564	24.7686	23.9545	50.9606	3.06022	5.60603e-15	2.26838e-13
PTCHD4	118.893	16.8005	9.69908	8.61517	4.166	4.71857	3.05876	0.00174131	0.00817363
SLC25A4	758.185	815.264	1630.52	165.842	128.104	92.484	3.05246	2.66794e-14	1.01118e-12
CILP	770.853	637.533	514.051	115.228	47.909	69.8349	3.04637	1.3688e-15	5.86507e-14
NBEA	490.189	318.325	206.914	29.0762	57.2825	36.8049	3.04382	4.91989e-12	1.355e-10
LINC01239	9.7453	16.8005	7.54373	2.15379	2.083	0	3.04355	0.011046	0.0372527
ATP6V0A4	55.5482	140.593	167.04	20.461	11.4565	12.2683	3.04245	3.79208e-08	5.69176e-07
PDE1A	176.39	127.33	145.486	11.8459	27.079	16.0431	3.03043	1.30286e-12	3.86547e-11
FMN2	14.618	39.7906	19.3982	1.0769	4.166	3.77486	3.02592	0.000534801	0.00299362
ARHGAP20	191.982	78.6969	149.797	12.9228	19.7885	18.8743	3.02326	4.69732e-10	9.77551e-09
HILPDA	1030.08	1860.43	386.885	100.151	130.187	172.7	3.02319	7.62214e-09	1.29602e-07
WNT9A	110.122	296.219	121.777	23.6917	31.245	10.3809	3.02137	9.09515e-08	1.26964e-06
MFAP5	1148	273.229	674.625	143.227	46.8675	70.7786	3.00691	1.19122e-07	1.63375e-06
GNAZ	236.811	142.362	117.467	17.2303	24.996	19.818	3.00102	7.324e-12	1.96656e-10
TMEM108	289.436	229.017	129.321	29.0762	18.747	33.03	3.00073	1.06119e-11	2.81596e-10
GALNT12	476.545	542.036	562.546	90.4593	47.909	59.454	3.00067	7.40131e-21	5.28558e-19
FCHO2-DT	22.4142	45.096	45.2624	6.46138	0	7.54971	3.00057	0.000368057	0.0021613
CCL8	12.6689	19.4532	24.7865	3.23069	1.0415	2.83114	2.9983	0.000885436	0.00461197
TSPAN6	796.191	1137.13	963.442	88.3055	153.1	122.683	2.99162	2.81971e-22	2.24178e-20
PPIC-AS1	19.4906	7.95811	12.9321	1.0769	2.083	1.88743	2.99123	0.0043178	0.0173393
BMS1P23	229.015	299.756	184.282	23.6917	28.1205	37.7486	2.98952	1.01839e-15	4.45572e-14
TMEM100	69.1917	97.2658	122.855	8.61517	14.581	13.212	2.98555	4.36042e-10	9.11167e-09
FGF1	67.2426	38.0221	74.3596	12.9228	5.2075	4.71857	2.98447	1.3581e-06	1.47186e-05
RND3	3953.67	2793.3	5447.65	359.684	615.526	573.778	2.97653	1.66703e-17	8.63334e-16
MTARC1	105.249	151.204	170.273	20.461	19.7885	14.1557	2.97577	4.79673e-13	1.52068e-11
FAM83D	1761.95	1564.21	1287.82	141.073	231.213	216.111	2.97048	2.95895e-24	2.62984e-22
SPAG4	10.7198	14.1478	15.0875	3.23069	0	1.88743	2.96921	0.00618157	0.0231829
LCN6	9.7453	16.8005	5.38838	2.15379	1.0415	0.943714	2.96807	0.0119337	0.0396032
GDF10	70.1662	71.623	42.0293	6.46138	12.498	4.71857	2.96552	3.91995e-07	4.8004e-06
RASSF3	1737.59	1042.51	555.003	142.15	139.561	146.276	2.96218	1.62452e-12	4.76895e-11
CCL24	18.5161	17.6847	35.5633	3.23069	4.166	1.88743	2.9562	0.000323305	0.00193423
SCHIP1	348.882	206.027	168.117	26.9224	31.245	34.9174	2.9558	3.91407e-13	1.26249e-11
COX7A1	67.2426	23.8743	154.108	24.7686	4.166	2.83114	2.95567	0.00094485	0.00486479
ZBTB16	1659.63	2471.44	611.042	259.532	113.523	238.76	2.95445	1.17259e-08	1.92466e-07
BTLA	11.6944	10.6108	17.2428	3.23069	0	1.88743	2.95187	0.00711778	0.0260388
RBM20	128.638	273.229	219.846	20.461	22.913	36.8049	2.95019	2.27951e-11	5.74905e-10
PLOD2	864.408	452.728	501.119	82.9211	88.5274	64.1726	2.94922	1.56871e-16	7.42509e-15
FMO3	76.0134	110.529	87.2917	21.5379	11.4565	2.83114	2.94818	2.02484e-06	2.13421e-05
LMO7	5618.17	7143.73	5172.84	496.449	860.279	967.307	2.94778	6.36962e-20	4.22283e-18
RAB20	54.5737	61.0122	78.6703	4.30759	9.37349	11.3246	2.94507	5.54444e-08	8.08932e-07
PCOLCE2	210.499	38.0221	299.594	26.9224	18.747	25.4803	2.94418	9.21318e-06	8.30819e-05
DZIP1	402.481	313.019	206.914	17.2303	48.9505	53.7917	2.93935	5.82897e-10	1.19594e-08
TGFB1I1	856.612	667.597	454.779	158.304	72.905	27.3677	2.93855	1.46888e-07	1.97074e-06
NCF1	38.0067	32.7167	104.534	11.8459	9.37349	1.88743	2.9327	0.000122415	0.000828295
GIPC3	296.257	223.711	165.962	24.7686	28.1205	36.8049	2.93175	1.95354e-14	7.45974e-13
ANGPTL1	1025.21	641.07	317.914	100.151	92.6934	68.8911	2.92359	6.15491e-11	1.44989e-09
LOC644554	18.5161	8.84235	11.8544	1.0769	4.166	0	2.92156	0.0125154	0.0411845
ABLIM3	855.638	1249.42	906.325	171.227	151.017	76.4409	2.91914	1.78605e-15	7.55746e-14
CD68	1148.97	1183.99	1371.88	172.303	203.092	115.133	2.91832	1.54049e-23	1.31737e-21
DAAM2	3865.96	2221.2	1002.24	346.761	327.031	264.24	2.91822	2.02423e-10	4.43478e-09
INMT	683.146	306.829	217.69	65.6907	52.075	42.4671	2.91565	9.68228e-10	1.9207e-08
DTHD1	5.84718	30.064	9.69908	3.23069	0	2.83114	2.91278	0.0138346	0.0447279
MT1M	21.4397	216.638	44.1847	24.7686	8.332	4.71857	2.90745	0.00115552	0.00577989
PGM5P4	61.3954	29.1797	15.0875	4.30759	3.1245	6.606	2.90554	0.000258016	0.00159037
TNFSF9	32.1595	10.6108	26.9419	6.46138	1.0415	1.88743	2.90477	0.00184578	0.00859069
SH3GL3	25.3378	43.3275	30.1749	3.23069	6.249	3.77486	2.90217	2.78857e-05	0.000222572
FNDC4	168.594	266.155	238.166	20.461	37.494	32.0863	2.89964	3.42912e-14	1.28532e-12
ADCYAP1	86.7332	3.53694	52.8061	1.0769	11.4565	6.606	2.8981	0.00631427	0.0235873
DPYSL3	6110.31	3279.63	2028.18	599.832	531.165	405.797	2.89356	5.11607e-12	1.40333e-10
MBNL1-AS1	464.851	375.8	204.758	30.1531	51.0335	59.454	2.89174	1.6089e-11	4.14505e-10
TBXA2R	65.2935	24.7586	24.7865	8.61517	5.2075	1.88743	2.8852	0.000228689	0.00142864
SGCA	221.218	139.709	376.109	81.8442	13.5395	4.71857	2.88386	0.00039643	0.00231058
CASC15	33.134	43.3275	23.7089	7.53828	6.249	0	2.88348	0.000815675	0.0043143
LOC105375743	10.7198	58.3595	21.5535	5.38448	4.166	2.83114	2.88329	0.00101573	0.0051683
TJP3	141.307	160.046	494.653	63.5369	21.8715	22.6491	2.88306	3.14239e-06	3.19466e-05
RERGL	79.9115	34.4852	53.8838	5.38448	2.083	15.0994	2.88205	7.49249e-05	0.000536764
NCMAP	9.7453	4.42117	23.7089	1.0769	3.1245	0.943714	2.87952	0.0144632	0.0464086
ACTN1	5630.84	4455.66	2757.77	598.755	689.473	459.589	2.87777	1.50077e-17	7.83211e-16
LOC100996643	20.4651	22.9901	7.54373	1.0769	1.0415	4.71857	2.87633	0.00499667	0.0195084
TAS1R3	12.6689	31.8325	24.7865	7.53828	2.083	0	2.87425	0.00506234	0.0197081
A2ML1	10818.3	40504.1	15641.4	1263.2	4398.25	3485.14	2.87206	3.74631e-07	4.61554e-06
ST3GAL1	775.726	1007.14	829.81	129.228	109.357	118.908	2.87006	8.0504e-31	1.10709e-28
HERC6	560.355	756.905	1150.96	106.613	112.482	118.908	2.86764	2.68343e-17	1.37572e-15
LYPD2	191.008	235.206	304.982	51.691	28.1205	20.7617	2.86717	1.88139e-11	4.81056e-10
B4GALT5	1596.28	1720.72	1973.22	199.226	267.665	264.24	2.85439	1.75581e-31	2.62765e-29
LILRA1	9.7453	7.95811	33.4079	2.15379	1.0415	3.77486	2.85409	0.00670089	0.0247475
FAM149A	231.938	242.28	119.622	26.9224	38.5355	16.9869	2.85352	5.54294e-10	1.1407e-08
PDZRN3	1037.87	982.385	491.42	147.535	131.229	69.8349	2.85087	5.97451e-12	1.61272e-10
DIO2	1497.85	2797.72	2035.73	435.066	294.744	149.107	2.84956	3.02134e-11	7.47186e-10
CEACAM4	7.79624	17.6847	34.4856	5.38448	2.083	0.943714	2.84953	0.00446855	0.0178225
RCSD1	386.889	288.261	394.429	64.6138	40.6185	43.4109	2.84912	4.56699e-18	2.50544e-16
MRC1	929.702	808.191	362.099	76.4597	109.357	105.696	2.84849	2.71634e-12	7.68923e-11
HTR3A	10.7198	4.42117	21.5535	1.0769	2.083	1.88743	2.84821	0.0125602	0.041305
BCAS4	114.995	109.645	64.6605	20.461	12.498	7.54971	2.8475	3.87411e-08	5.80631e-07
EGFL6	94.5294	79.5811	61.4275	5.38448	8.332	18.8743	2.83928	3.76692e-07	4.63252e-06
SLC35C1	632.47	1132.7	1150.96	177.688	116.648	114.189	2.83655	8.16793e-16	3.60612e-14
MUC20-8	32.1595	98.1501	35.5633	8.61517	6.249	8.49343	2.83072	2.35731e-05	0.00019199
LOC105374745	34.1086	32.7167	40.9517	4.30759	4.166	6.606	2.82666	7.65966e-06	7.04143e-05
PRDM1	1989.99	2505.92	2379.51	197.072	377.023	396.36	2.82405	7.42378e-18	4.01851e-16
SDSL	38.9812	14.1478	19.3982	3.23069	5.2075	1.88743	2.82083	0.000857531	0.00450408
CRISPLD1	219.269	78.6969	120.7	22.6148	19.7885	16.9869	2.81923	1.69074e-08	2.7032e-07
S100A2	2545.47	3634.21	3788.03	724.752	506.169	183.081	2.81798	1.55316e-09	2.94335e-08
LGI2	191.008	43.3275	47.4177	16.1535	13.5395	10.3809	2.8166	3.74197e-05	0.000289583
TMEM182	42.8793	25.6428	315.759	13.9997	18.747	21.7054	2.81602	0.000815535	0.0043143
DMRTA1	74.0643	95.4974	76.5149	31.23	2.083	1.88743	2.81521	0.00160993	0.00765047
TRPS1	751.363	1718.07	613.197	125.997	208.3	104.752	2.81249	1.4747e-09	2.81299e-08
PADI1	3113.62	3641.28	2183.37	607.37	299.952	367.105	2.81058	2.93727e-15	1.21612e-13
METTL24	115.969	88.4235	78.6703	10.769	13.5395	16.0431	2.80562	2.49761e-10	5.42518e-09
DNALI1	117.918	65.4334	53.8838	13.9997	13.5395	6.606	2.80522	4.58436e-07	5.50475e-06
TACC1	5442.75	6118.9	2484.04	657.984	709.261	642.669	2.80503	1.37781e-14	5.33127e-13
NETO2	152.027	107.877	35.5633	10.769	26.0375	5.66229	2.80411	6.80073e-05	0.000491706
LOC105377675	38.9812	17.6847	21.5535	4.30759	3.1245	3.77486	2.80342	0.000272488	0.00166495
RASD1	38.0067	106.992	393.351	43.0759	23.9545	10.3809	2.80022	0.000417143	0.00241196
LILRB1	8.77077	7.95811	11.8544	2.15379	1.0415	0.943714	2.79871	0.0150567	0.0479727
ADAMTSL1	400.532	417.359	187.515	52.7679	58.324	33.9737	2.79615	3.89687e-11	9.49857e-10
CTF1	63.3445	42.4433	66.8159	15.0766	6.249	3.77486	2.79472	6.61936e-06	6.18851e-05
CCR1	109.147	85.7708	60.3498	12.9228	16.664	7.54971	2.78943	3.70325e-08	5.56663e-07
PHLDA1	3011.3	2434.3	2507.75	415.682	429.098	306.707	2.78867	4.47607e-29	5.62354e-27
MGLL	3806.52	7370.98	4301	849.672	811.328	583.215	2.78625	1.71577e-16	8.06493e-15
TSC22D3	3153.58	6131.28	5666.42	734.444	808.204	626.626	2.78512	3.14658e-18	1.76425e-16
LOC100507351	111.096	22.9901	30.1749	0	11.4565	12.2683	2.78415	0.00428469	0.0172413
EPHA2	2075.75	3791.6	3367.73	505.065	447.845	389.754	2.78232	8.0178e-20	5.21362e-18
NLGN1	201.728	111.414	54.9614	24.7686	17.7055	11.3246	2.78031	1.81006e-06	1.92176e-05
IGFBP2	611.031	540.267	607.809	167.996	62.49	26.424	2.77792	7.96913e-07	9.08124e-06
TTLL7	587.642	340.43	182.127	37.6914	79.154	45.2983	2.77607	2.63944e-08	4.05438e-07
JPH1	50.6756	60.128	310.37	17.2303	19.7885	24.5366	2.77117	9.38088e-05	0.000656114
NR4A2	202.702	212.216	751.14	74.3059	57.2825	39.636	2.76837	7.71556e-07	8.82713e-06
LRRC20	353.755	262.618	697.256	52.7679	85.403	54.7354	2.76721	4.95093e-10	1.02509e-08
FGF9	9.7453	6.18964	18.3205	1.0769	1.0415	2.83114	2.7638	0.0139269	0.0449714
PAQR8	684.12	1293.64	576.556	115.228	155.183	106.64	2.76095	8.43151e-13	2.56129e-11
GZMK	17.5415	53.9383	53.8838	9.69207	5.2075	3.77486	2.75695	0.000151313	0.000996437
RBM11	3.89812	39.7906	23.7089	2.15379	2.083	5.66229	2.75618	0.00760309	0.0274469
CRACR2A	22.4142	19.4532	28.0196	5.38448	4.166	0.943714	2.7547	0.000696327	0.00375626
KCNB1	291.385	156.51	89.447	13.9997	23.9545	41.5234	2.75245	1.22303e-06	1.33542e-05
NUCB2	1231.81	1931.17	1426.84	184.149	269.748	228.379	2.74993	6.91406e-21	4.955e-19
CLIP3	820.555	579.174	193.982	97.9976	68.739	70.7786	2.74728	5.12077e-08	7.51427e-07
FGF2	413.201	305.061	237.089	46.3066	51.0335	45.2983	2.74455	5.1841e-16	2.34471e-14
SEMA3A	509.679	158.278	122.855	30.1531	43.743	44.3546	2.74061	1.42993e-06	1.54313e-05
NTRK3	108.173	64.5491	53.8838	12.9228	14.581	6.606	2.74035	4.96308e-07	5.91761e-06
C6	8.77077	21.2216	17.2428	1.0769	3.1245	2.83114	2.73971	0.00414991	0.0167619
DYSF	897.542	463.339	487.109	117.382	71.8635	87.7654	2.73863	4.46603e-13	1.4292e-11
TNS1	14578	11986.7	4894.8	1571.19	1535.17	1608.09	2.73835	6.42906e-12	1.73083e-10
GRIK3	114.02	101.687	81.9033	6.46138	24.996	13.212	2.73545	1.69296e-07	2.25061e-06
HSPB8	3587.25	2659.78	3369.89	379.068	619.692	445.433	2.73525	7.62426e-22	5.83371e-20
FAM162B	18.5161	22.1059	20.4758	4.30759	2.083	2.83114	2.73418	0.000623044	0.00341157
AKR1B15	20.4651	22.1059	26.9419	6.46138	4.166	0	2.73329	0.00267866	0.0117144
PKDCC	250.454	110.529	312.526	31.23	43.743	26.424	2.73198	8.51931e-09	1.43657e-07
CAPN2	4367.84	5138.29	5021.97	890.594	731.133	568.116	2.73035	1.93487e-26	1.97891e-24
TCEAL7	67.2426	30.064	42.0293	2.15379	8.332	10.3809	2.7261	7.24841e-05	0.000520561
MAP9	306.977	161.815	86.214	27.9993	24.996	31.1426	2.72141	1.25339e-07	1.70637e-06
KLHL38	18.5161	6.18964	161.651	4.30759	13.5395	10.3809	2.71845	0.00887144	0.031148
SMOC2	2126.43	1532.38	754.373	248.763	256.209	166.094	2.71794	4.89286e-11	1.17991e-09
SIGLEC6	112.071	95.4974	71.1266	10.769	14.581	16.9869	2.71443	1.60823e-09	3.03921e-08
DYNLT3	1243.5	1526.19	982.84	119.536	280.163	172.7	2.71284	3.72235e-13	1.20874e-11
GPC4	491.163	381.105	284.506	48.4604	81.237	47.1857	2.71063	2.37192e-13	7.88818e-12
TBC1D9	516.501	518.162	579.789	83.998	87.486	75.4971	2.70938	2.08104e-28	2.46253e-26
GMDS	279.69	402.327	324.38	51.691	48.9505	53.7917	2.70414	1.82603e-19	1.15779e-17
RAD51L3-RFFL	314.773	481.908	323.303	47.3835	45.826	78.3283	2.70398	7.30396e-14	2.61721e-12
PITPNC1	276.767	300.64	201.525	52.7679	31.245	35.8611	2.70333	3.60017e-14	1.34202e-12
AKAP6	609.081	308.598	362.099	32.3069	77.071	86.8217	2.70304	2.15739e-09	4.00998e-08
NDNF	327.442	164.468	159.496	24.7686	24.996	50.0169	2.70192	1.00062e-08	1.66565e-07
CRABP2	6269.15	5901.38	8050.23	1065.05	1389.36	656.825	2.70046	5.70734e-16	2.553e-14
ARHGAP8	27.2868	38.9063	40.9517	6.46138	8.332	1.88743	2.69789	9.11928e-05	0.000639355
SMIM3	199.779	251.123	202.603	37.6914	43.743	19.818	2.69615	2.18421e-12	6.26583e-11
RASEF	141.307	435.044	301.749	26.9224	61.4485	47.1857	2.69484	6.80716e-08	9.74305e-07
PLAT	414.175	307.714	382.575	72.1521	59.3655	39.636	2.69346	5.73249e-16	2.55863e-14
ARHGEF25	854.663	633.112	428.915	116.305	113.523	67.0037	2.69289	7.61951e-13	2.32853e-11
ECRG4	171.517	105.224	37.7186	22.6148	6.249	19.818	2.69175	6.1692e-05	0.000451012
CACNA2D3	57.4973	61.0122	139.02	9.69207	20.83	9.43714	2.68831	4.5772e-06	4.47238e-05
SAMD14	27.2868	16.8005	28.0196	3.23069	4.166	3.77486	2.68576	0.000337514	0.00200626
BMX	75.0388	52.1699	58.1945	17.2303	5.2075	6.606	2.68414	4.27802e-06	4.20834e-05
OPCML	31.185	19.4532	7.54373	2.15379	3.1245	3.77486	2.68005	0.00355387	0.0147888
ITGB3	365.449	237.859	151.952	40.9221	49.992	27.3677	2.67781	1.34493e-09	2.57996e-08
GADD45G	35.0831	16.8005	178.894	30.1531	4.166	1.88743	2.67702	0.0107935	0.0365342
IGFBP6	265.072	182.152	335.157	68.9214	40.6185	13.212	2.67632	1.08434e-06	1.19748e-05
PLCL1	208.549	138.825	199.37	17.2303	30.2035	37.7486	2.6757	5.86386e-11	1.39261e-09
FCGR1A	22.4142	12.3793	16.1651	0	3.1245	4.71857	2.67506	0.00683341	0.0251502
LDLR	1368.24	2894.98	1488.27	304.762	353.068	246.309	2.6698	2.74489e-13	9.06927e-12
RANBP3L	23.3887	15.9162	11.8544	1.0769	3.1245	3.77486	2.66804	0.00317101	0.0134879
TSLP	92.5804	86.655	58.1945	7.53828	15.6225	14.1557	2.66615	6.4052e-08	9.23919e-07
FBXL7	488.24	328.051	359.943	79.6904	54.158	51.9043	2.66498	6.88516e-16	3.05302e-14
CPA3	767.93	640.186	516.206	93.69	128.104	82.1031	2.66397	5.26989e-18	2.86786e-16
ACOX2	159.823	164.468	159.496	30.1531	23.9545	22.6491	2.6595	3.07025e-15	1.26752e-13
PDE6A	24.3633	30.9482	39.874	4.30759	3.1245	7.54971	2.65324	0.000106418	0.00073198
BABAM2-AS1	10.7198	19.4532	34.4856	6.46138	1.0415	2.83114	2.65135	0.00396654	0.0161591
LRG1	417.099	417.359	970.985	93.69	146.851	47.1857	2.65048	1.4634e-07	1.96598e-06
TREH	16.567	36.2536	36.641	8.61517	0	5.66229	2.64876	0.00340851	0.0143126
LRRN3	55.5482	40.6748	49.5731	6.46138	7.2905	9.43714	2.64496	1.10526e-06	1.2186e-05
CMA1	110.122	34.4852	65.7382	9.69207	13.5395	10.3809	2.64481	8.51017e-06	7.75325e-05
LINC00865	79.9115	61.8964	115.311	18.3072	13.5395	9.43714	2.64365	9.77636e-08	1.35636e-06
GPR161	754.286	911.646	262.953	113.074	97.9009	98.1463	2.64227	7.12138e-09	1.21493e-07
LOC107986547	9.7453	24.7586	29.0972	2.15379	5.2075	2.83114	2.64119	0.00228194	0.0102242
BIN1	423.921	247.586	1124.02	132.458	117.689	38.6923	2.63694	1.58459e-05	0.000135225
MAPK12	38.0067	17.6847	243.555	21.5379	11.4565	15.0994	2.63625	0.00230238	0.0103035
ABALON	20.4651	19.4532	18.3205	7.53828	1.0415	0.943714	2.63589	0.00542796	0.0208287
REEP1	337.187	293.566	162.729	64.6138	33.328	30.1989	2.63457	3.78589e-09	6.76508e-08
LRRC25	56.5228	45.096	45.2624	13.9997	4.166	5.66229	2.63443	1.43575e-05	0.000123664
CCL5	63.3445	191.879	267.263	46.3066	14.581	23.5929	2.6305	1.93734e-05	0.000161699
ACOT11	359.602	559.721	376.109	61.3831	65.6145	82.1031	2.62995	2.39063e-16	1.11597e-14
SLC11A1	15.5925	53.9383	52.8061	11.8459	6.249	1.88743	2.62754	0.00109868	0.00553499
SCN3A	60.4209	45.9802	14.0098	9.69207	5.2075	4.71857	2.62743	0.000479188	0.00272428
BTG2	5136.75	5876.62	13738.2	1126.43	1187.31	1693.02	2.62688	4.18712e-10	8.77657e-09
SIPA1L2	1105.12	1095.57	1017.33	164.765	230.171	127.401	2.62422	2.77756e-19	1.71308e-17
GBP1P1	17.5415	25.6428	46.34	4.30759	9.37349	0.943714	2.6237	0.00211944	0.00963412
ESRRG	56.5228	53.0541	89.447	7.53828	10.415	14.1557	2.62144	5.41661e-07	6.38357e-06
SLPI	3756.81	2528.03	3365.58	501.834	554.078	512.437	2.62127	1.98754e-26	2.02262e-24
ITGA9	2074.78	1002.72	556.08	173.38	166.64	251.028	2.61968	3.51569e-08	5.29643e-07
LOC124907854	51.6501	31.8325	35.5633	6.46138	7.2905	5.66229	2.61871	1.3244e-05	0.000115639
PLAAT5	73.0898	31.8325	30.1749	3.23069	7.2905	11.3246	2.61695	0.000174429	0.00112668
GREM2	986.225	695.893	529.138	93.69	170.806	96.2589	2.61638	3.98129e-12	1.10779e-10
GRPEL2	1271.76	1214.05	831.965	158.304	191.636	192.518	2.61243	5.87781e-21	4.25733e-19
TMOD1	652.935	487.213	672.469	147.535	85.403	64.1726	2.61117	2.53359e-12	7.20197e-11
ANKRD37	197.83	633.996	294.205	63.5369	65.6145	55.6791	2.60821	1.97615e-08	3.10584e-07
TPM1-AS	40.9303	37.1379	3.23303	5.38448	5.2075	2.83114	2.6082	0.00777784	0.0279834
LONRF2	311.85	507.551	113.156	8.61517	38.5355	105.696	2.6066	0.000632341	0.0034569
MX1	675.35	806.422	1219.93	170.15	126.021	148.163	2.60402	5.5951e-16	2.50831e-14
KANK2	3916.64	2348.53	1922.57	647.215	432.222	268.015	2.60373	2.8288e-10	6.07967e-09
ACE2	26.3123	59.2437	62.5052	1.0769	16.664	6.606	2.60282	0.00114265	0.00572533
RHOF	124.74	128.214	177.816	34.4607	18.747	17.9306	2.60278	5.38448e-10	1.10921e-08
LOC124902285	32.1595	10.6108	12.9321	3.23069	3.1245	2.83114	2.60175	0.00388288	0.0158628
PFN2	552.559	277.65	453.701	61.3831	71.8635	79.272	2.59322	2.51311e-13	8.33052e-12
ADAMTSL4	568.151	1303.36	1411.75	221.841	178.096	144.388	2.59317	8.22319e-11	1.91058e-09
PHACTR2	1481.29	1674.74	750.062	160.458	240.586	246.309	2.59286	4.87504e-12	1.34447e-10
CLEC18B	8.77077	30.9482	9.69908	2.15379	5.2075	0.943714	2.58966	0.0126295	0.0414794
PLCB4	581.795	377.568	389.041	61.3831	67.6975	95.3151	2.58465	1.1477e-14	4.47494e-13
S1PR1	433.666	717.999	657.382	121.689	121.855	59.454	2.58001	1.0997e-11	2.91435e-10
KLRB1	34.1086	47.7487	47.4177	10.769	7.2905	3.77486	2.57912	2.05712e-05	0.000170544
PLS1	237.785	313.019	325.458	37.6914	52.075	56.6229	2.57862	1.10137e-15	4.78978e-14
IL7R	151.052	517.277	448.313	51.691	42.7015	92.484	2.57705	6.69956e-07	7.78288e-06
PIPOX	70.1662	53.9383	34.4856	8.61517	12.498	5.66229	2.57453	1.08013e-05	9.5832e-05
ADGRD1	449.258	277.65	222.001	65.6907	57.2825	36.8049	2.57327	1.70894e-10	3.79381e-09
B3GNT8	111.096	184.805	232.778	60.3062	15.6225	13.212	2.57313	2.56391e-05	0.000206885
CXXC4	19.4906	6.18964	16.1651	1.0769	2.083	3.77486	2.57116	0.0117106	0.0389963
DIRAS1	258.251	118.487	172.428	23.6917	37.494	31.1426	2.57084	2.10497e-09	3.9233e-08
CD209	336.213	135.288	144.408	35.5376	44.7845	23.5929	2.56974	1.51802e-07	2.02998e-06
JAKMIP2	92.5804	31.8325	32.3303	9.69207	7.2905	9.43714	2.56829	9.80459e-05	0.000680371
BHLHE40	3381.62	11734.7	7948.93	1130.74	1271.67	1500.51	2.56306	3.03819e-09	5.5211e-08
GJB6	2497.72	2895.87	1755.53	377.991	548.87	284.058	2.56215	6.35903e-14	2.3153e-12
SLC8A2	35.0831	19.4532	12.9321	7.53828	3.1245	0.943714	2.56017	0.00469592	0.0185621
AKAP12	1851.61	1537.68	701.567	170.15	308.284	216.111	2.55839	9.98388e-10	1.96901e-08
FOLR2	330.366	146.783	217.69	49.5373	38.5355	30.1989	2.5569	1.52936e-09	2.90093e-08
SOCS2	266.047	288.261	248.943	60.3062	43.743	33.03	2.5558	1.36557e-14	5.29398e-13
CYP2C18	388.838	587.132	501.119	72.1521	122.897	56.6229	2.55477	7.99018e-12	2.13417e-10
MEF2C-AS1	20.4651	11.4951	9.69908	2.15379	2.083	2.83114	2.55471	0.0072242	0.0263597
ANKRD31	25.3378	79.5811	23.7089	4.30759	5.2075	12.2683	2.55447	0.000868616	0.00454822
PAPSS2	450.233	313.903	444.002	60.3062	71.8635	73.6097	2.55184	9.5153e-18	5.05653e-16
EDAR	55.5482	166.236	118.544	21.5379	18.747	17.9306	2.54972	7.03331e-07	8.11502e-06
CDH26	40.9303	137.056	61.4275	15.0766	15.6225	10.3809	2.54874	1.9473e-05	0.000162432
CAPN6	93.5549	41.559	29.0972	3.23069	12.498	12.2683	2.54616	0.000322451	0.00193025
LILRB5	176.39	157.394	145.486	25.8455	39.577	16.9869	2.54493	2.8512e-10	6.12135e-09
JDP2-AS1	36.0576	19.4532	28.0196	5.38448	5.2075	3.77486	2.54354	0.000267519	0.00164001
MARCO	71.1407	25.6428	29.0972	10.769	6.249	4.71857	2.54205	0.000286527	0.0017408
COL14A1	4722.57	2525.37	1388.05	310.146	741.548	432.221	2.54099	2.33511e-07	3.01373e-06
ALPL	41.9048	33.6009	56.0391	7.53828	11.4565	3.77486	2.53751	4.10833e-05	0.000314962
HIF3A	156.899	566.795	200.448	75.3828	44.7845	39.636	2.53429	3.26373e-06	3.30317e-05
COL4A2	5888.11	3366.28	1275.97	767.827	659.269	392.585	2.53302	9.25528e-07	1.03502e-05
DACT1	90.6313	101.687	37.7186	13.9997	14.581	11.3246	2.53239	3.93003e-06	3.90516e-05
PPARG	135.46	96.3816	95.9131	19.3841	14.581	22.6491	2.53014	9.8144e-10	1.94123e-08
ADM	229.989	486.329	313.603	89.3824	38.5355	50.9606	2.52772	1.00088e-08	1.66565e-07
ADRB1	43.8539	31.8325	7.54373	5.38448	7.2905	1.88743	2.5277	0.00468973	0.0185412
CSF3R	77.9624	76.0442	206.914	25.8455	19.7885	16.9869	2.52737	2.79464e-06	2.86401e-05
TNFSF8	47.752	69.8545	63.5828	7.53828	12.498	11.3246	2.52729	5.05005e-07	6.00723e-06
TSHZ3	434.641	263.502	175.661	51.691	54.158	46.242	2.52353	8.12364e-10	1.63866e-08
SMTN	2658.52	1669.44	1367.57	633.215	210.383	149.107	2.52102	2.40209e-06	2.49565e-05
ELF3-AS1	28.2614	31.8325	22.6312	6.46138	6.249	1.88743	2.52036	0.000458444	0.00261804
RGS7BP	139.358	53.0541	36.641	2.15379	9.37349	28.3114	2.51424	0.00248033	0.010972
SYTL4	133.511	132.635	100.224	24.7686	22.913	16.9869	2.50796	8.80868e-11	2.03039e-09
MS4A6A	559.38	321.861	351.322	55.9986	85.403	75.4971	2.50565	1.07072e-12	3.22372e-11
ETNK2	184.186	599.511	444.002	63.5369	80.1955	72.666	2.50426	3.0674e-08	4.66946e-07
LPP	9455.87	5859.82	1635.91	675.214	1176.89	1136.23	2.50398	4.67845e-06	4.55469e-05
FABP5	8468.67	10117.4	10572	2014.87	2132.99	994.675	2.5035	1.74398e-13	5.91588e-12
OAS2	507.73	298.871	859.985	111.997	91.6519	90.5966	2.50157	2.48914e-09	4.58061e-08
SRGN	601.285	832.065	1255.49	295.07	109.357	70.7786	2.50148	2.54093e-06	2.62382e-05
FAM107A	419.048	958.511	1106.77	251.994	107.274	80.2157	2.50009	1.19156e-06	1.30386e-05
LILRB4-5	22.4142	20.3374	22.6312	8.61517	3.1245	0	2.4999	0.00948415	0.0329123
KLF9	2176.13	2571.35	1863.3	340.299	341.612	487.9	2.49802	4.9312e-20	3.31237e-18
MPZL2	4750.84	4761.6	5082.32	695.675	922.768	967.307	2.4965	9.57877e-28	1.08309e-25
RGS5	4532.54	2854.31	3645.77	736.597	681.141	540.748	2.4942	2.32386e-19	1.45084e-17
FAM83A-AS1	36.0576	28.2955	28.0196	3.23069	10.415	2.83114	2.49382	0.000538708	0.00301301
PLCB1	378.118	206.027	198.292	25.8455	46.8675	66.06	2.49156	4.43347e-08	6.58164e-07
RASD2	98.4276	30.064	84.0587	8.61517	20.83	8.49343	2.4867	0.000113958	0.000776582
CHD9NB	106.224	126.446	212.302	24.7686	28.1205	26.424	2.48613	3.24239e-09	5.86598e-08
CXCL10	18.5161	21.2216	127.166	13.9997	7.2905	8.49343	2.48544	0.0031289	0.0133646
TENM3	83.8096	40.6748	79.748	8.61517	14.581	13.212	2.48252	3.26895e-06	3.30517e-05
A2M	14980.5	10644.4	5426.09	1710.11	1854.91	1999.73	2.48025	5.91587e-11	1.39896e-09
NTN1	1368.24	1211.4	847.053	187.38	239.545	187.799	2.47923	1.13197e-17	5.98413e-16
PKIG	1078.81	540.267	490.342	169.073	115.606	94.3714	2.47756	1.51304e-09	2.88058e-08
TIMP4	12.6689	22.1059	22.6312	2.15379	7.2905	0.943714	2.47753	0.00700822	0.0256974
NIBAN2	9462.69	14924.1	13091.6	2872.08	2328.79	1545.8	2.47393	1.93358e-14	7.3974e-13
SLC9A4	70.1662	58.3595	52.8061	4.30759	20.83	7.54971	2.4735	6.59681e-05	0.000478214
CD180	27.2868	15.032	19.3982	4.30759	2.083	4.71857	2.46764	0.00190132	0.0087889
COLCA1	73.0898	19.4532	30.1749	2.15379	11.4565	8.49343	2.4673	0.00184011	0.00856822
LCN10	15.5925	50.4014	19.3982	8.61517	4.166	2.83114	2.46698	0.00258676	0.0113638
HSD17B2	154.95	87.5392	26.9419	13.9997	18.747	16.0431	2.46629	0.00014925	0.000985079
CCDC141	25.3378	12.3793	29.0972	2.15379	4.166	5.66229	2.46299	0.00221192	0.00996441
DENND2A	302.104	180.384	155.185	35.5376	40.6185	39.636	2.46104	2.18351e-10	4.75813e-09
SLC38A11	49.701	26.527	12.9321	7.53828	2.083	6.606	2.45856	0.0025373	0.01119
GPX2	249.48	416.475	358.866	52.7679	68.739	65.1163	2.45656	7.68793e-14	2.74513e-12
PLCXD3	30.2104	59.2437	54.9614	9.69207	6.249	10.3809	2.45345	2.29928e-05	0.00018779
ANGPTL7	74.0643	30.064	37.7186	5.38448	5.2075	15.0994	2.45179	0.000336633	0.00200278
PDE4D	925.804	506.667	438.614	105.536	106.233	131.176	2.44722	2.46519e-11	6.17906e-10
EPDR1	248.505	109.645	210.147	48.4604	33.328	22.6491	2.44714	1.23549e-07	1.68539e-06
CLIC4	7468.8	5850.1	2402.14	724.752	1171.69	994.675	2.443	1.18792e-08	1.94198e-07
GALE	417.099	569.447	615.352	93.69	118.731	83.0469	2.43954	4.02337e-16	1.84017e-14
LOC105370854	76.0134	38.9063	5.38838	5.38448	8.332	8.49343	2.43698	0.00633001	0.0236264
MDK	84.7841	77.8127	167.04	45.2297	8.332	7.54971	2.43678	0.000633794	0.00346113
RARRES2	197.83	127.33	212.302	58.1524	18.747	22.6491	2.43629	1.18305e-06	1.29594e-05
XDH	225.117	169.773	244.632	39.8452	40.6185	37.7486	2.43509	6.03862e-14	2.20258e-12
DACT3	268.97	126.446	118.544	45.2297	31.245	18.8743	2.4348	1.14608e-06	1.25951e-05
DEPP1	223.167	1642.91	781.314	184.149	143.727	162.319	2.4334	3.28895e-05	0.000258256
C16orf54	44.8284	30.064	75.4373	15.0766	6.249	6.606	2.43245	0.000148064	0.00097938
RERG	365.449	222.827	310.37	66.7676	53.1165	47.1857	2.42885	6.12977e-13	1.89316e-11
SLC7A4	109.147	103.455	156.263	13.9997	38.5355	16.0431	2.42796	8.64742e-07	9.75074e-06
ZNF185	7681.25	12921.3	8946.86	1175.97	1981.97	2334.75	2.42745	3.44313e-12	9.63935e-11
BARX2	1085.63	1658.82	1721.05	227.225	305.159	298.214	2.42618	9.03858e-17	4.43283e-15
CNN3-DT	34.1086	25.6428	17.2428	7.53828	3.1245	3.77486	2.4255	0.00105395	0.00534404
ALDH3A1	3311.45	6260.38	6472.52	1352.58	873.818	760.634	2.42545	3.33513e-11	8.20798e-10
SERPINA3	84.7841	381.105	224.156	25.8455	57.2825	45.2983	2.42542	2.00724e-05	0.000166817
COLEC11	26.3123	10.6108	12.9321	6.46138	1.0415	1.88743	2.42243	0.0130394	0.042558
SLMAP	6438.72	3921.58	1773.85	523.372	806.121	940.883	2.41797	1.97931e-07	2.59401e-06
NNMT	236.811	545.573	343.778	89.3824	70.822	50.9606	2.41748	4.25242e-09	7.53259e-08
TXLNB	132.536	62.7807	459.09	33.3838	32.2865	56.6229	2.41703	0.000321225	0.00192348
EPM2A	470.698	263.502	228.467	68.9214	55.1995	56.6229	2.41408	2.70901e-10	5.85313e-09
LPIN1	1004.74	1763.16	869.684	226.148	188.511	268.015	2.41362	6.59782e-12	1.77392e-10
FOXE1	112.071	116.719	149.797	22.6148	37.494	11.3246	2.41081	5.52697e-07	6.50986e-06
ST3GAL4	770.853	643.723	762.994	200.303	148.934	61.3414	2.40878	1.30888e-08	2.12267e-07
IL2RA	73.0898	67.2018	58.1945	11.8459	11.4565	14.1557	2.40336	1.21758e-07	1.6643e-06
REEP2	118.893	51.2856	61.4275	23.6917	16.664	3.77486	2.40056	0.000323209	0.00193422
SPOCK1	300.155	223.711	210.147	47.3835	68.739	23.5929	2.39696	3.10588e-08	4.71747e-07
PCSK5	458.029	588.016	400.895	69.9983	114.565	91.5403	2.38974	4.15487e-14	1.53753e-12
F5	25.3378	10.6108	23.7089	6.46138	3.1245	1.88743	2.38966	0.00528521	0.0203731
MEIS3P1	222.193	142.362	149.797	35.5376	36.4525	26.424	2.38864	1.39081e-10	3.12442e-09
CAPNS1	4083.28	4678.49	4843.07	958.438	911.312	730.435	2.38771	2.22249e-26	2.25047e-24
TMC4-3	28.2614	318.325	102.379	30.1531	52.075	3.77486	2.3873	0.00846317	0.0300141
C8orf34	21.4397	50.4014	23.7089	5.38448	7.2905	5.66229	2.38637	0.000578991	0.00320484
FKBP5	4299.63	6942.13	3779.41	669.83	1101.91	1101.31	2.38626	4.82261e-12	1.33181e-10
GLUL	12151.4	13628.7	12993.5	1803.8	3116.17	2512.17	2.38319	2.09334e-18	1.19344e-16
SLCO4A1-AS2	106.224	380.221	331.924	35.5376	65.6145	55.6791	2.38285	3.84772e-06	3.82947e-05
CSGALNACT1	1456.92	676.44	576.556	207.841	202.051	111.358	2.37908	6.5075e-08	9.36684e-07
SOX17	12.6689	33.6009	99.1461	15.0766	7.2905	5.66229	2.37797	0.00416005	0.0167941
PLAAT3	121.816	91.0762	209.069	48.4604	12.498	20.7617	2.37066	3.32283e-05	0.000260615
CASC2	44.8284	27.4113	16.1651	3.23069	6.249	7.54971	2.36947	0.0012736	0.00627709
C1QA	506.756	279.418	456.934	90.4593	94.7764	55.6791	2.36887	1.3263e-10	2.98939e-09
GNE	823.478	493.403	323.303	78.6135	108.316	131.176	2.36537	1.15521e-08	1.89765e-07
RBM47	1016.44	1092.91	1133.71	181.996	224.964	222.717	2.36398	5.91458e-26	5.81543e-24
SULT1A1	79.9115	73.3915	112.078	10.769	19.7885	20.7617	2.36325	2.58633e-07	3.30651e-06
SAMHD1	2663.39	2727.86	1770.62	404.913	523.874	467.139	2.35917	9.54748e-18	5.06042e-16
COL4A1	4649.48	2265.41	720.965	422.144	595.738	470.913	2.3587	2.25363e-05	0.000184357
GJC1	438.539	193.647	103.457	47.3835	37.494	58.5103	2.35845	1.24953e-05	0.00010962
AMIGO2	221.218	97.2658	88.3694	40.9221	19.7885	18.8743	2.35799	1.13252e-05	0.000100174
RTKN2	207.575	302.408	211.224	29.0762	39.577	71.7223	2.35676	1.8524e-08	2.93399e-07
TMEM178B	48.7265	88.4235	109.923	15.0766	22.913	10.3809	2.35617	8.76796e-06	7.9596e-05
CCDC71L	232.913	278.534	149.797	52.7679	43.743	33.03	2.35602	9.20612e-10	1.83339e-08
RHOU	568.151	479.255	423.526	79.6904	129.146	79.272	2.35295	1.1755e-13	4.05506e-12
PPARGC1A	274.818	167.12	145.486	30.1531	37.494	47.1857	2.35218	4.77447e-09	8.36272e-08
MUC20-7	17.5415	229.017	45.2624	21.5379	18.747	16.9869	2.35184	0.00412135	0.0166763
SBSPON	681.197	282.955	247.865	54.9217	72.905	109.471	2.35102	1.01111e-06	1.12209e-05
DDR2	2721.86	1653.52	1279.2	319.838	459.301	329.356	2.35096	3.59349e-11	8.81184e-10
MT1G	97.453	397.021	50.6507	50.6142	29.162	27.3677	2.34979	0.000869518	0.0045506
CXCR6	30.2104	38.9063	72.2042	10.769	10.415	6.606	2.34882	0.000112953	0.000770936
MYADM	3251.03	2215.89	1880.54	531.987	615.526	298.214	2.34591	1.1733e-10	2.66222e-09
ANTXR2	1607	755.137	552.847	167.996	224.964	181.193	2.34409	3.92585e-08	5.87953e-07
SGIP1	92.5804	135.288	102.379	18.3072	26.0375	20.7617	2.34377	4.4974e-09	7.93202e-08
NCF1C	25.3378	19.4532	59.2721	10.769	3.1245	6.606	2.3428	0.00192747	0.0088896
SNTA1	388.838	379.337	598.11	120.612	79.154	69.8349	2.3427	2.90847e-11	7.21904e-10
IL1B	20.4651	18.5689	65.7382	11.8459	4.166	4.71857	2.34041	0.00347893	0.0145394
MAP3K20	5184.5	3354.79	2134.87	499.68	821.743	786.114	2.3404	1.29867e-09	2.50538e-08
KIRREL3	21.4397	8.84235	16.1651	2.15379	4.166	2.83114	2.3399	0.00901661	0.0315752
MYEOV	295.283	441.233	648.76	135.689	86.4445	51.9043	2.33949	1.84158e-07	2.43229e-06
PLEKHO1	593.489	515.509	358.866	143.227	81.237	66.06	2.33943	1.496e-09	2.85094e-08
ADAMTSL2	31.185	24.7586	49.5731	12.9228	6.249	1.88743	2.33739	0.0018905	0.00874559
BCL2L15	24.3633	51.2856	47.4177	9.69207	5.2075	9.43714	2.33685	0.000162227	0.00105963
LOC124902361	27.2868	46.8644	12.9321	6.46138	5.2075	5.66229	2.33564	0.00184981	0.00860157
B3GNT5	1310.74	1591.62	1939.82	177.688	366.608	415.234	2.33451	2.74559e-10	5.9196e-09
DIO3	22.4142	43.3275	39.874	13.9997	6.249	0.943714	2.33275	0.00438845	0.0175858
SCD	2945.03	2252.15	2620.91	589.063	604.07	362.386	2.3299	1.11928e-15	4.85731e-14
MGP	2254.09	1017.75	1487.19	508.295	251.001	187.799	2.32966	2.52804e-07	3.23605e-06
ITM2C	1759.03	956.742	912.791	261.686	242.669	217.998	2.32895	4.6279e-12	1.28326e-10
TAGAP	115.969	102.571	233.856	43.0759	30.2035	16.9869	2.3284	4.68324e-06	4.55623e-05
CXCR2	449.258	597.743	522.672	90.4593	153.1	69.8349	2.32586	1.09362e-10	2.48699e-09
PPP1R12A-AS2	85.7587	59.2437	15.0875	8.61517	6.249	16.9869	2.32483	0.00190958	0.00881708
NEDD9	632.47	403.211	850.286	113.074	96.8594	166.094	2.32461	9.06095e-10	1.80624e-08
ETHE1	296.257	305.061	450.468	91.5362	58.324	60.3977	2.32374	1.2395e-11	3.25517e-10
SUGCT	53.5992	21.2216	19.3982	13.9997	3.1245	1.88743	2.32315	0.00845031	0.0299998
SAMD12	290.41	247.586	143.331	13.9997	73.9465	48.1294	2.32303	3.77273e-05	0.000291631
TSPAN1	18.5161	23.8743	164.884	15.0766	19.7885	6.606	2.32194	0.0079146	0.0283938
LINC00330	9.7453	32.7167	33.4079	1.0769	9.37349	4.71857	2.31922	0.00971672	0.0335365
SRXN1	695.815	873.624	727.431	142.15	197.885	120.795	2.31846	1.31109e-15	5.64157e-14
MAFF	533.068	755.137	927.878	148.612	159.349	136.839	2.3169	1.12101e-14	4.38767e-13
TMEM217	40.9303	57.4753	43.107	9.69207	8.332	10.3809	2.31675	9.80534e-06	8.77994e-05
SSPN	1016.44	551.763	545.304	77.5366	183.304	163.263	2.31637	4.30549e-08	6.40567e-07
NHERF1	2246.29	2805.68	3078.92	642.907	526.999	463.364	2.316	1.18829e-19	7.60542e-18
CNTNAP3C	53.5992	47.7487	40.9517	12.9228	8.332	7.54971	2.31233	1.26301e-05	0.000110564
KALRN	413.201	502.245	503.274	82.9211	87.486	115.133	2.31065	4.8139e-17	2.42518e-15
SPECC1	417.099	517.277	315.759	85.0749	93.7349	73.6097	2.31	1.02783e-13	3.58935e-12
NCEH1	156.899	204.258	176.739	23.6917	51.0335	33.9737	2.30673	2.08112e-09	3.88596e-08
FAM131B-AS2	30.2104	13.2635	29.0972	10.769	3.1245	0.943714	2.30543	0.0111799	0.0376293
ART4	24.3633	19.4532	10.7768	4.30759	1.0415	5.66229	2.3032	0.00896639	0.0314318
SPARCL1	9944.11	7587.62	5847.47	1514.12	1598.7	1626.02	2.30262	1.17817e-17	6.21223e-16
STARD4	333.289	205.142	187.515	27.9993	48.9505	69.8349	2.30247	1.3418e-07	1.81339e-06
SYNPO	1556.32	973.543	2312.69	423.22	309.325	250.084	2.30128	2.30497e-09	4.26482e-08
KCNN3	192.957	205.142	137.942	22.6148	42.7015	43.4109	2.29909	4.38924e-09	7.7547e-08
DAGLA	77.9624	140.593	147.641	39.8452	19.7885	15.0994	2.29848	4.67933e-06	4.55469e-05
HACD1	139.358	68.0861	48.4954	21.5379	14.581	16.0431	2.29733	2.68606e-05	0.000215488
PRKACB	1066.14	676.44	436.458	120.612	167.681	156.657	2.29184	2.33013e-09	4.30747e-08
SERPINA1	39.9557	13.2635	292.05	22.6148	27.079	20.7617	2.29151	0.0108004	0.0365513
KLHL6	59.4463	90.192	118.544	11.8459	23.9545	18.8743	2.29097	2.61996e-06	2.70132e-05
GBP4	426.844	364.305	684.324	172.303	54.158	75.4971	2.28976	1.8132e-06	1.9241e-05
NCAM1	333.289	444.77	201.525	38.7683	59.3655	101.921	2.28948	6.68056e-07	7.76848e-06
KLHL5	2182.95	945.247	575.479	190.611	292.661	274.621	2.28878	2.13657e-06	2.24307e-05
C3orf70	616.878	492.519	117.467	55.9986	104.15	91.5403	2.28524	5.49097e-05	0.00040699
MERTK	287.486	282.955	135.787	33.3838	39.577	71.7223	2.28445	5.59651e-07	6.58035e-06
C1QTNF3	1762.93	189.226	246.788	187.38	108.316	155.713	2.28435	0.00169366	0.00798497
TRIM16	2338.87	2490.89	2574.57	414.605	616.568	489.788	2.2833	6.19044e-21	4.46787e-19
GLIS3	57.4973	53.0541	26.9419	7.53828	9.37349	11.3246	2.28188	9.15166e-05	0.000640962
CMPK2	40.9303	25.6428	98.0684	7.53828	19.7885	6.606	2.27829	0.00154784	0.00739165
PIEZO2	700.687	376.684	146.564	103.382	81.237	67.9474	2.27788	1.7752e-05	0.000150044
INHBA	219.269	53.0541	65.7382	17.2303	26.0375	26.424	2.27655	0.000240235	0.0014907
MAGI3	521.374	601.28	495.731	95.8438	136.436	101.921	2.27637	5.18349e-17	2.60493e-15
SAMSN1	91.6059	95.4974	105.612	23.6917	10.415	26.424	2.26981	4.51927e-07	5.43895e-06
RPS6KL1	46.7775	54.8226	74.3596	24.7686	7.2905	4.71857	2.26822	0.000656717	0.00356907
IL18RAP	20.4651	42.4433	36.641	9.69207	8.332	2.83114	2.26821	0.00111889	0.00562429
MUSTN1	103.3	72.5073	151.952	37.6914	14.581	16.0431	2.26571	1.69019e-05	0.000143395
BHLHE22	49.701	21.2216	26.9419	6.46138	7.2905	6.606	2.26457	0.000643748	0.00350795
COL4A4	162.747	75.16	74.3596	18.3072	13.5395	33.03	2.26154	2.75901e-05	0.000220819
AIF1L	1806.78	2126.58	1816.96	404.913	365.566	429.39	2.26065	3.9522e-26	3.98213e-24
ESPL1	578.871	1271.53	821.188	212.149	185.387	162.319	2.25535	1.86417e-10	4.10178e-09
SIGLEC14	27.2868	36.2536	48.4954	8.61517	7.2905	7.54971	2.25522	0.000127743	0.000859204
RGS13	40.9303	21.2216	20.4758	4.30759	8.332	4.71857	2.25317	0.00152881	0.00731795
GYG1	1168.46	996.533	963.442	201.38	266.624	189.687	2.25047	1.26401e-18	7.37146e-17
NID1	2103.04	2092.1	646.605	302.608	355.151	361.443	2.24817	4.05936e-07	4.94732e-06
LINC01140	53.5992	54.8226	49.5731	6.46138	12.498	14.1557	2.24678	1.16452e-05	0.000102782
EIF4EBP1	178.339	263.502	321.147	83.998	47.909	29.2551	2.24653	7.97336e-07	9.08124e-06
THSD4	2312.56	2533.33	2153.19	339.223	469.716	666.262	2.24566	2.94984e-13	9.71491e-12
KLHL15	772.803	621.617	322.225	100.151	103.108	158.544	2.24548	2.37075e-08	3.67214e-07
LRRK2	972.581	970.89	641.217	190.611	203.092	151.938	2.24508	1.09243e-14	4.29232e-13
PADI4	7.79624	20.3374	35.5633	8.61517	2.083	2.83114	2.24239	0.0155981	0.0492569
TLR8	41.9048	26.527	51.7284	9.69207	5.2075	10.3809	2.24224	0.000218969	0.00137679
FGF14	76.0134	59.2437	42.0293	10.769	13.5395	13.212	2.24008	7.89973e-06	7.23922e-05
AKR1C1	666.579	916.067	891.237	178.765	166.64	178.362	2.23973	4.57034e-19	2.78503e-17
PNP	995.97	988.575	850.286	198.149	234.337	168.925	2.2378	1.17132e-19	7.52044e-18
AOAH	91.6059	89.3077	73.2819	22.6148	12.498	18.8743	2.23691	1.73711e-07	2.30629e-06
TPD52L1	1025.21	1300.71	1268.42	247.686	241.628	273.677	2.23561	2.12771e-22	1.70494e-20
GTF2H2	79.9115	77.8127	94.8354	30.1531	0	23.5929	2.23184	0.0102429	0.0350199
STARD8	198.804	133.519	174.583	46.3066	36.4525	25.4803	2.23135	3.84155e-09	6.8525e-08
NID2	354.729	168.005	189.671	58.1524	45.826	48.1294	2.22826	3.09295e-08	4.70388e-07
UPK3B-2	183.212	249.354	274.807	102.305	18.747	30.1989	2.22825	0.000146162	0.00096837
SLC16A3	98.4276	154.741	304.982	65.6907	29.162	24.5366	2.22714	6.39038e-05	0.000465509
ADD2	240.709	46.8644	25.8642	26.9224	14.581	25.4803	2.22628	0.00442274	0.0177023
SLC13A4	44.8284	54.8226	47.4177	8.61517	11.4565	11.3246	2.22582	8.57297e-06	7.79998e-05
HDX	49.701	52.1699	25.8642	6.46138	11.4565	9.43714	2.22415	0.000181154	0.00116678
SCIMP	25.3378	31.8325	37.7186	4.30759	9.37349	6.606	2.22234	0.000432474	0.00248788
TICRR	149.103	144.13	142.253	31.23	31.245	31.1426	2.21789	5.18707e-12	1.4209e-10
MFAP4	4026.76	5041.02	5233.19	1147.97	1105.03	828.581	2.2146	6.72955e-19	4.00487e-17
BATF2	26.3123	9.72658	25.8642	6.46138	3.1245	3.77486	2.21339	0.00682824	0.0251357
PRDM8	76.0134	43.3275	40.9517	20.461	12.498	1.88743	2.21254	0.00266133	0.0116486
CCNYL1	643.19	756.905	502.197	117.382	146.851	146.276	2.21211	3.62381e-15	1.487e-13
MALLP2	7.79624	25.6428	26.9419	2.15379	4.166	6.606	2.21127	0.0113519	0.0380883
ADGRL2	1543.66	1544.76	881.538	197.072	347.861	312.369	2.21108	2.96988e-10	6.35604e-09
STEAP1	129.613	95.4974	50.6507	20.461	27.079	12.2683	2.21064	3.15292e-05	0.00024863
PRPH2	17.5415	16.8005	12.9321	5.38448	2.083	2.83114	2.20874	0.00885804	0.0311109
ST6GALNAC3	51.6501	63.6649	33.4079	8.61517	9.37349	14.1557	2.20641	6.26716e-05	0.000457483
GJA3	44.8284	19.4532	20.4758	6.46138	7.2905	4.71857	2.20268	0.00190908	0.00881708
ACSL6	27.2868	23.8743	33.4079	4.30759	9.37349	4.71857	2.20086	0.000919082	0.00475498
ERRFI1	1559.25	1461.64	1303.99	236.917	367.649	335.962	2.20072	8.03344e-17	3.97058e-15
ABCG2	78.937	102.571	81.9033	13.9997	31.245	12.2683	2.19959	6.89976e-06	6.42999e-05
USP6NL	1218.16	1194.6	1295.37	184.149	272.873	350.118	2.19865	2.09359e-13	7.0199e-12
PPL	25679.8	45367.4	26108.8	6569.07	8014.34	6650.35	2.19396	8.15156e-13	2.47995e-11
LOC105372733	22.4142	31.8325	30.1749	9.69207	4.166	4.71857	2.19312	0.00107104	0.00541722
CCDC102B	76.9879	48.6329	24.7865	19.3841	5.2075	8.49343	2.1918	0.00152562	0.00730957
PER1	1652.8	2321.12	2167.2	607.37	406.185	331.244	2.1917	3.38548e-12	9.49101e-11
PDLIM7	898.517	698.545	563.624	333.838	91.6519	48.1294	2.19094	0.000344905	0.00204363
AIFM2	296.257	313.903	379.342	78.6135	65.6145	72.666	2.18941	2.16605e-15	9.10858e-14
CAMK4	63.3445	76.9284	47.4177	7.53828	14.581	18.8743	2.18872	2.74591e-05	0.000219913
ADAMTS15	170.543	345.736	126.088	60.3062	49.992	31.1426	2.18706	6.20386e-06	5.85927e-05
RASL11A	220.244	139.709	172.428	41.999	46.8675	28.3114	2.1866	4.70554e-09	8.2562e-08
ISG20	54.5737	118.487	160.574	30.1531	30.2035	13.212	2.18477	6.9504e-05	0.000501103
CD274	106.224	75.16	116.389	24.7686	22.913	17.9306	2.18385	1.04313e-07	1.4434e-06
HGF	180.288	74.2757	95.9131	19.3841	32.2865	25.4803	2.18241	7.42257e-06	6.86377e-05
S100A16	9551.37	12185.6	13565.8	2563.01	3095.34	2129.96	2.18045	1.19637e-16	5.7701e-15
PIK3AP1	143.256	84.0023	135.787	26.9224	21.8715	31.1426	2.17951	9.47509e-08	1.31816e-06
MAMDC2	1251.3	679.092	399.817	102.305	166.64	245.366	2.17897	7.06854e-06	6.57222e-05
PRTFDC1	110.122	66.3176	62.5052	12.9228	21.8715	17.9306	2.17878	4.81967e-06	4.6734e-05
RASGRP2	146.18	129.983	155.185	55.9986	19.7885	19.818	2.17865	6.8754e-06	6.41022e-05
S100A14	10355.4	19072.1	18129.7	3321.15	3892.08	3293.56	2.17835	5.47384e-13	1.71135e-11
RAB6B	244.607	157.394	62.5052	35.5376	54.158	13.212	2.17799	0.000529095	0.00296494
SLC12A8	68.2171	52.1699	147.641	17.2303	36.4525	5.66229	2.17784	0.00165074	0.00781518
LOC105373421	72.1152	61.8964	24.7865	16.1535	13.5395	5.66229	2.17751	0.000735596	0.00394197
SLCO2B1	760.134	971.774	650.916	157.227	177.055	193.461	2.17456	1.02018e-15	4.45572e-14
SFRP1	1116.81	864.782	1293.21	109.843	234.337	381.261	2.17331	9.51566e-07	1.06122e-05
RHOH	20.4651	63.6649	53.8838	10.769	11.4565	8.49343	2.17107	0.000564854	0.0031394
CYBB	514.552	277.65	349.167	77.5366	95.8179	80.2157	2.17019	1.515e-10	3.38472e-09
SLC2A3	353.755	541.152	578.712	130.305	103.108	94.3714	2.16958	7.40782e-12	1.98645e-10
TFPI	919.957	630.459	590.566	143.227	182.262	150.994	2.16792	1.46545e-13	4.99604e-12
GFRA3	52.6246	38.9063	42.0293	2.15379	10.415	16.9869	2.16304	0.00148733	0.00715808
ADAMTSL5	82.8351	68.0861	80.8256	27.9993	16.664	7.54971	2.15913	4.39033e-05	0.000333419
FILIP1L	3076.59	1137.13	1162.81	232.61	494.712	477.519	2.1576	6.49536e-06	6.08656e-05
VLDLR	579.846	825.875	626.129	180.919	159.349	116.077	2.15633	5.19126e-13	1.63304e-11
CARD6	346.933	320.093	282.351	69.9983	80.1955	63.2289	2.15482	5.14172e-15	2.08881e-13
KBTBD12	25.3378	15.9162	105.612	12.9228	12.498	7.54971	2.15433	0.00690734	0.0253947
PGAP6	338.162	571.216	741.44	277.839	69.7805	23.5929	2.15408	0.00248297	0.0109813
ITK	31.185	160.046	114.234	19.3841	22.913	26.424	2.15142	0.000439927	0.00252576
CDKL2	69.1917	38.9063	19.3982	13.9997	7.2905	7.54971	2.15112	0.00160189	0.00762647
H1-2	76.9879	111.414	148.719	29.0762	28.1205	18.8743	2.15044	8.02046e-07	9.12591e-06
KCNJ15	145.205	142.362	178.894	22.6148	44.7845	37.7486	2.14616	1.32415e-08	2.14402e-07
ZNF423	230.964	155.625	201.525	59.2293	32.2865	41.5234	2.14547	6.34845e-09	1.0913e-07
FAR2P2	24.3633	18.5689	15.0875	3.23069	4.166	5.66229	2.14449	0.00466763	0.0184682
CAVIN2-AS1	19.4906	25.6428	8.6214	4.30759	4.166	3.77486	2.14178	0.010096	0.0346106
RAB31	1916.9	1046.93	872.917	304.762	352.027	213.279	2.14118	1.98992e-08	3.12506e-07
KLF2	147.154	93.7289	459.09	127.074	17.7055	14.1557	2.14038	0.0103957	0.0354173
CLIC5	62.3699	50.4014	386.885	20.461	53.1165	39.636	2.13985	0.00496	0.0194024
PARVA	4464.32	2806.56	1383.73	601.985	758.212	605.865	2.13826	3.37471e-07	4.20867e-06
TMEM59L	21.4397	7.95811	20.4758	4.30759	5.2075	1.88743	2.13489	0.0157753	0.049702
LINC01779	16.567	16.8005	10.7768	2.15379	3.1245	4.71857	2.13405	0.0129566	0.042335
FOXD1	68.2171	27.4113	49.5731	16.1535	11.4565	5.66229	2.13279	0.000675153	0.00366047
PLSCR1	869.281	681.745	793.169	159.381	209.341	166.094	2.13196	4.11731e-17	2.08977e-15
RGS16	120.842	76.9284	199.37	30.1531	32.2865	28.3114	2.12791	3.74361e-06	3.742e-05
H2BC4	61.3954	69.8545	99.1461	16.1535	15.6225	20.7617	2.12726	1.97505e-06	2.08388e-05
SGMS2	1314.64	918.72	501.119	106.613	269.748	251.028	2.12346	5.2586e-06	5.05566e-05
CYSRT1	300.155	328.935	528.061	198.149	51.0335	16.9869	2.12182	0.00259085	0.0113793
FCGR2A	301.13	244.049	298.516	54.9217	59.3655	79.272	2.12053	1.9169e-12	5.54185e-11
ENPP1	314.773	163.583	130.399	66.7676	39.577	33.9737	2.12004	6.5199e-06	6.10394e-05
CALHM5	244.607	78.6969	71.1266	31.23	31.245	28.3114	2.11991	0.000149312	0.000985079
CASP9	154.95	183.921	168.117	44.1528	41.66	31.1426	2.11987	8.00248e-11	1.86355e-09
ADAM19	390.787	317.44	191.826	86.1517	66.656	54.7354	2.11912	2.73404e-08	4.18705e-07
CYTOR	23.3887	22.1059	21.5535	7.53828	5.2075	2.83114	2.11887	0.00299203	0.012861
UPK3BL1	2174.18	1621.69	1284.59	660.138	269.748	240.647	2.11838	1.40509e-06	1.51954e-05
DUSP6	846.867	351.041	879.383	172.303	198.926	107.583	2.11756	7.91503e-07	9.02996e-06
CDH6	199.779	124.677	92.6801	35.5376	27.079	33.9737	2.11109	7.89597e-07	9.01327e-06
ENPP4	314.773	153.857	245.71	58.1524	56.241	50.9606	2.11105	1.37408e-08	2.21782e-07
SULF2	2156.64	2513	1606.81	502.911	654.062	298.214	2.10927	3.24797e-09	5.87087e-08
TLR4	391.761	225.48	246.788	63.5369	58.324	78.3283	2.10818	1.77043e-09	3.33336e-08
ACOT4	18.5161	25.6428	21.5535	4.30759	6.249	4.71857	2.10682	0.00258576	0.0113618
B3GNT2	526.246	742.757	625.052	134.612	164.557	141.557	2.10383	1.90113e-15	8.02774e-14
TLCD4	221.218	199.837	107.768	23.6917	41.66	57.5666	2.10216	5.42013e-06	5.19868e-05
SCIN	350.831	811.728	893.393	113.074	165.598	200.067	2.1016	6.06434e-07	7.08946e-06
NT5DC3	464.851	683.514	132.554	73.229	139.561	85.878	2.10129	0.000172061	0.00111421
ZFPM2	238.76	220.174	136.865	43.0759	58.324	37.7486	2.10076	2.627e-08	4.03832e-07
ITGA7	1178.21	1024.83	669.236	349.991	135.395	184.968	2.09998	4.46426e-07	5.39235e-06
TICAM1	316.722	464.223	658.459	209.995	77.071	49.0731	2.09985	0.000109721	0.000752154
ADH5	3738.3	1940.01	1724.28	480.296	619.692	627.57	2.09919	5.3572e-09	9.31128e-08
ALDH1A1	713.356	726.841	941.888	119.536	307.242	130.233	2.09666	4.02508e-07	4.91141e-06
PEG10	184.186	145.899	120.7	29.0762	38.5355	37.7486	2.09604	5.54136e-09	9.59858e-08
TRIM6	106.224	106.108	120.7	33.3838	26.0375	18.8743	2.09371	5.08256e-08	7.46898e-07
SERPINB9	403.456	282.071	270.496	65.6907	64.573	93.4277	2.09339	1.9303e-10	4.23813e-09
HEPH	662.681	348.389	220.923	94.7669	118.731	75.4971	2.09285	3.24003e-06	3.28735e-05
SGCD	831.274	457.149	422.449	150.766	151.017	100.034	2.09122	1.96207e-08	3.09087e-07
CHAC2	35.0831	54.8226	47.4177	7.53828	11.4565	13.212	2.08695	9.85363e-05	0.000682843
TSPOAP1-AS1	49.701	37.1379	18.3205	16.1535	3.1245	5.66229	2.08599	0.00644225	0.0239618
LINC00654	112.071	41.559	39.874	12.9228	15.6225	16.9869	2.0857	0.000412784	0.00239194
CYRIA	244.607	152.973	177.816	43.0759	55.1995	37.7486	2.08193	5.81636e-09	1.00237e-07
BST2	181.263	147.667	500.041	75.3828	66.656	53.7917	2.08137	4.08462e-05	0.000313596
TRIP10	1613.82	2578.43	2255.57	777.52	457.218	291.608	2.07925	1.91764e-07	2.5213e-06
RAB23	949.193	478.371	301.749	141.073	123.938	144.388	2.07871	1.93293e-06	2.04262e-05
CNKSR3	610.056	1049.59	606.731	167.996	216.632	152.882	2.07687	4.99469e-10	1.031e-08
FAM184A	92.5804	52.1699	44.1847	4.30759	18.747	21.7054	2.07112	0.00124329	0.00614341
SH3TC1	186.135	218.406	279.118	107.69	27.079	28.3114	2.07055	0.000210344	0.00132996
UAP1	693.866	727.725	650.916	133.535	189.553	170.812	2.06863	1.53425e-16	7.27894e-15
SLC45A1	18.5161	24.7586	21.5535	8.61517	4.166	2.83114	2.06833	0.00537726	0.0206645
ROR1	325.493	266.155	229.545	46.3066	85.403	64.1726	2.06737	2.12163e-09	3.94712e-08
ELK3	1436.46	1746.36	1416.07	387.683	338.487	374.655	2.06288	1.19493e-20	8.41538e-19
CLMP	809.835	530.541	348.089	102.305	172.889	129.289	2.06169	1.72061e-07	2.28588e-06
RHEX	60.4209	30.064	40.9517	17.2303	13.5395	0.943714	2.06088	0.0103162	0.0352291
AP1S3	154.95	186.574	122.855	27.9993	55.1995	28.3114	2.06066	6.70901e-07	7.78942e-06
B3GNT7	79.9115	30.064	85.1363	29.0762	10.415	7.54971	2.05746	0.00222594	0.0100187
SYT11	437.564	240.512	185.36	43.0759	80.1955	83.9906	2.05729	3.83187e-06	3.81742e-05
DBNDD1	185.161	278.534	281.273	63.5369	80.1955	35.8611	2.05521	2.06911e-07	2.70299e-06
RGS18	47.752	35.3694	47.4177	10.769	7.2905	13.212	2.05503	0.000124334	0.000839605
LINC01395	13.6434	11.4951	21.5535	4.30759	3.1245	3.77486	2.05464	0.0130363	0.0425544
GALNT15	194.906	251.123	196.137	34.4607	106.233	14.1557	2.05421	0.000987306	0.00505144
CES2	3056.13	4684.68	3858.08	878.748	936.308	979.575	2.05323	1.64741e-16	7.77951e-15
FZD5	151.052	122.909	71.1266	25.8455	29.162	28.3114	2.05132	1.87891e-06	1.98864e-05
PTGIS	1818.47	877.161	569.012	160.458	348.902	278.396	2.05098	1.84313e-05	0.000154694
DYNC1I1	93.5549	84.8865	71.1266	18.3072	27.079	15.0994	2.04905	1.79994e-06	1.91201e-05
NEGR1	1070.03	553.531	340.545	100.151	178.096	197.236	2.04588	1.39379e-05	0.000120765
KCNAB1	89.6568	102.571	79.748	17.2303	26.0375	22.6491	2.04435	2.82999e-07	3.58648e-06
SCN1B	71.1407	36.2536	220.923	46.3066	24.996	8.49343	2.04278	0.00754574	0.0272786
PRSS23	1196.72	543.804	446.157	194.918	173.93	162.319	2.04185	8.22921e-07	9.33607e-06
VSNL1	607.132	421.78	678.935	111.997	178.096	124.57	2.0418	3.69445e-10	7.79203e-09
TIMP3	9159.61	9108.5	5472.43	1505.5	2568.34	1692.08	2.04178	8.41761e-10	1.69125e-08
C8orf88	101.351	77.8127	28.0196	18.3072	9.37349	22.6491	2.04042	0.00104369	0.00529996
ODC1	694.84	516.393	607.809	142.15	187.47	113.246	2.03911	8.73599e-12	2.32727e-10
SVIL	6313.98	6018.99	5099.56	1268.58	1423.73	1549.58	2.03891	3.02148e-21	2.19629e-19
CC2D2A	398.583	213.985	188.593	71.0752	76.0295	48.1294	2.03876	6.40404e-07	7.46943e-06
MPV17L	75.0388	70.7388	50.6507	13.9997	19.7885	14.1557	2.03756	8.89218e-06	8.05799e-05
TBC1D1	958.938	662.292	466.633	152.919	186.428	169.869	2.03581	1.52557e-09	2.89644e-08
GPAT3	147.154	246.702	284.506	38.7683	53.1165	73.6097	2.03193	5.71914e-07	6.7129e-06
NPTXR	259.225	152.973	142.253	27.9993	47.909	59.454	2.03107	2.37669e-06	2.47178e-05
ZC2HC1C	28.2614	28.2955	22.6312	5.38448	9.37349	4.71857	2.02945	0.00188215	0.00872206
ACADM	1104.14	1115.02	1344.94	228.302	273.914	370.88	2.02819	3.24318e-13	1.06123e-11
PGR	113.046	103.455	50.6507	22.6148	28.1205	15.0994	2.02629	4.70861e-05	0.000354942
SGCE	371.296	191.879	210.147	50.6142	53.1165	85.878	2.02542	6.72885e-07	7.80799e-06
TSPAN12	92.5804	101.687	160.574	37.6914	26.0375	23.5929	2.0244	1.63854e-06	1.75061e-05
SEL1L3	344.984	328.935	405.206	82.9211	103.108	79.272	2.02435	1.17009e-13	4.04327e-12
KCNE3	98.4276	79.5811	93.7577	29.0762	10.415	27.3677	2.02119	2.00068e-05	0.000166339
CD28	49.701	38.0221	43.107	9.69207	7.2905	15.0994	2.01919	0.000189773	0.00121614
ANXA6	2572.76	1543.87	1931.19	533.064	521.791	439.771	2.0168	5.13643e-13	1.6208e-11
SYTL3	64.319	172.426	149.797	34.4607	29.162	32.0863	2.01445	1.82608e-05	0.000153464
LDHB	2228.75	1508.5	1646.69	363.991	519.708	450.152	2.01289	3.97968e-13	1.2796e-11
CD163L1	218.295	113.182	86.214	39.8452	37.494	26.424	2.01198	1.95804e-05	0.000163127
ANKRD20A4-ANKRD20A20P	17.5415	43.3275	42.0293	6.46138	12.498	6.606	2.01116	0.00262918	0.0115228
ARHGAP10	1060.29	1532.38	669.236	215.379	286.412	307.651	2.01069	3.31368e-08	4.9995e-07
PDLIM5	2755.97	3478.58	2708.2	450.143	872.777	898.416	2.00906	1.37568e-09	2.63399e-08
PLEKHA6	411.252	570.331	469.866	129.228	132.27	100.977	2.00316	5.57589e-13	1.73792e-11
CD8A	13.6434	116.719	123.933	31.23	12.498	19.818	2.00164	0.00862173	0.0304544
ACSL5	236.811	268.807	329.769	53.8448	77.071	77.3846	2.00145	1.60327e-10	3.578e-09
CPE	2347.64	935.52	1295.37	413.528	464.509	266.127	2.00088	8.80027e-07	9.90663e-06
HMCN2	612.98	485.445	342.701	268.147	42.7015	50.0169	1.99907	0.0020808	0.00949777
TSC22D1	3463.48	3410.49	3918.43	886.286	979.009	835.187	1.99878	5.00802e-23	4.16034e-21
PVT1	38.9812	89.3077	64.6605	19.3841	18.747	10.3809	1.9987	0.000195918	0.00124922
AKT3-2	1211.34	731.262	420.293	188.457	190.594	212.336	1.99842	7.50119e-07	8.60123e-06
TST	302.104	389.063	528.061	142.15	113.523	50.0169	1.99766	4.66018e-06	4.54256e-05
ROR2	417.099	292.682	375.031	106.613	93.7349	71.7223	1.99694	5.84604e-11	1.39001e-09
MEIS3	153.976	108.761	131.476	40.9221	37.494	20.7617	1.9955	6.57924e-07	7.65621e-06
VSIG10L	1218.16	2174.33	1365.41	435.066	510.335	249.141	1.99449	8.66408e-08	1.21363e-06
PRKG2	263.123	50.4014	74.3596	25.8455	38.5355	33.03	1.99288	0.00176568	0.00827275
OAF	306.977	162.699	309.293	102.305	64.573	29.2551	1.99213	6.14661e-05	0.000449522
CNFN	1826.27	1287.45	3164.05	1175.97	286.412	117.021	1.99113	0.00410476	0.0166191
FUT2	361.551	305.061	447.235	82.9211	133.312	64.1726	1.99082	4.92707e-08	7.26145e-07
CPPED1	800.089	874.508	815.8	161.535	213.507	251.028	1.99081	2.94692e-14	1.11278e-12
FCGR3A	110.122	30.064	92.6801	18.3072	28.1205	12.2683	1.98923	0.00117365	0.00585472
PAPPA	289.436	184.805	105.612	50.6142	64.573	31.1426	1.98923	3.40865e-05	0.00026632
SLC8A3	20.4651	11.4951	16.1651	2.15379	5.2075	4.71857	1.98542	0.0158732	0.0499434
CES1	515.527	1290.1	905.247	195.995	314.533	174.587	1.98481	1.44346e-06	1.55607e-05
HSH2D	15.5925	30.9482	64.6605	15.0766	9.37349	3.77486	1.98385	0.0102484	0.0350328
AFF3	427.819	245.817	82.981	71.0752	66.656	53.7917	1.9833	0.000312497	0.00187729
OSBPL10	465.825	443.886	442.924	121.689	142.685	78.3283	1.98272	9.55713e-11	2.1905e-09
GCOM1	436.59	371.379	293.128	36.6145	126.021	116.077	1.9808	2.08216e-05	0.000172199
ACAA2	574.973	427.085	459.09	110.92	156.225	103.809	1.97842	2.25597e-11	5.69675e-10
RNASE1	1679.12	620.733	1048.58	363.991	309.325	177.418	1.97717	5.66197e-06	5.40009e-05
PPM1K	251.429	489.866	518.362	90.4593	110.399	118.908	1.97707	5.98495e-08	8.67656e-07
FETUB	81.8605	49.5171	140.098	23.6917	30.2035	15.0994	1.97682	0.000233947	0.00145612
KBTBD11-2	101.351	73.3915	159.496	29.0762	33.328	22.6491	1.97419	1.10039e-05	9.75022e-05
SLC15A2	73.0898	117.603	131.476	29.0762	33.328	19.818	1.97319	4.87054e-06	4.71823e-05
ARHGAP6	218.295	147.667	88.3694	29.0762	37.494	49.0731	1.97221	1.44737e-05	0.000124612
ULBP3	42.8793	53.9383	35.5633	13.9997	11.4565	8.49343	1.97184	0.000191203	0.00122414
CYP2S1	185.161	368.726	283.429	89.3824	71.8635	52.848	1.97007	3.01908e-07	3.81187e-06
ARPIN-AP3S2	131.562	183.037	137.942	21.5379	89.5689	4.71857	1.96826	0.0117203	0.0390224
EVI2A	88.6823	64.5491	127.166	16.1535	24.996	30.1989	1.96771	2.4231e-05	0.00019664
DEPTOR	265.072	396.137	447.235	80.7673	108.316	94.3714	1.96675	1.0543e-09	2.07326e-08
THEMIS2	163.721	186.574	190.748	53.8448	51.0335	33.9737	1.96592	2.84058e-09	5.17586e-08
TMTC1	565.228	557.952	473.099	124.92	162.474	121.739	1.96491	4.00334e-14	1.48686e-12
PDE7B	118.893	49.5171	56.0391	21.5379	23.9545	12.2683	1.96232	0.000335254	0.00199632
FBXO30	1327.31	1004.49	431.07	178.765	221.839	308.595	1.96159	9.07966e-06	8.20961e-05
ZDHHC2	192.957	187.458	312.526	51.691	79.154	47.1857	1.96062	2.72939e-07	3.47196e-06
TRIM16L	281.639	290.913	321.147	72.1521	84.3615	73.6097	1.95724	9.51504e-14	3.34473e-12
LONRF3	35.0831	59.2437	16.1651	12.9228	6.249	9.43714	1.95591	0.00486543	0.019117
SIDT1	35.0831	54.8226	98.0684	10.769	17.7055	19.818	1.95417	0.000612911	0.00336968
IL17D	55.5482	39.7906	165.962	27.9993	29.162	10.3809	1.95316	0.00358637	0.0148966
CELF2	2043.59	1458.1	733.897	394.144	392.645	307.651	1.95274	7.30377e-07	8.38904e-06
LOC105372898	29.2359	46.8644	34.4856	5.38448	3.1245	19.818	1.95205	0.00912795	0.0318883
FAR1	2474.33	3169.98	1866.53	571.832	615.526	754.971	1.9511	1.31774e-11	3.4473e-10
NDN	354.729	266.155	258.642	99.0745	77.071	51.9043	1.95032	2.16522e-08	3.3821e-07
NCKAP1L	971.607	695.893	269.419	175.534	153.1	172.7	1.95023	1.6457e-05	0.000139912
RAB5IF	932.626	908.993	1070.13	259.532	307.242	187.799	1.94888	1.62613e-12	4.76895e-11
CCNG2	2486.03	2745.55	2334.24	461.989	693.639	805.932	1.94713	5.51994e-12	1.50398e-10
CNN3	2791.05	3279.63	2468.95	493.219	1012.34	709.673	1.94671	2.10468e-09	3.9233e-08
SLAMF7	102.326	176.847	171.35	32.3069	62.49	22.6491	1.94215	4.65343e-05	0.000351303
ADH1B	4035.53	2225.62	2685.57	547.064	1148.77	637.007	1.93929	3.68883e-07	4.55023e-06
SOWAHB	216.346	135.288	170.273	23.6917	58.324	53.7917	1.93922	7.01093e-06	6.52462e-05
KYNU	106.224	112.298	63.5828	19.3841	37.494	16.9869	1.93742	6.38808e-05	0.000465509
PHC1	778.65	1123.86	676.78	271.378	209.341	193.461	1.93683	3.05628e-10	6.52039e-09
CDO1	59.4463	39.7906	53.8838	17.2303	12.498	10.3809	1.93662	0.000111642	0.000763265
P2RY12	50.6756	27.4113	19.3982	8.61517	9.37349	7.54971	1.93591	0.0029691	0.0127759
SLC25A21	41.9048	27.4113	16.1651	7.53828	7.2905	7.54971	1.93586	0.00386003	0.0157936
ABCD2	48.7265	21.2216	22.6312	8.61517	4.166	11.3246	1.93558	0.00573105	0.0217937
EHF	8678.19	9780.52	8848.79	1242.74	2927.65	2976.47	1.93383	1.15161e-07	1.58156e-06
FXYD1	127.663	77.8127	300.671	50.6142	47.909	33.9737	1.93315	0.000334353	0.00199212
ACSL3	1721.02	1594.28	1305.06	272.455	431.181	505.831	1.9331	3.67098e-10	7.75862e-09
IMPA1	451.208	527.888	475.255	85.0749	113.523	183.081	1.92775	2.59423e-08	3.99489e-07
TXN	4272.34	3522.79	3526.15	1206.12	997.756	774.789	1.92659	1.36626e-13	4.66568e-12
SGK1	2147.86	1985.99	4044.51	610.601	872.777	669.093	1.92568	5.21853e-08	7.63571e-07
IER3	193.932	511.972	755.45	205.687	92.6934	86.8217	1.9243	0.000370389	0.00217249
ZNF239	39.9557	30.064	17.2428	3.23069	8.332	11.3246	1.92291	0.00693196	0.025453
SMAGP	465.825	704.735	718.809	180.919	208.3	109.471	1.92284	3.20429e-08	4.84884e-07
LCA5	131.562	179.5	102.379	23.6917	44.7845	40.5797	1.92195	4.07587e-06	4.0231e-05
VMP1	2482.13	2047.89	1676.86	409.221	657.186	571.891	1.92155	4.60551e-11	1.11325e-09
DSTN	14873.3	9006.82	6391.69	2328.25	2856.83	2818.87	1.91918	4.12542e-08	6.16481e-07
H2BC12	151.052	191.879	250.021	54.9217	61.4485	40.5797	1.91897	8.3805e-08	1.17877e-06
SH3BP5	490.189	832.065	674.625	220.764	196.843	112.302	1.91536	1.13873e-07	1.56492e-06
TNFAIP6	32.1595	30.9482	20.4758	3.23069	10.415	8.49343	1.91306	0.00463605	0.0183825
LARP6	153.001	201.606	130.399	43.0759	52.075	33.9737	1.91296	1.30906e-07	1.77232e-06
GRIK5	81.8605	61.8964	43.107	21.5379	8.332	19.818	1.91116	0.000404577	0.0023494
TENT5C	162.747	207.795	276.963	44.1528	52.075	75.4971	1.91095	3.24075e-07	4.06636e-06
BMP6	80.886	79.5811	67.8935	32.3069	14.581	14.1557	1.91058	6.72568e-05	0.000486799
VPS37B	713.356	996.533	1134.79	373.683	231.213	152.882	1.90932	7.83789e-07	8.95702e-06
GULP1	576.922	580.058	577.634	94.7669	197.885	168.925	1.90908	6.98577e-09	1.1928e-07
PNMA1	798.14	530.541	385.808	134.612	183.304	138.726	1.90906	6.59197e-08	9.47502e-07
LOC107986160	22.4142	13.2635	24.7865	2.15379	6.249	7.54971	1.9077	0.0141285	0.0455139
CLDN4	814.707	1140.66	3521.84	671.984	442.637	347.287	1.90562	0.00041624	0.00240865
VCL	7199.83	6179.03	2468.95	1065.05	1542.46	1627.91	1.90369	5.1068e-06	4.93068e-05
PIK3R3	382.99	280.302	482.798	109.843	95.8179	100.977	1.90138	1.06823e-09	2.09659e-08
CD200	195.881	169.773	141.175	45.2297	38.5355	51.9043	1.90032	8.77804e-09	1.47449e-07
CD14	244.607	145.899	288.817	128.151	43.743	10.3809	1.90021	0.00737754	0.0268038
B3GALT2	22.4142	22.1059	19.3982	3.23069	6.249	7.54971	1.89965	0.00673255	0.0248373
KCNT2	103.3	97.2658	59.2721	10.769	36.4525	22.6491	1.89464	0.000355627	0.00209799
BCAT1	241.684	123.793	87.2917	19.3841	43.743	58.5103	1.89334	0.00052703	0.00295589
CREB3L2	1199.65	1265.34	779.159	277.839	337.446	258.578	1.89293	9.41435e-11	2.16264e-09
KCNJ5	66.2681	25.6428	34.4856	15.0766	13.5395	5.66229	1.88954	0.00366249	0.0151725
KLHL2	477.52	611.89	555.003	124.92	147.893	170.812	1.88905	6.89796e-13	2.11756e-11
ADPRH	153.001	134.404	100.224	46.3066	33.328	25.4803	1.88794	1.83004e-06	1.94095e-05
RHOB	2750.12	3107.2	5009.03	1395.66	846.739	696.461	1.88668	4.08093e-07	4.97062e-06
FBXO32	1451.08	1433.34	1071.21	414.605	315.574	340.681	1.88563	1.84207e-13	6.23431e-12
CDA	357.653	406.748	246.788	41.999	136.436	95.3151	1.88477	3.30032e-05	0.000259049
NCALD	405.405	290.029	244.632	63.5369	127.063	64.1726	1.8845	2.22529e-06	2.32621e-05
MPZ	74.0643	109.645	91.6024	19.3841	22.913	32.0863	1.88379	5.7914e-06	5.5132e-05
ENPEP	207.575	106.108	77.5926	19.3841	48.9505	37.7486	1.88202	0.000363536	0.00213845
MIR4435-2HG	87.7077	34.4852	44.1847	12.9228	22.913	9.43714	1.88081	0.00184684	0.00859368
IVD	483.367	517.277	688.634	156.15	167.681	134.951	1.88071	5.57564e-12	1.5151e-10
GPD1L	1364.34	1890.49	1532.45	319.838	392.645	587.934	1.87964	2.21784e-09	4.11858e-08
BRSK1	46.7775	34.4852	24.7865	16.1535	7.2905	5.66229	1.87629	0.00366567	0.0151766
MCL1	8242.58	9531.17	10405	1990.11	2708.94	2996.29	1.87244	2.04218e-13	6.85884e-12
SGCB	1435.48	856.824	720.965	176.611	316.616	330.3	1.87099	1.11426e-06	1.22786e-05
SAMD5	444.386	437.696	320.07	89.3824	92.6934	146.276	1.87062	9.73524e-09	1.62411e-07
SEPTIN11	1315.62	937.289	558.236	253.071	247.877	268.015	1.87031	1.34886e-07	1.82052e-06
SPINK5	29656.9	51121.2	26708	4828.81	12891.7	11713.4	1.86859	1.43045e-05	0.000123262
LINC02884	93.5549	98.1501	23.7089	21.5379	21.8715	16.0431	1.86185	0.00234772	0.0104742
TRHDE	38.0067	38.0221	22.6312	6.46138	8.332	12.2683	1.86134	0.00217412	0.00983548
OAS1	521.374	360.768	868.606	212.149	130.187	139.67	1.86084	3.95307e-06	3.91517e-05
SLC25A33	118.893	122.024	107.768	38.7683	29.162	28.3114	1.86068	1.03458e-07	1.4334e-06
ITPKC	1275.66	2775.61	2288.98	586.909	605.111	555.848	1.85905	2.23301e-08	3.47465e-07
PMP2	51.6501	14.1478	30.1749	6.46138	11.4565	8.49343	1.85857	0.00868096	0.0306158
LOC105377622	38.0067	83.1181	71.1266	18.3072	19.7885	15.0994	1.8565	0.000214901	0.00135401
TSPAN18	1122.66	530.541	523.75	215.379	232.254	153.825	1.85634	2.13973e-06	2.24369e-05
IQGAP2	158.848	229.901	161.651	30.1531	60.407	61.3414	1.85546	2.78618e-06	2.85822e-05
AFAP1	1231.81	740.989	669.236	189.534	328.072	213.279	1.85408	3.21633e-07	4.04087e-06
GUCY1B1	501.883	114.951	123.933	67.8445	87.486	50.0169	1.85167	0.00198741	0.00912469
H2AC6	67.2426	91.0762	143.331	34.4607	19.7885	29.2551	1.85152	6.52166e-05	0.000473139
CDKN1C	115.969	186.574	131.476	78.6135	26.0375	16.0431	1.85124	0.00156894	0.00748012
SLC27A6	73.0898	152.973	105.612	10.769	38.5355	42.4671	1.85046	0.00098313	0.00503261
CDK5R1	178.339	233.438	228.467	58.1524	76.0295	44.3546	1.84467	4.80148e-08	7.10208e-07
SERPINE2	927.753	802.885	588.411	229.379	285.371	132.12	1.8431	3.80816e-07	4.67758e-06
FBXO34	1195.75	1072.58	1181.13	230.456	353.068	377.486	1.84294	2.1594e-11	5.46645e-10
NUDT4B	411.252	490.75	508.663	102.305	145.81	145.332	1.84088	2.68413e-11	6.67849e-10
NTN4	638.317	336.009	392.274	143.227	141.644	97.2026	1.83966	2.64231e-07	3.37384e-06
RNF223	54.5737	103.455	87.2917	33.3838	14.581	20.7617	1.83912	0.000197575	0.0012586
HECW2	225.117	358.999	195.059	83.998	72.905	61.3414	1.83867	3.20704e-07	4.03418e-06
ITIH5	1773.65	1223.78	367.487	421.067	267.665	252.915	1.83772	0.000431893	0.00248595
CDC42EP2	196.855	121.14	132.554	68.9214	29.162	28.3114	1.83737	8.95132e-05	0.000629096
MTFP1	62.3699	59.2437	77.5926	25.8455	19.7885	10.3809	1.83691	0.000157482	0.00103128
MRAS	290.41	152.973	236.011	76.4597	67.6975	46.242	1.83681	1.62858e-06	1.74272e-05
SPNS2	1398.45	2225.62	2546.55	731.213	505.127	491.675	1.8365	1.70535e-08	2.72013e-07
HIPK2	1070.03	1599.58	1010.86	327.377	367.649	335.962	1.83621	3.54664e-11	8.70746e-10
TIMM23B-AGAP6	110.122	92.8447	108.845	36.6145	16.664	33.9737	1.83591	1.21331e-05	0.000106811
BLNK	444.386	501.361	540.993	123.843	128.104	164.206	1.83531	1.5274e-12	4.49887e-11
FUT4	126.689	128.214	101.301	40.9221	27.079	32.0863	1.83412	4.00118e-07	4.88518e-06
AGL	1482.26	1175.15	1177.9	250.917	397.853	426.559	1.83395	4.97652e-10	1.02934e-08
ZNF426	758.185	932.868	516.206	134.612	192.677	291.608	1.83368	1.58217e-06	1.69931e-05
ENDOU	977.454	1830.37	1409.6	379.068	445.762	362.386	1.82904	2.3602e-09	4.35908e-08
ZYX	2665.34	2238.88	1727.51	880.902	621.775	365.217	1.82845	8.91874e-07	1.00234e-05
DOCK11	586.667	382.874	212.302	119.536	114.565	99.09	1.82755	8.09998e-06	7.39942e-05
CLSTN2	166.645	200.721	123.933	43.0759	53.1165	42.4671	1.82732	1.88805e-07	2.48883e-06
GADD45B	131.562	356.347	655.226	197.072	79.154	46.242	1.82668	0.00470279	0.0185784
SEC14L2	314.773	281.187	239.244	91.5362	82.2785	62.2851	1.82547	1.32647e-09	2.54694e-08
BMERB1	591.54	360.768	328.691	131.381	133.312	97.2026	1.82476	1.08305e-07	1.49244e-06
GVINP1	53.5992	96.3816	80.8256	29.0762	13.5395	22.6491	1.82396	0.000153436	0.00100868
TJP1	1487.13	1045.17	1343.86	419.99	296.827	378.429	1.82326	1.32907e-11	3.47246e-10
BDKRB2	579.846	800.232	608.886	138.92	222.881	201.011	1.82099	1.16028e-09	2.26417e-08
BISPR	31.185	22.1059	47.4177	8.61517	9.37349	10.3809	1.8209	0.00255557	0.0112535
LAYN	62.3699	61.8964	60.3498	10.769	16.664	24.5366	1.82073	0.000120699	0.000817501
APOBEC3G	80.886	80.4654	127.166	32.3069	24.996	24.5366	1.81771	9.77401e-06	8.75959e-05
PBX1	1979.27	1726.03	1446.24	292.916	589.489	579.441	1.81688	8.56342e-08	1.20132e-06
CD302	831.274	608.354	467.711	142.15	237.462	163.263	1.81314	1.36101e-07	1.83448e-06
ASIC1	105.249	97.2658	57.1168	20.461	30.2035	23.5929	1.80771	4.47112e-05	0.00033867
MXRA7	3317.3	2513.88	1564.78	611.677	775.917	725.716	1.80727	4.47175e-08	6.63364e-07
PGBD5	46.7775	24.7586	60.3498	20.461	14.581	2.83114	1.80674	0.0135644	0.0439772
CUEDC1	438.539	653.45	550.692	211.072	169.764	90.5966	1.80266	1.57754e-06	1.69523e-05
MEDAG	168.594	221.943	89.447	33.3838	66.656	37.7486	1.80259	0.000145658	0.000965348
TMEM176B	657.808	296.219	384.73	119.536	109.357	154.769	1.80201	2.13974e-06	2.24369e-05
CAND2	95.504	45.9802	213.38	45.2297	40.6185	16.0431	1.80121	0.00470147	0.0185769
AKR1C2	1043.72	866.55	909.558	239.071	303.076	267.071	1.80082	9.49468e-15	3.75964e-13
SAMD4A	718.229	390.832	298.516	149.689	130.187	124.57	1.79978	3.30387e-06	3.33384e-05
ATP2A2	6938.66	6154.27	13212.3	1901.8	2713.11	2943.44	1.79911	9.65308e-07	1.07462e-05
LOC107985200	118.893	80.4654	68.9712	11.8459	29.162	35.8611	1.7986	0.000428034	0.00246653
MSANTD3-TMEFF1	46.7775	26.527	26.9419	2.15379	10.415	16.0431	1.798	0.0149991	0.0478191
TRIL	138.383	26.527	53.8838	19.3841	20.83	22.6491	1.7978	0.00542751	0.0208287
GPR160	46.7775	27.4113	73.2819	17.2303	5.2075	19.818	1.79681	0.00623553	0.0233508
SLC16A4	141.307	52.1699	53.8838	19.3841	29.162	22.6491	1.79666	0.00106413	0.00538627
TMEM132A	74.0643	67.2018	122.855	44.1528	20.83	11.3246	1.79591	0.00164061	0.00777629
EBF2	54.5737	50.4014	21.5535	12.9228	10.415	13.212	1.79415	0.00229888	0.0102901
PLEKHA8P1	46.7775	22.9901	15.0875	6.46138	11.4565	6.606	1.79409	0.0122584	0.0404895
CPXM2	1098.3	438.58	504.352	155.073	194.76	238.76	1.79351	1.7011e-05	0.00014408
SORT1	3025.92	3916.28	2079.91	710.752	1067.54	831.412	1.78969	2.66469e-08	4.09008e-07
CDYL2	173.466	268.807	70.0489	46.3066	74.988	27.3677	1.78808	0.00172237	0.00809965
TMEM171	29.2359	36.2536	54.9614	8.61517	18.747	7.54971	1.78788	0.00337532	0.0142026
TGFB3	397.608	155.625	201.525	78.6135	86.4445	53.7917	1.78717	5.42375e-05	0.000403012
MAOA	1668.4	2138.96	1509.82	262.763	550.953	728.547	1.78522	6.30813e-06	5.9412e-05
MSC-AS1	88.6823	51.2856	75.4373	25.8455	20.83	16.0431	1.78281	9.64494e-05	0.000670207
DNASE1L3	40.9303	189.226	174.583	39.8452	47.909	30.1989	1.78	0.00225118	0.0101099
LDB2	385.914	313.903	352.4	118.459	87.486	100.977	1.77778	5.16262e-11	1.23763e-09
CD53	235.836	270.576	310.37	73.229	67.6975	97.2026	1.77563	3.74814e-09	6.70939e-08
TRPC6	480.443	135.288	108.845	66.7676	80.1955	65.1163	1.77284	0.00188026	0.00871915
RGS9	68.2171	68.0861	25.8642	13.9997	15.6225	17.9306	1.77116	0.00161886	0.00768751
DYRK3	156.899	114.951	109.923	29.0762	47.909	34.9174	1.77053	3.00855e-06	3.06933e-05
KIAA1755	102.326	133.519	93.7577	52.7679	30.2035	14.1557	1.76941	0.000552715	0.00308287
KLF6	5961.2	6979.27	8743.18	1695.04	2525.64	2146.95	1.76772	9.48796e-11	2.1771e-09
UGDH	616.878	879.814	834.121	145.381	261.416	277.452	1.76741	1.50387e-07	2.0137e-06
GOT1	603.234	591.553	1060.43	194.918	275.997	191.574	1.76705	3.01492e-07	3.80898e-06
LHFPL2	423.921	305.061	172.428	91.5362	99.9839	73.6097	1.76694	9.83472e-06	8.79851e-05
SLAMF6	25.3378	73.3915	78.6703	24.7686	10.415	16.9869	1.76693	0.00397173	0.016177
PABPC5	49.701	30.9482	22.6312	10.769	7.2905	12.2683	1.76644	0.00386842	0.0158195
SDCBP2	664.63	877.161	980.684	283.224	265.582	193.461	1.76554	8.89088e-10	1.77931e-08
IPCEF1	51.6501	70.7388	95.9131	10.769	22.913	30.1989	1.76542	0.000724222	0.00388716
LOC107984011	22.4142	22.1059	18.3205	9.69207	5.2075	3.77486	1.76282	0.0128761	0.0421534
MEIS1	819.58	542.92	565.779	175.534	202.051	190.63	1.76264	2.57341e-10	5.57791e-09
SV2A	76.0134	62.7807	68.9712	18.3072	26.0375	16.9869	1.76187	3.09675e-05	0.000244769
DENND2B	1786.31	1687.12	1270.58	503.988	469.716	425.615	1.76184	6.16325e-13	1.90062e-11
ADCY1	91.6059	59.2437	72.2042	18.3072	21.8715	25.4803	1.76019	3.71679e-05	0.000287853
RCAN2	1085.63	740.105	666.003	199.226	289.537	247.253	1.75922	1.03076e-08	1.71117e-07
EPB41L2	1273.71	1046.05	813.645	275.686	361.4	288.777	1.75912	3.21709e-10	6.84196e-09
GPR65	31.185	37.1379	53.8838	18.3072	10.415	7.54971	1.75817	0.00255335	0.0112461
SCNN1G	145.205	304.177	167.04	37.6914	83.32	61.3414	1.75749	9.07882e-05	0.000636957
PPP1CB	12111.5	9710.67	5754.79	1606.73	3159.91	3409.64	1.7539	9.37207e-06	8.43279e-05
PYGB	5778.96	4342.48	2541.16	1296.58	1484.14	976.744	1.75289	1.01748e-06	1.12854e-05
DNAJB4	1090.5	660.523	706.955	198.149	246.835	284.058	1.75273	1.99199e-08	3.12591e-07
SLC24A3	935.549	886.003	580.867	191.688	239.545	283.114	1.7494	1.19151e-08	1.94629e-07
AVPR1A	131.562	261.734	207.991	66.7676	60.407	51.9043	1.74935	2.82184e-06	2.88753e-05
TEK	307.952	219.29	230.622	73.229	74.988	77.3846	1.7477	2.7727e-09	5.0567e-08
MFHAS1-2	46.7775	45.096	40.9517	11.8459	13.5395	14.1557	1.74679	0.00027685	0.00168704
DBN1	456.08	307.714	552.847	254.148	99.9839	38.6923	1.74614	0.00316587	0.0134775
DPT	921.906	1257.38	1796.48	302.608	433.264	449.208	1.74574	2.06561e-07	2.70015e-06
LAMA4	3341.66	1543.87	1087.37	604.139	619.692	557.735	1.74538	3.39213e-05	0.000265233
PTPRN2	80.886	65.4334	135.787	41.999	17.7055	24.5366	1.74405	0.000535066	0.00299374
CCL13	109.147	46.8644	43.107	34.4607	17.7055	7.54971	1.74398	0.00842045	0.0299147
MTCL1	267.021	151.204	101.301	77.5366	45.826	32.0863	1.74397	0.00050344	0.0028423
RAB17	20.4651	39.7906	47.4177	16.1535	11.4565	4.71857	1.74397	0.00905424	0.0316852
LILRB2	65.2935	41.559	60.3498	19.3841	26.0375	4.71857	1.7437	0.00575891	0.0218718
CLU	6725.23	3834.93	4963.77	1595.96	1636.2	1404.25	1.74344	5.88623e-10	1.20526e-08
UBA2-2	202.702	233.438	161.651	19.3841	64.573	94.3714	1.74237	0.00097902	0.00501283
MOCS1	297.232	356.347	279.118	118.459	85.403	75.4971	1.74192	1.14922e-08	1.88934e-07
PRF1	27.2868	71.623	43.107	26.9224	7.2905	8.49343	1.74187	0.0115449	0.0385897
CD226	40.9303	68.9703	56.0391	16.1535	14.581	18.8743	1.74097	0.000252754	0.00156125
TMOD3	3825.03	5270.04	3320.32	839.98	1593.49	1282.51	1.74031	1.44285e-07	1.93965e-06
LRRC17	158.848	50.4014	150.875	31.23	29.162	47.1857	1.73917	0.000951645	0.00489483
MEIS2	442.437	221.059	317.914	69.9983	116.648	107.583	1.73662	4.48692e-06	4.38838e-05
NUAK2	331.34	1000.95	744.674	195.995	203.092	224.604	1.73558	2.82605e-05	0.000225298
OSGIN1	47.752	91.0762	71.1266	43.0759	15.6225	4.71857	1.73434	0.0153332	0.0486099
SEC23A	1961.73	1134.47	876.15	298.3	410.351	485.069	1.73425	4.08254e-06	4.02577e-05
MEF2C	663.655	320.093	669.236	169.073	164.557	164.206	1.73079	1.02682e-06	1.13642e-05
ARHGEF17	869.281	555.299	566.857	253.071	206.217	141.557	1.72983	3.47391e-07	4.31651e-06
LIMS2	915.084	682.629	520.517	424.297	131.229	83.9906	1.7288	0.0021228	0.00964622
GUCY1A1	979.403	231.67	320.07	141.073	159.349	162.319	1.72615	0.000972673	0.00498532
CD27	24.3633	58.3595	123.933	31.23	11.4565	19.818	1.72454	0.0113799	0.0381383
NABP1	478.494	463.339	528.061	171.227	133.312	140.613	1.72378	2.4144e-12	6.8824e-11
TXNDC17	345.958	357.231	425.682	139.997	102.067	100.034	1.72338	8.20557e-10	1.65354e-08
JCAD	639.292	528.772	613.197	267.07	144.768	129.289	1.72006	8.50245e-07	9.60324e-06
ADSS1	96.4785	97.2658	646.605	86.1517	68.739	100.034	1.71968	0.0133412	0.0433899
P2RY10	13.6434	53.0541	43.107	11.8459	9.37349	12.2683	1.71333	0.0111194	0.0374561
FHL2	790.344	598.627	714.499	217.533	203.092	220.829	1.71295	6.01211e-13	1.86247e-11
GSTP1	4828.8	8114.62	7248.44	2578.09	2199.65	1387.26	1.71173	3.45675e-07	4.30308e-06
ALOX5AP	65.2935	112.298	183.205	29.0762	36.4525	44.3546	1.71162	0.000380458	0.00222577
TFPI2	38.0067	30.064	17.2428	4.30759	9.37349	12.2683	1.71105	0.0120455	0.0399026
SLC40A1	1684.96	498.708	829.81	218.61	349.944	352.949	1.70903	0.000214947	0.00135401
PLPP1	787.421	528.772	470.944	188.457	191.636	167.037	1.70822	1.06377e-08	1.7588e-07
RALB	1416.97	1420.08	1384.81	355.376	540.538	397.304	1.70697	1.4657e-11	3.80503e-10
C1QTNF7	233.887	158.278	206.914	47.3835	70.822	65.1163	1.70635	3.61493e-07	4.46991e-06
ADAMTS9	244.607	585.363	148.719	91.5362	93.7349	115.133	1.70454	0.000712984	0.00383696
SFRP2	6307.16	2981.64	2502.36	1825.34	1341.45	452.039	1.70427	0.0013329	0.006526
LPIN2	694.84	729.494	441.847	171.227	204.134	198.18	1.70241	9.89874e-09	1.65003e-07
RFK	383.965	335.125	326.536	89.3824	106.233	125.514	1.70142	3.8678e-10	8.14078e-09
BCL2L11	273.843	373.147	405.206	116.305	110.399	97.2026	1.70039	3.62863e-09	6.51266e-08
FGFR1	1883.77	1433.34	1173.59	486.757	518.667	377.486	1.69968	2.87892e-09	5.24102e-08
HOXA4	120.842	125.561	118.544	39.8452	42.7015	30.1989	1.69794	4.98967e-07	5.94471e-06
FIBIN	311.85	202.49	349.167	81.8442	124.98	59.454	1.69791	1.55315e-05	0.000133044
GFOD1	683.146	874.508	398.74	180.919	194.76	227.435	1.69786	1.35506e-06	1.47013e-05
NRXN1	153.976	145.015	65.7382	13.9997	43.743	54.7354	1.69479	0.00294022	0.0126704
SLC16A6	268.97	425.317	367.487	59.2293	149.976	118.908	1.69349	2.84948e-05	0.000226988
CMBL	202.702	85.7708	280.196	39.8452	48.9505	86.8217	1.69143	0.00113975	0.00571505
CEP85L	280.665	249.354	125.01	64.6138	66.656	71.7223	1.69086	1.57815e-05	0.000134732
SNX9	2414.89	2319.35	1717.81	576.14	716.552	705.898	1.69075	1.51992e-11	3.93574e-10
MIR100HG	494.087	256.428	268.341	87.2286	143.727	84.9343	1.68995	2.24193e-05	0.000183622
TPRXL	60.4209	94.6131	111.001	38.7683	26.0375	17.9306	1.68924	0.000329541	0.0019669
LATS2	736.745	679.977	506.507	192.765	198.926	205.73	1.68694	7.79403e-11	1.81709e-09
SLC26A2	636.368	917.836	894.47	136.766	364.525	259.521	1.68609	1.88855e-05	0.00015831
RIPK4	706.534	1682.7	882.616	375.837	313.491	328.413	1.68514	6.29841e-06	5.9403e-05
TNC	2773.51	982.385	573.323	488.911	494.712	363.33	1.68458	0.00143583	0.00693978
SRPX	844.918	505.782	492.498	133.535	252.043	187.799	1.68446	4.10241e-06	4.04145e-05
EFHD1	129.613	118.487	139.02	41.999	42.7015	35.8611	1.68389	1.96057e-07	2.5711e-06
NAXD-AS1	49.701	54.8226	59.2721	15.0766	20.83	15.0994	1.68381	0.000173238	0.00112009
DUSP3	2303.79	2071.76	1583.1	505.065	625.941	724.773	1.68274	5.12611e-10	1.05706e-08
DOC2B	396.634	325.398	948.354	215.379	217.673	87.7654	1.68165	0.000994091	0.00508105
S100A11	5642.53	6536.26	9582.69	2718.09	2356.91	1714.73	1.6804	7.71199e-08	1.09001e-06
PARM1	1092.45	484.561	558.236	186.303	203.092	277.452	1.67834	1.5985e-05	0.00013623
P2RY2	917.033	1511.16	1148.8	318.761	344.736	453.927	1.67822	1.97346e-08	3.104e-07
KIAA0232	2063.08	1824.18	1273.81	467.373	558.244	586.99	1.67822	1.40316e-09	2.68156e-08
PDP1	481.418	410.285	493.575	109.843	129.146	193.461	1.67735	6.15943e-08	8.90994e-07
LGMN	1512.47	1007.14	1287.82	428.605	430.139	333.131	1.67586	4.69533e-10	9.77551e-09
ZNF154	232.913	234.322	53.8838	53.8448	51.0335	58.5103	1.67435	0.00226899	0.0101809
ZFAND5	3205.23	4569.73	3771.86	1058.59	1287.29	1273.07	1.67382	5.47998e-12	1.49509e-10
MID1	430.742	480.139	326.536	159.381	151.017	78.3283	1.67276	3.90131e-06	3.8809e-05
MPDZ	750.388	404.98	316.836	166.919	126.021	168.925	1.67244	1.82756e-05	0.000153464
LMCD1	327.442	441.233	546.381	187.38	121.855	103.809	1.67184	2.15684e-06	2.2593e-05
TMEM14A	300.155	244.933	196.137	74.3059	91.6519	67.0037	1.67136	1.51088e-07	2.02176e-06
LTBP2	1212.32	871.856	590.566	403.836	246.835	189.687	1.67118	2.74662e-05	0.000219913
FTH1	14101.5	14921.5	9484.62	3978.06	4430.54	3688.98	1.67047	2.19418e-10	4.77627e-09
CTSS	960.887	704.735	1246.87	243.379	318.699	352.949	1.66949	1.04423e-07	1.44384e-06
BDKRB1	42.8793	58.3595	65.7382	23.6917	17.7055	11.3246	1.66902	0.00075965	0.00405273
BCHE	924.829	282.955	279.118	164.765	223.922	79.272	1.66855	0.00303564	0.0130127
TKT	2352.52	3541.36	2337.48	942.285	894.648	754.971	1.66741	9.2932e-10	1.84892e-08
HDGFL3	800.089	514.625	349.167	150.766	162.474	210.448	1.66738	7.96107e-06	7.28458e-05
NT5C2	1762.93	1995.72	2006.63	542.756	611.36	660.6	1.66733	2.27222e-15	9.51575e-14
SLC4A3	181.263	173.31	95.9131	72.1521	43.743	26.424	1.66708	0.000467575	0.00266421
RAET1G	61.3954	119.372	96.9908	36.6145	42.7015	8.49343	1.66658	0.00560125	0.0213888
SLC4A7	751.363	777.242	418.138	179.842	219.756	214.223	1.66544	3.29376e-07	4.12034e-06
FGL2	2322.31	1283.91	1508.75	458.758	599.904	554.904	1.66432	6.92467e-08	9.89037e-07
SPIN4	250.454	248.47	162.729	39.8452	79.154	89.6529	1.66328	3.75419e-05	0.000290418
WDR17	51.6501	38.9063	39.874	21.5379	10.415	9.43714	1.66321	0.00243422	0.0108053
RBM38	234.862	93.7289	321.147	142.15	30.2035	33.03	1.66273	0.0129321	0.0422822
MTARC2	160.798	92.8447	135.787	35.5376	46.8675	40.5797	1.66129	1.10809e-05	9.8142e-05
ARK2N	1232.78	1455.45	868.606	279.993	369.732	477.519	1.65746	3.28694e-07	4.11687e-06
CYP4X1	154.95	168.005	182.127	64.6138	56.241	39.636	1.65716	5.28376e-07	6.24871e-06
RASSF8	582.769	354.578	272.652	120.612	135.395	128.345	1.65471	3.64663e-06	3.65795e-05
SLC2A12	468.749	242.28	240.322	61.3831	101.025	139.67	1.65333	0.00014208	0.000944464
NAA20	1002.79	1073.46	1175.74	325.223	380.147	329.356	1.65204	2.44704e-14	9.30927e-13
PPP1R12A	3811.39	2051.42	1229.63	543.833	809.245	906.909	1.64988	0.000150338	0.00099088
SDC2	1339.98	782.548	590.566	157.227	355.151	352.005	1.64983	0.000153811	0.00101017
FEM1C	1096.35	1004.49	530.216	211.072	322.865	304.82	1.64932	4.90601e-06	4.74808e-05
ACTB	55639.8	46139.4	40409.6	16196.5	15832.9	13301.7	1.64925	1.19091e-12	3.5656e-11
A2M-AS1	45.8029	19.4532	21.5535	12.9228	7.2905	7.54971	1.64905	0.0142834	0.0459404
CHN1	196.855	131.751	94.8354	63.5369	41.66	30.1989	1.64891	0.000251844	0.00155657
SERPINB2	2860.25	4880.98	4718.06	774.289	1423.73	1781.73	1.64631	1.51664e-05	0.000130136
PLEKHG6	253.378	986.806	601.343	201.38	197.885	189.687	1.64504	0.000397744	0.00231573
MPP2	95.504	141.478	87.2917	36.6145	46.8675	20.7617	1.64261	0.000232227	0.00144744
CYS1	135.46	61.8964	99.1461	62.46	19.7885	13.212	1.63915	0.00911658	0.031865
EPB41L1	1235.7	1003.61	944.043	279.993	330.155	411.459	1.63904	7.09262e-10	1.43781e-08
KLK10	1888.64	1461.64	1842.82	589.063	653.02	426.559	1.63822	1.18864e-09	2.31284e-08
MSRB2	256.301	141.478	195.059	72.1521	65.6145	52.848	1.63794	4.96517e-06	4.80305e-05
FOXP1	1238.63	1049.59	517.284	278.916	291.62	331.244	1.63751	7.52913e-06	6.94653e-05
KCTD21	205.626	320.977	179.972	69.9983	89.5689	67.9474	1.63675	3.82026e-06	3.81145e-05
ZNF382	58.4718	39.7906	23.7089	8.61517	13.5395	16.9869	1.63646	0.00609949	0.02293
EPHX1	1356.55	1441.3	1634.83	503.988	513.459	408.628	1.63644	5.24525e-13	1.64748e-11
GDPD3	187.11	344.852	343.778	115.228	99.9839	67.0037	1.63538	1.77625e-05	0.000150071
MYC	783.522	1681.81	2784.71	662.292	565.534	463.364	1.63431	0.000243525	0.00150833
PTGR1	649.037	1309.55	823.344	214.302	367.649	314.257	1.6342	7.52654e-06	6.94653e-05
CRAT	468.749	484.561	611.042	179.842	127.063	197.236	1.63262	1.77085e-08	2.81578e-07
GNAQ	1989.02	1665.01	1133.71	440.451	495.754	608.696	1.63167	6.75802e-08	9.67952e-07
HDC	127.663	198.953	80.8256	64.6138	44.7845	22.6491	1.63065	0.00160324	0.00763114
SORL1	573.998	756.021	639.061	188.457	190.594	258.578	1.62591	1.51438e-09	2.88058e-08
SRF	1583.61	1289.21	1279.2	452.297	447.845	445.433	1.62564	4.42794e-14	1.63264e-12
NECAB1	158.848	145.899	65.7382	40.9221	29.162	50.0169	1.62514	0.000501519	0.0028354
ARHGAP15	76.9879	63.6649	78.6703	22.6148	23.9545	24.5366	1.62284	3.3822e-05	0.000264558
RAI2	382.016	336.009	260.797	116.305	111.44	90.5966	1.6223	2.94503e-08	4.49663e-07
AHCY	1415.02	2060.27	1852.52	495.373	676.975	558.679	1.62194	9.30593e-10	1.84965e-08
AKR1C3	412.226	329.82	353.477	143.227	121.855	91.5403	1.62091	2.69233e-08	4.12628e-07
CCL21	517.476	437.696	1186.52	286.455	218.715	191.574	1.61991	0.000170967	0.00110818
NES	585.693	393.484	418.138	158.304	163.515	133.064	1.61973	1.49323e-08	2.4025e-07
CTSB	6957.17	7021.71	6780.73	2005.18	2696.44	2054.47	1.61955	3.0714e-13	1.00989e-11
SLC15A3	94.5294	101.687	150.875	54.9217	38.5355	19.818	1.61908	0.000568027	0.00315531
CIAO2B	334.264	373.147	511.896	212.149	104.15	81.1594	1.61851	0.00012283	0.000830274
GDAP1	215.371	157.394	137.942	63.5369	52.075	50.9606	1.61809	1.8621e-06	1.97289e-05
CIMAP3	110.122	40.6748	29.0972	27.9993	16.664	14.1557	1.61676	0.0120334	0.0398689
TIPARP	1545.61	1598.7	2170.44	324.146	605.111	803.101	1.61673	1.51201e-05	0.000129793
KLF7	810.809	652.565	412.75	211.072	213.507	187.799	1.61594	5.72486e-07	6.71574e-06
PTPRC	582.769	668.482	709.11	189.534	206.217	243.478	1.61568	2.61918e-11	6.53287e-10
RNF222	336.213	290.029	223.079	89.3824	107.274	81.1594	1.61363	1.2321e-07	1.68189e-06
SLC25A23	2456.79	1743.71	2051.89	515.834	773.834	753.084	1.6136	6.44432e-09	1.10685e-07
NXPE3	346.933	234.322	347.011	66.7676	115.606	120.795	1.61222	5.14369e-06	4.95913e-05
TMEM132C	187.11	166.236	131.476	45.2297	39.577	73.6097	1.61077	2.03642e-05	0.000168965
STARD13	563.279	499.593	242.477	108.767	137.478	181.193	1.61023	5.92607e-05	0.000435427
MARK1	238.76	239.628	158.418	74.3059	69.7805	65.1163	1.60798	4.48844e-07	5.41834e-06
GRK5	393.71	282.955	304.982	125.997	129.146	67.9474	1.60522	5.20445e-06	5.0107e-05
HEG1	1484.21	845.328	807.179	351.068	328.072	352.949	1.60369	4.75919e-07	5.70122e-06
PYCR1	66.2681	72.5073	205.836	46.3066	42.7015	24.5366	1.60179	0.00418128	0.0168752
STARD3NL	209.524	148.551	174.583	66.7676	65.6145	43.4109	1.60167	2.72269e-06	2.80014e-05
ST6GAL2	151.052	61.0122	117.467	59.2293	24.996	24.5366	1.60152	0.00273905	0.0119451
CFI	270.919	180.384	169.195	83.998	62.49	58.5103	1.59969	4.79642e-06	4.6549e-05
CD63-AS1	49.701	29.1797	35.5633	12.9228	14.581	10.3809	1.59693	0.00301514	0.0129439
S100A10	3349.46	4461.85	4099.48	1651.96	1288.33	999.393	1.59634	1.17882e-08	1.93093e-07
MMRN1	714.331	704.735	771.615	255.225	243.711	228.379	1.59098	6.80499e-14	2.46007e-12
RNASE7	362.525	1449.26	881.538	229.379	289.537	376.542	1.58855	0.000998896	0.00510094
PDE9A	59.4463	80.4654	78.6703	26.9224	27.079	18.8743	1.58848	0.000126315	0.000851851
DIXDC1	872.205	652.565	508.663	177.688	244.752	253.859	1.58783	4.32403e-07	5.23851e-06
GPM6A	23.3887	46.8644	54.9614	13.9997	12.498	15.0994	1.58747	0.00462528	0.0183505
TFEC	63.3445	43.3275	32.3303	21.5379	14.581	10.3809	1.58717	0.00383262	0.0157142
LIN7A	75.0388	65.4334	37.7186	18.3072	13.5395	27.3677	1.58683	0.00211509	0.00962404
SNPH	98.4276	87.5392	79.748	34.4607	36.4525	17.9306	1.58618	0.000170369	0.00110466
APBB1IP	84.7841	60.128	104.534	34.4607	26.0375	22.6491	1.58569	0.000217493	0.00136793
CCDC136	116.944	70.7388	38.7963	33.3838	17.7055	24.5366	1.58499	0.00366361	0.0151741
ABLIM2	271.894	289.145	478.488	138.92	121.855	85.878	1.58493	1.07922e-05	9.5793e-05
TES	2499.67	1253.84	991.461	396.298	556.161	629.457	1.58456	8.37898e-05	0.000593174
SYTL2	1175.28	330.704	228.467	176.611	198.926	202.899	1.58425	0.00499762	0.0195084
FXYD6	348.882	380.221	515.129	120.612	143.727	150.994	1.58149	3.30414e-08	4.98882e-07
LAMC1	5501.22	3993.2	1934.43	1087.67	1339.37	1392.92	1.58107	5.47979e-05	0.000406599
IDH1	1145.07	1514.69	1216.7	311.223	472.841	511.493	1.5808	4.85189e-08	7.16621e-07
CAB39L	776.701	984.153	467.711	193.841	232.254	318.975	1.58042	1.59244e-05	0.000135781
SORCS2	144.23	139.709	66.8159	41.999	41.66	33.9737	1.57954	0.000250319	0.00154808
TRIB1	778.65	542.036	1140.18	239.071	323.906	260.465	1.57894	4.6467e-06	4.53159e-05
TIGIT	22.4142	32.7167	56.0391	18.3072	11.4565	7.54971	1.57864	0.0128792	0.0421568
GBP5	69.1917	45.096	159.496	37.6914	20.83	33.03	1.57748	0.00562451	0.0214575
NPNT	385.914	252.891	251.098	87.2286	106.233	104.752	1.57674	5.09787e-07	6.04997e-06
SLC7A5	1079.78	1337.85	1687.64	580.447	511.376	285.002	1.57658	6.13258e-06	5.80541e-05
LOC100507053	139.358	137.056	49.5731	64.6138	16.664	28.3114	1.57637	0.0100648	0.034521
LDLRAD4	445.36	249.354	154.108	94.7669	104.15	85.878	1.57635	0.00025377	0.00156562
ENTPD3	120.842	206.911	176.739	58.1524	81.237	30.1989	1.57577	0.000437721	0.00251452
DYNLT1	517.476	548.226	629.362	195.995	201.009	171.756	1.57576	2.37872e-11	5.99183e-10
ROGDI	213.422	226.364	286.662	144.304	58.324	41.5234	1.57535	0.00117274	0.00585308
LINC01605	60.4209	59.2437	72.2042	24.7686	21.8715	17.9306	1.57326	0.000160622	0.00105016
STRADB	234.862	441.233	296.361	88.3055	85.403	152.882	1.57291	5.43086e-05	0.000403262
CYP4V2	345.958	363.421	266.186	73.229	116.648	137.782	1.57267	3.29694e-06	3.32851e-05
PLEKHM1-3	418.074	630.459	380.419	217.533	154.142	109.471	1.57227	1.81865e-05	0.000153145
NAV2	467.775	550.878	472.022	170.15	177.055	154.769	1.57121	2.47657e-11	6.19995e-10
EML1	1444.25	759.558	505.43	217.533	390.562	303.876	1.57083	0.000309201	0.00186133
MN1	397.608	220.174	299.594	88.3055	116.648	103.809	1.57022	2.55854e-06	2.64067e-05
ETV4	76.9879	106.108	128.243	34.4607	59.3655	11.3246	1.56918	0.00690543	0.0253923
TXNDC5	2272.6	2045.24	2492.66	678.445	946.723	670.037	1.56916	3.98018e-10	8.36003e-09
PPP1R15A	1015.46	1091.15	2510.98	595.524	482.214	478.463	1.56896	8.40446e-05	0.000594771
NACAD	105.249	103.455	85.1363	30.1531	42.7015	26.424	1.56859	3.75849e-05	0.00029064
RAP1A	2332.05	1961.23	1104.62	446.912	630.107	743.647	1.56781	1.39347e-05	0.000120765
SH3TC2	87.7077	99.0343	60.3498	24.7686	33.328	25.4803	1.56685	0.000156933	0.00102835
TRIM2	896.568	962.047	720.965	281.07	325.989	264.24	1.56654	1.82461e-10	4.02344e-09
CRYBG2	1916.9	2524.49	1745.83	711.829	730.091	648.332	1.56593	1.49844e-10	3.3514e-09
IGFBP5	15149.1	9652.31	7289.39	3165	4217.03	3478.53	1.56307	2.20956e-06	2.31215e-05
HYAL2	442.437	590.669	916.024	318.761	199.968	141.557	1.56225	0.000153307	0.00100816
BNC2	420.023	352.81	190.748	105.536	89.5689	131.176	1.56216	4.38264e-05	0.00033296
HPGD	1735.64	3514.83	1437.62	547.064	890.482	832.356	1.55902	0.00010522	0.000724906
INAFM2	273.843	242.28	241.399	78.6135	106.233	72.666	1.55772	9.57446e-08	1.33016e-06
NME4	471.673	336.009	379.342	203.534	132.27	67.9474	1.55753	0.000230542	0.00143977
GPR4	33.134	35.3694	24.7865	13.9997	9.37349	8.49343	1.55747	0.00638353	0.0237826
MIA2	641.241	740.105	745.751	174.457	278.08	269.902	1.55718	2.95735e-08	4.51207e-07
SMIM10	81.8605	70.7388	58.1945	26.9224	27.079	17.9306	1.55633	0.000234604	0.00145976
CPEB4	1622.59	1397.09	1237.17	381.221	518.667	551.129	1.55238	2.61028e-09	4.78623e-08
CREM	181.263	206.911	187.515	55.9986	78.1125	62.2851	1.5519	1.9527e-07	2.56243e-06
DNAJB1	3754.87	5509.67	5205.17	1328.89	2028.84	1577.89	1.55173	3.68222e-08	5.54321e-07
WEE1	1282.48	1408.59	1265.19	502.911	455.135	393.529	1.55011	1.44816e-12	4.27784e-11
FAT4	567.177	339.546	179.972	121.689	126.021	123.627	1.54959	0.000349544	0.0020675
ANXA11	3723.68	3918.04	4502.53	1451.66	1325.83	1371.22	1.54951	9.67837e-15	3.82493e-13
B2M-2	297.232	125.561	902.014	162.611	154.142	135.895	1.54875	0.01071	0.0362878
PIM1	2246.29	3277.86	2701.73	825.98	1020.67	965.42	1.54853	4.73849e-10	9.85113e-09
RFFL	514.552	594.206	502.197	117.382	243.711	189.687	1.54804	3.08935e-06	3.1486e-05
PRDX3	1295.15	914.299	1162.81	289.685	417.641	445.433	1.54796	6.08326e-08	8.80602e-07
ABHD17C	676.324	662.292	697.256	161.535	273.914	260.465	1.54783	7.57471e-08	1.07359e-06
C15orf48	837.122	306.829	710.188	160.458	270.79	202.899	1.54741	0.000270007	0.00165324
GALNT14	129.613	136.172	177.816	55.9986	43.743	51.9043	1.54741	2.74311e-06	2.81546e-05
IL13RA1	2028	2357.37	2070.21	578.294	766.544	864.442	1.54668	5.63288e-10	1.15804e-08
SYNJ2	601.285	552.647	331.924	157.227	214.549	137.782	1.54501	7.39901e-06	6.85471e-05
TGFA	950.167	954.089	883.694	195.995	328.072	431.277	1.54426	3.74513e-06	3.742e-05
LCP2	185.161	221.059	256.487	82.9211	82.2785	62.2851	1.54387	4.75215e-07	5.69615e-06
MAGI2	157.874	126.446	106.69	49.5373	37.494	47.1857	1.54317	1.04032e-05	9.26636e-05
PPIC	636.368	450.076	424.604	188.457	214.549	116.077	1.54274	6.11972e-06	5.79863e-05
CRISPLD2	1652.8	3055.03	655.226	611.677	733.216	496.394	1.54262	0.00201078	0.00922577
LRP8	183.212	185.689	117.467	54.9217	61.4485	50.9606	1.54164	7.58803e-06	6.9882e-05
RBKS	23.3887	27.4113	35.5633	8.61517	13.5395	7.54971	1.54082	0.00996594	0.0342572
DPYD	781.573	699.43	849.208	150.766	297.869	352.949	1.53851	1.68017e-05	0.000142663
CALU	2836.86	1604	1148.8	508.295	743.631	672.868	1.53804	5.59403e-05	0.000413118
LTBP1	1726.87	1021.29	555.003	292.916	503.044	341.625	1.53803	0.000490804	0.00277945
SOD2	4780.07	3771.26	3691.04	917.516	1654.94	1643.01	1.53798	7.55915e-07	8.65792e-06
QSOX1	3278.32	4193.93	2641.38	1325.66	1189.39	971.082	1.53687	2.59162e-08	3.99489e-07
COL12A1	5400.85	2636.79	1055.04	1133.97	1160.23	840.849	1.53631	0.0028369	0.0123089
SPRR2E	12495.4	1954.16	6472.52	2309.94	3209.9	1694.91	1.53601	0.00667951	0.0246864
SPON1	1422.81	843.56	409.517	193.841	336.404	392.585	1.53567	0.00132	0.00647214
TINAGL1	334.264	176.847	324.38	183.072	63.5315	42.4671	1.53272	0.00585176	0.0221459
ADGRB3	34.1086	31.8325	21.5535	9.69207	7.2905	13.212	1.53217	0.0102371	0.0350059
LINC00472	95.504	99.0343	23.7089	25.8455	28.1205	21.7054	1.53192	0.0104616	0.0356122
GYPC	308.926	221.943	381.497	155.073	107.274	53.7917	1.53054	0.000491943	0.00278512
COL4A3	47.752	38.9063	64.6605	11.8459	16.664	23.5929	1.52911	0.0026714	0.0116877
ZBTB8A	223.167	232.554	108.845	48.4604	69.7805	77.3846	1.52888	0.000227641	0.0014234
FHL3	260.2	244.049	1284.59	209.995	213.507	196.293	1.52867	0.0112716	0.0378752
TWF1	3172.1	2733.17	2309.46	716.136	1046.71	1085.27	1.52805	2.48935e-08	3.84706e-07
RTL6	481.418	465.108	426.759	134.612	206.217	135.895	1.527	8.55761e-08	1.20132e-06
ATP2A3	342.06	295.334	550.692	194.918	129.146	88.7091	1.52599	0.000163491	0.00106583
IVL	5185.48	5812.96	4794.58	1492.58	2479.81	1515.61	1.52501	1.32526e-07	1.79223e-06
SEPTIN6	741.618	497.824	390.118	164.765	205.175	196.293	1.52499	2.9709e-06	3.037e-05
CGAS	76.0134	60.128	52.8061	25.8455	24.996	15.0994	1.5245	0.000721395	0.00387402
CASTOR1	250.454	511.972	351.322	167.996	110.399	109.471	1.52324	4.6511e-05	0.000351258
XK	129.613	99.9185	104.534	25.8455	46.8675	43.4109	1.52181	7.85481e-05	0.000560354
LOC124902167	35.0831	52.1699	81.9033	29.0762	17.7055	12.2683	1.52161	0.00661005	0.024492
LRRC70	71.1407	38.0221	60.3498	16.1535	23.9545	18.8743	1.52068	0.00167317	0.00789752
RAB37	37.0322	36.2536	58.1945	15.0766	14.581	16.0431	1.52026	0.00239778	0.0106624
SIGLEC10	50.6756	61.0122	57.1168	20.461	17.7055	20.7617	1.51809	0.000357524	0.00210648
PALM2AKAP2	1761.95	1202.56	764.072	403.836	470.758	427.503	1.51794	1.28963e-05	0.000112797
CYCS	1957.83	1468.71	1843.9	515.834	716.552	608.696	1.51717	1.92844e-09	3.61082e-08
WWTR1	2760.84	2215.01	1045.34	471.681	679.058	953.151	1.51685	0.000353192	0.00208665
RB1	1202.57	1040.74	981.762	265.994	393.687	467.139	1.51642	1.99665e-07	2.61505e-06
ZEB1	1067.11	618.08	566.857	253.071	294.744	239.703	1.51609	4.41089e-06	4.3161e-05
ADAMTS5	277.741	109.645	155.185	64.6138	66.656	58.5103	1.51549	0.000359957	0.00211924
PCCA-DT	45.8029	58.3595	48.4954	21.5379	20.83	11.3246	1.51496	0.00170872	0.0080429
FLJ32255	45.8029	39.7906	44.1847	18.3072	19.7885	7.54971	1.51475	0.00505684	0.0196942
NAP1L5	115.969	66.3176	82.981	24.7686	29.162	38.6923	1.51374	0.000369401	0.00216794
NIPA2	504.807	218.406	525.905	65.6907	292.661	79.272	1.51315	0.0115882	0.03869
ILDR1	40.9303	55.7068	118.544	24.7686	24.996	25.4803	1.51259	0.00423929	0.0170822
ANKRD6	173.466	147.667	137.942	58.1524	51.0335	51.9043	1.51196	8.30436e-07	9.41083e-06
TMEM71	27.2868	24.7586	52.8061	12.9228	11.4565	12.2683	1.51182	0.00977757	0.0337122
SLC7A7	78.937	46.8644	95.9131	21.5379	22.913	33.03	1.51032	0.00128758	0.00633304
LRRC8A	1581.66	2001.02	1911.8	730.136	667.601	536.973	1.50626	4.8577e-10	1.00681e-08
GAPDH	25103.9	25779	40419.3	9272.08	12135.6	10734.8	1.50616	1.21449e-07	1.6612e-06
GNA15	828.351	1079.65	1314.76	440.451	382.23	312.369	1.50585	1.58266e-07	2.11087e-06
STUM	765.981	348.389	231.7	167.996	176.013	130.233	1.50565	0.001073	0.00542039
AK1	227.066	231.67	649.838	219.687	103.108	67.9474	1.50491	0.00745326	0.027021
PCTP	180.288	152.088	168.117	63.5369	56.241	56.6229	1.50482	2.80778e-07	3.56055e-06
DIO3OS	132.536	297.987	122.855	86.1517	58.324	50.9606	1.50465	0.00117044	0.00584587
BPGM	463.876	443.002	343.778	127.074	173.93	140.613	1.5023	6.8314e-08	9.77087e-07
GASK1A	83.8096	83.1181	37.7186	35.5376	22.913	14.1557	1.50227	0.00593817	0.0224437
DIP2C	939.447	716.23	464.478	275.686	238.503	234.985	1.50136	4.51873e-06	4.41737e-05
PDSS1	67.2426	60.128	80.8256	30.1531	19.7885	23.5929	1.50129	0.000303373	0.00183004
ELN	1968.55	1780.85	944.043	890.594	536.372	234.041	1.49907	0.0023454	0.0104684
SLC2A13	413.201	224.596	140.098	82.9211	98.9424	93.4277	1.49891	0.000619285	0.00339373
ROCK1	2955.75	1822.41	991.461	480.296	700.929	861.611	1.4978	0.000501361	0.00283529
HIF1A	2677.03	3154.95	1765.23	636.446	872.777	1181.53	1.49732	1.38184e-05	0.000120036
GJA4	42.8793	76.0442	67.8935	34.4607	19.7885	12.2683	1.49652	0.00514494	0.0199685
TMEM45B	647.088	809.075	802.868	197.072	371.815	232.154	1.49584	3.25148e-06	3.29569e-05
ITPRIP	1038.85	2005.44	2033.57	535.218	665.518	600.202	1.49542	5.24148e-06	5.04158e-05
TMEM116	39.9557	49.5171	58.1945	104.459	147.893	163.263	-1.4957	3.19044e-05	0.000251102
ZNF814	124.74	149.436	72.2042	248.763	262.458	467.139	-1.49645	0.000251703	0.00155617
NFAT5	992.072	1016.87	571.168	1833.96	2187.15	3262.42	-1.49698	1.78177e-05	0.000150474
PARD6G	423.921	397.906	362.099	827.057	1235.22	1279.68	-1.4971	3.04755e-08	4.64272e-07
EPHB3	367.398	656.102	456.934	1514.12	1343.53	1324.97	-1.49775	2.67977e-07	3.41311e-06
TUFT1	631.496	974.427	653.071	1831.8	1937.19	2613.14	-1.49805	3.3236e-07	4.15002e-06
IL18BP	170.543	214.869	139.02	535.218	385.355	563.397	-1.49911	7.69472e-07	8.80824e-06
HOXD9	14.618	30.9482	33.4079	127.074	53.1165	43.4109	-1.50046	0.0102655	0.0350738
ING5	257.276	303.293	270.496	940.131	626.983	786.114	-1.50114	1.0289e-08	1.70949e-07
ZNF488	25.3378	9.72658	22.6312	61.3831	52.075	49.0731	-1.50131	0.00329498	0.0139134
CTSV	193.932	268.807	252.176	433.989	759.253	830.469	-1.50134	7.87819e-06	7.22274e-05
RXRA	1232.78	1592.51	1888.09	5487.87	4246.19	3610.65	-1.50149	1.34344e-07	1.8144e-06
UNKL	88.6823	90.192	102.379	438.297	178.096	180.249	-1.50179	0.000531104	0.00297456
XYLT2	186.135	206.911	223.079	754.905	509.293	483.182	-1.50382	1.79352e-07	2.37343e-06
MYH15	7.79624	9.72658	19.3982	43.0759	26.0375	34.9174	-1.50481	0.0119046	0.0395326
MAST3	133.511	128.214	140.098	428.605	329.114	382.204	-1.50483	2.38839e-09	4.40317e-08
TRIM45	71.1407	53.9383	59.2721	191.688	132.27	199.124	-1.50567	6.38243e-06	5.99454e-05
SLC39A6	607.132	458.034	524.828	838.903	1921.57	1758.14	-1.50707	3.13107e-05	0.00024729
GUCY2C-AS1	11.6944	11.4951	15.0875	48.4604	39.577	20.7617	-1.50774	0.00929332	0.0323882
PAPLN	212.448	411.169	146.564	1325.66	264.541	603.033	-1.50892	0.00982329	0.0338469
AMT	132.536	135.288	70.0489	423.22	224.964	315.201	-1.50931	0.000117559	0.000797557
ZBTB25	158.848	162.699	91.6024	265.994	334.321	576.609	-1.50942	0.000194641	0.00124342
ZNF224	172.492	181.268	127.166	496.449	375.981	498.281	-1.50949	9.54476e-08	1.32694e-06
KIFC3	387.863	314.788	421.371	1882.42	712.386	605.865	-1.50973	0.000880136	0.00458848
CORO2B	37.0322	46.8644	46.34	188.457	121.855	61.3414	-1.51114	0.00167939	0.00792136
NBPF19	292.359	570.331	576.556	1041.36	1350.82	1711.9	-1.51191	2.32528e-05	0.000189685
ZNF385A	463.876	701.198	812.567	2452.09	1724.72	1466.53	-1.51283	4.31442e-06	4.24005e-05
NAPEPLD	217.32	158.278	131.476	311.223	481.173	654.938	-1.51314	4.92214e-05	0.000369501
UBE2Q2P1	18.5161	23.8743	14.0098	67.8445	35.411	58.5103	-1.51359	0.00254777	0.0112264
LINC00899	21.4397	19.4532	7.54373	59.2293	38.5355	41.5234	-1.51406	0.00655283	0.0243287
ENOSF1	357.653	433.275	314.681	1273.97	946.723	939.939	-1.51443	1.17926e-08	1.93093e-07
HOTAIRM1	24.3633	33.6009	19.3982	130.305	41.66	50.0169	-1.51513	0.00847476	0.0300395
GTPBP3	71.1407	98.1501	105.612	452.297	168.723	165.15	-1.51549	0.00136216	0.00664366
ZNF436-AS1	22.4142	43.3275	30.1749	81.8442	128.104	65.1163	-1.51553	0.00107242	0.00542013
SEC61A2	52.6246	62.7807	25.8642	123.843	107.274	174.587	-1.51749	0.000544945	0.00304621
MITA1	14.618	20.3374	32.3303	39.8452	80.1955	71.7223	-1.51758	0.00330966	0.0139696
LINC01116	14.618	6.18964	14.0098	36.6145	32.2865	30.1989	-1.51828	0.0086255	0.0304624
OGT	1594.33	1844.51	1067.98	3914.52	3803.56	5197.03	-1.51867	3.22114e-07	4.04441e-06
DLG2	178.339	255.544	178.894	410.298	537.414	809.707	-1.51955	1.39301e-05	0.000120765
NISCH	1022.28	1312.2	1031.34	4900.96	2323.59	2441.39	-1.52177	2.07465e-05	0.000171847
ZNF107	154.95	226.364	101.301	180.919	504.086	704.955	-1.52534	0.00317098	0.0134879
UBASH3B	80.886	53.9383	56.0391	99.0745	206.217	244.422	-1.52722	0.000423787	0.00244552
RASSF6	46.7775	128.214	112.078	136.766	320.782	369.936	-1.52747	0.00251351	0.0110995
RBM5-AS1	111.096	136.172	40.9517	246.609	241.628	344.456	-1.52781	0.000857756	0.0045041
ACSF2	127.663	123.793	160.574	323.069	390.562	472.801	-1.52786	9.22244e-08	1.28565e-06
GPR132	13.6434	30.9482	33.4079	127.074	39.577	58.5103	-1.52901	0.0103611	0.035329
EFHC1	196.855	207.795	135.787	548.141	481.173	534.142	-1.53067	2.11264e-08	3.3025e-07
ABCA11P	54.5737	61.0122	32.3303	115.228	146.851	167.037	-1.53243	5.81303e-05	0.00042743
SLC13A3	16.567	26.527	22.6312	38.7683	74.988	76.4409	-1.5327	0.00169974	0.00800807
BMP8A	35.0831	30.9482	24.7865	81.8442	81.237	100.034	-1.53275	4.41768e-05	0.000335121
ZNF852	86.7332	78.6969	71.1266	243.379	199.968	241.591	-1.53294	3.98228e-08	5.95966e-07
NDST2-ZSWIM8-AS1	126.689	174.194	75.4373	498.603	293.703	300.101	-1.53472	0.000153759	0.00101015
TACR1	41.9048	64.5491	57.1168	139.997	151.017	183.081	-1.53482	4.63861e-06	4.52587e-05
MTERF2	147.154	131.751	141.175	424.297	330.155	462.42	-1.53514	6.74188e-09	1.156e-07
RPL32P3	38.9812	31.8325	47.4177	91.5362	109.357	140.613	-1.53593	4.30364e-05	0.000327814
ADGRF4	243.633	370.494	369.643	724.752	1065.45	1066.4	-1.53809	3.8223e-07	4.69211e-06
CA12	1723.94	2150.46	2438.78	4794.34	6551.03	7015.57	-1.5403	8.15907e-09	1.38154e-07
RUNX3	53.5992	116.719	148.719	418.913	296.827	212.336	-1.54102	0.0006245	0.00341862
TBC1D3K	32.1595	49.5171	17.2428	151.842	59.3655	78.3283	-1.54252	0.00519242	0.0201106
LOC124902138	16.567	10.6108	5.38838	30.1531	41.66	23.5929	-1.54264	0.0149492	0.0477048
ERICH1	191.008	204.258	223.079	969.207	485.339	348.231	-1.54349	0.00016931	0.00109919
BCL7A	77.9624	92.8447	82.981	272.455	224.964	243.478	-1.54435	1.13535e-08	1.86956e-07
LOC644656	6.82171	10.6108	7.54373	24.7686	23.9545	24.5366	-1.54586	0.0111246	0.0374618
MDGA1	74.0643	172.426	47.4177	278.916	211.424	372.767	-1.55122	0.00197519	0.00907678
EEF1D-2	112.071	214.869	102.379	526.603	355.151	379.373	-1.55205	4.79492e-05	0.000361047
TMEM91	23.3887	41.559	57.1168	173.38	107.274	77.3846	-1.55381	0.00150152	0.00722127
ARRDC4	535.992	387.295	375.031	1117.82	1316.46	1380.65	-1.55502	1.68562e-09	3.17955e-08
WASH9P	166.645	236.091	241.399	1195.36	500.961	197.236	-1.55537	0.00594323	0.0224545
KYAT1	24.3633	58.3595	40.9517	118.459	77.071	168.925	-1.55758	0.00119768	0.00595711
MINCR	6.82171	9.72658	9.69908	25.8455	24.996	26.424	-1.55792	0.00845765	0.0300102
HOXA5	25.3378	41.559	29.0972	87.2286	77.071	118.908	-1.55793	0.000143074	0.00095039
C8orf44	24.3633	17.6847	15.0875	39.8452	42.7015	85.878	-1.56085	0.0033171	0.0139952
PTGER3	295.283	129.983	130.399	341.376	681.141	618.133	-1.56209	0.00038506	0.00225011
LOC105372064	22.4142	24.7586	33.4079	54.9217	83.32	99.09	-1.56394	0.000345326	0.00204493
FFAR4	7.79624	7.07388	10.7768	20.461	22.913	32.0863	-1.56714	0.0117589	0.0391253
LGI3	82.8351	214.869	122.855	669.83	425.973	151.938	-1.56758	0.00492906	0.0193037
LOC100288637	27.2868	43.3275	25.8642	71.0752	108.316	107.583	-1.56788	0.000173981	0.0011245
DZIP1L	71.1407	94.6131	49.5731	315.531	154.142	170.812	-1.56897	0.000222687	0.00139758
NGEF	66.2681	261.734	129.321	594.447	414.517	350.118	-1.56973	0.00152788	0.00731795
LINC00680	29.2359	16.8005	44.1847	158.304	67.6975	41.5234	-1.5715	0.0106067	0.0359948
ZRANB2-AS1	27.2868	29.1797	11.8544	54.9217	49.992	99.09	-1.57299	0.00324697	0.0137449
CNOT3-4	20.4651	73.3915	25.8642	153.996	133.312	70.7786	-1.5743	0.00624564	0.0233801
SS18L1	203.677	291.797	233.856	902.44	583.24	687.968	-1.57463	7.65997e-08	1.08341e-06
[truncated: 1,991 more rows]
