# Supplementary material for: Comparative Transcriptomics Reveals a Dual Role of the Epidermal Differentiation Complex in the Skin and the Oesophagus
Source: Exp Dermatol. 2025 Nov 30;34(12):e70181. doi: 10.1111/exd.70181 (PMC12665336; doi:10.1111/exd.70181)
Supplement: Supplementary file 4 — Table S5: Expression levels (normalised read counts) of genes significantly (p adj < 0.05) enriched in the oesophagus (log2FC > 1.5) or the skin (log2FC < −1.5) of the mouse. [file EXD-34-e70181-s003.xlsx]

## Sheet: Mouse DEGs esophagus skin
Table S5. Expression levels (normalized read counts) of genes significantly (Padj<0.05) enriched in the esophagus (log2FC>1.5) or the skin (log2FC<-1.5) of the mouse.
Gene	esophagus 1	esophagus 2	esophagus 3	skin 1	skin 2	skin 3	log2FoldChange	P-value	Padj
Krt13	260179	547326	584883	1.02435	2.01328	6.7069	17.1021	2.53624e-175	7.66596e-172
Sprr3	37076.9	69463	72252.8	0	0	1.91626	16.4571	5.7893e-53	9.64488e-51
Defb4	6357.9	13120.8	13501.7	0	0	0	15.8728	9.52701e-16	2.13079e-14
Ces1h	2769.84	5140.01	6933.82	0	0	0	14.721	1.11127e-13	2.07454e-12
Rps27rt	4064.27	4389.92	4573.76	0	0	0	14.5327	8.24387e-14	1.56715e-12
Krt4	276483	584885	607727	21.5114	22.1461	21.0788	14.4702	0	0
2300002M23Rik	2316.63	3825.02	5746.93	0	0	0	14.4007	3.68119e-13	6.51771e-12
Lce3b	5659.3	11602	13587.5	0	0	1.91626	13.923	3.96971e-37	3.34626e-35
Ces1b	1183.24	2461.1	2553.3	0	0	0	13.4607	1.01156e-11	1.5147e-10
Serpinb3a	16396.6	35856.6	35051	0	7.0465	0.958129	13.4154	6.05138e-36	4.75967e-34
Amy2a5	432.5	1955.61	2457.25	0	0	0	13.1058	3.41831e-09	3.71276e-08
Crisp1	1715.43	3008.53	3580.11	0	0	0.958129	12.9211	1.99484e-19	6.02954e-18
Lce3a	9402.26	18469.3	22864.2	2.04871	0	4.79064	12.8356	2.09576e-79	8.36645e-77
Tmprss11d	652.584	1380.22	1718.59	0	0	0	12.7362	1.50332e-10	1.95858e-09
Myl3	12725.8	32043.3	20849.5	2.04871	5.03321	4.79064	12.4259	3.3921e-107	2.76039e-104
Ucp1	18951	6.98846	2039.9	1.02435	0	2.87439	12.3895	9.55654e-08	8.34695e-07
Dynap	322.841	1135.63	848.432	0	0	0	12.0345	2.15769e-09	2.39646e-08
Lce3f	13175.1	25385.6	29264.1	4.09742	3.01993	9.58129	11.9755	8.06986e-121	9.48568e-118
Tmprss11a	2343.47	2469.26	7666.76	2.04871	2.01328	0	11.6072	4.37027e-38	3.86888e-36
Fam3d	697.827	448.426	440.224	0	0	0	11.4968	4.8865e-09	5.19541e-08
Cldn17	968.523	1462.92	2004.45	0	1.00664	0.958129	11.1219	4.66069e-25	2.03328e-23
Cyp2c65	249.991	382.036	593.445	0	0	0	11.1213	2.15388e-08	2.06301e-07
Clps	27.6064	422.802	745.523	0	0	0	11.0872	2.48692e-05	0.000141561
Sim2	3149.42	6719.41	6126.55	2.04871	2.01328	3.83251	10.974	1.26988e-70	3.89393e-68
Muc16	1764.51	323.799	1.14344	1.02435	0	0	10.9307	6.07044e-05	0.000314569
Foxa1	1061.31	457.744	525.982	1.02435	0	0	10.9008	6.44325e-14	1.23596e-12
Slpi	37056.2	75335.6	71283.2	24.5845	23.1528	48.8646	10.8894	8.88054e-166	2.34868e-162
Sptssb	3117.22	4767.3	6626.23	1.02435	1.00664	5.74877	10.8379	7.4276e-67	2.12369e-64
Gm21451	164.871	472.886	352.179	0	0	0	10.813	6.55285e-08	5.84507e-07
Klk14	7169.22	14703.7	15729.2	10.2435	8.05314	3.83251	10.7392	2.6432e-112	2.3302e-109
Lce3e	5844.88	10697	12385.7	3.07306	0	15.3301	10.6129	1.45467e-17	3.78573e-16
Gm33753	132.664	259.738	373.905	0	0	0	10.4433	1.82905e-07	1.53873e-06
Gkn2	0	334.282	339.602	0	0	0	10.2597	0.0146044	0.0379094
Agr2	548.293	71.0494	22.8688	0	0	0	10.1909	0.000197201	0.000908223
Lyg1	50.6116	413.484	160.082	0	0	0	10.1479	1.43493e-06	1.03548e-05
Ccl21d	263.027	133.946	217.254	0	0	0	10.1287	3.09849e-07	2.50987e-06
Pax9	2576.59	5180.78	5172.92	3.07306	6.03985	2.87439	10.0784	6.83044e-78	2.53541e-75
Cela2a	16.8705	202.665	352.179	0	0	0	10.0222	9.36128e-05	0.000463855
Pnlip	67.4822	258.573	234.405	0	0	0	9.99171	9.51283e-07	7.08706e-06
Pla2g1b	9.20212	147.922	392.2	0	0	0	9.96469	0.000288788	0.00128042
Tcf21	144.933	172.382	196.672	0	0	0	9.86621	4.86498e-07	3.8067e-06
Cpn1	119.628	174.712	209.249	0	0	0	9.8363	6.28072e-07	4.82715e-06
Abo	130.363	185.194	176.09	0	0	0	9.80145	6.04414e-07	4.65703e-06
Hnf1b	166.405	165.394	152.077	0	0	0	9.78286	5.65405e-07	4.37718e-06
Sprr2k	107.358	208.489	164.655	0	0	0	9.76848	8.19238e-07	6.1641e-06
2210418O10Rik	146.467	137.44	165.799	0	0	0	9.67592	7.75969e-07	5.85519e-06
S100a7a	89.7206	132.781	218.397	0	0	0	9.645	1.41301e-06	1.0207e-05
Foxg1	143.4	48.9192	210.393	0	0	0	9.51759	3.38742e-06	2.28834e-05
Fendrr	200.913	252.749	322.45	0	1.00664	0	9.49953	2.50406e-11	3.57738e-10
Ctrb1	82.0522	209.654	88.0449	0	0	0	9.42995	2.99601e-06	2.04285e-05
Gm15524	407.194	811.827	824.42	1.02435	2.01328	0	9.41486	4.75392e-25	2.06962e-23
Bglap2	173.307	222.466	309.872	0	0	0.958129	9.36221	6.40917e-11	8.83422e-10
Cyp2a5	10625.4	307.492	720.367	5.12177	7.0465	5.74877	9.3452	1.88758e-11	2.73544e-10
Pgc	2.30053	689.528	2528.15	2.04871	1.00664	1.91626	9.33867	6.20129e-07	4.77116e-06
Sost	988.461	0	295.007	2.04871	0	0	9.29795	0.00522904	0.015983
Tmprss11b	697.827	918.983	1452.17	0	1.00664	3.83251	9.27313	1.25634e-35	9.70131e-34
Fetub	3169.36	7045.54	7640.46	12.2922	9.05978	8.62316	9.22085	3.02252e-92	1.63976e-89
Nmu	162.571	515.982	493.966	2.04871	0	0	9.19543	1.26883e-15	2.79646e-14
Fam83e	228.519	45.425	43.4507	0	0	0	9.17744	1.56154e-05	9.23397e-05
Vip	32.9743	186.359	93.7621	0	0	0	9.15096	1.13491e-05	6.934e-05
Gstm3	498.448	893.359	862.153	0	1.00664	2.87439	9.14698	8.35566e-31	5.1542e-29
Cela3b	25.3058	105.992	179.52	0	0	0	9.14073	1.4358e-05	8.56946e-05
Prss3b	19.1711	156.076	115.487	0	0	0	9.04423	2.12004e-05	0.00012249
Myh8	54537.9	189875	97371.9	135.215	160.056	355.466	9.03638	1.80742e-66	5.09885e-64
Nkx6-1	179.441	234.114	132.639	0	0	0.958129	8.99467	3.5305e-10	4.38135e-09
Ces1g	105.058	231.784	197.815	0	1.00664	0	8.96097	7.48702e-10	8.88947e-09
Ugt2b34	195.545	38.4365	27.4426	0	0	0	8.89786	3.77849e-05	0.000206523
Reg1	12.2695	132.781	116.631	0	0	0	8.89246	4.11164e-05	0.000222662
Pla2g4d	801.351	1719.16	1596.24	2.04871	4.02657	2.87439	8.84349	2.56018e-49	3.78799e-47
Ttc6	90.4875	68.7199	76.6105	0	0	0	8.7492	9.04951e-06	5.64474e-05
Gm46352	41.4095	92.0148	93.7621	0	0	0	8.68588	1.59284e-05	9.40328e-05
Try4	18.4042	128.122	74.3236	0	0	0	8.64672	4.48724e-05	0.000240845
Itln1	115.026	101.333	2.28688	0	0	0	8.63712	0.000214449	0.000979346
Defa-ps12	32.2074	89.6853	88.0449	0	0	0	8.57206	2.53054e-05	0.000143773
Gm11571	32.9743	76.8731	97.1924	0	0	0	8.55212	2.61039e-05	0.000147794
Chil4	19.9379	153.746	18.295	0	0	0	8.4458	0.000146922	0.00069574
Gm31175	40.6427	88.5205	61.7457	0	0	0	8.43463	2.65734e-05	0.000150091
Gpr39	95.0886	116.474	148.647	0	0	0.958129	8.39078	4.6154e-09	4.92449e-08
Dmbt1	220.851	110.651	26.2991	1.02435	0	0	8.38744	1.98039e-07	1.65683e-06
Rpl34-ps1	1424.79	1704.02	1798.63	2.04871	2.01328	10.5394	8.37048	2.75159e-83	1.18813e-80
Gm31562	38.3422	79.2026	56.0285	0	0	0	8.29703	3.54464e-05	0.000195103
Bglap	72.0833	72.2141	26.2991	0	0	0	8.28076	4.92785e-05	0.00026164
Kcnv1	177.141	321.469	420.786	1.02435	2.01328	0	8.2612	7.7458e-19	2.24194e-17
Upk3bl	190.944	156.076	249.27	1.02435	1.00664	0	8.22467	1.15678e-14	2.34886e-13
Rnf186	146.467	12.8122	4.57376	0	0	0	8.22377	0.000600804	0.00243335
Tgm3	27424.6	58689.1	58966	175.165	178.176	135.096	8.21478	4.9737e-135	7.51668e-132
Myl7	51.3785	123.463	133.782	1.02435	0	0	8.16701	4.03486e-08	3.71495e-07
Tff2	98.1559	31.4481	26.2991	0	0	0	8.15509	9.77458e-05	0.000482751
Lce3c	6636.26	13942	14904.7	20.4871	8.05314	98.6872	8.12242	4.15264e-16	9.64451e-15
Cpa1	9.20212	118.804	25.1557	0	0	0	8.11899	0.000298533	0.00131575
Ada	13887.5	24410.7	23446.2	86.0457	73.4849	64.1946	8.10934	1.25497e-182	5.31054e-179
Lncbate10	276.064	0	19.4385	0	1.00664	0	8.10926	0.0132927	0.0349809
Gm33248	43.7101	53.5782	43.4507	0	0	0	7.9981	5.53281e-05	0.00029012
Spag11b	29.14	54.743	54.8851	0	0	0	7.97293	7.44648e-05	0.000378187
Apoa4	3.06737	122.298	6.86064	0	0	0	7.90792	0.0014112	0.00518011
Padi1	929.414	1560.76	1247.49	3.07306	2.01328	10.5394	7.88182	4.69449e-59	1.03465e-56
Pnliprp1	26.0727	59.4019	43.4507	0	0	0	7.86686	0.000102864	0.000504963
Gm29804	92.0212	9.31795	25.1557	0	0	0	7.85283	0.000388811	0.00166225
Ntmt2	78.9848	223.631	152.077	2.04871	0	0	7.82735	7.45499e-12	1.13477e-10
Gm51677	131.897	284.198	254.987	0	3.01993	0	7.80727	9.71648e-17	2.35488e-15
Syt2	205.514	357.576	552.281	2.04871	2.01328	0.958129	7.80391	1.11698e-23	4.47596e-22
Aldob	26.8395	81.5321	13.7213	0	0	0	7.79252	0.000287398	0.00127506
Atp4b	7.66843	33.7776	78.8973	0	0	0	7.76996	0.000421003	0.00178294
Klk13	2795.14	4999.08	5511.38	15.3653	17.1129	29.702	7.73652	3.41348e-92	1.80556e-89
4930506A18Rik	19.1711	38.4365	58.3154	0	0	0	7.71374	0.000179706	0.000836388
Muc5ac	23.0053	46.5898	155.508	0	0	0.958129	7.71306	2.18514e-06	1.52528e-05
Gm38515	125.762	146.758	140.643	0	0	1.91626	7.69608	2.55123e-13	4.59005e-12
Serpinb12	16278.5	40794	35524.4	158.775	171.129	120.724	7.68319	6.824e-99	4.65749e-96
Prss2	29.14	95.509	92.6186	0	1.00664	0	7.65985	5.50736e-07	4.26987e-06
Barx1	29.14	46.5898	35.4466	0	0	0	7.65435	0.000134566	0.000643276
Gp2	86.6533	12.8122	8.00408	0	0	0	7.61825	0.000852521	0.00332124
Fam240b	15.3369	23.2949	67.4629	0	0	0	7.58762	0.000357332	0.00154404
Serpina9	623.443	1027.3	1150.3	8.19483	1.00664	5.74877	7.55008	7.88779e-50	1.17528e-47
Gm34061	26.0727	30.2833	46.881	0	0	0	7.54796	0.00018516	0.00085926
Cyp2c66	19.9379	22.1301	59.4589	0	0	0	7.52438	0.000311024	0.00136273
Sult1b1	79.7517	17.4712	1.14344	0	0	0	7.48846	0.00233947	0.00803157
Vsig8	1033.7	2814.02	2475.55	5.12177	9.05978	22.037	7.43997	6.77938e-41	6.76595e-39
Prss51	22.2385	46.5898	26.2991	0	0	0	7.4289	0.000268451	0.00119956
Ces2d-ps	21.4716	47.7545	25.1557	0	0	0	7.41759	0.00028984	0.00128428
Myl10	37.5753	383.201	86.9014	3.07306	0	0	7.39105	6.73328e-09	7.02826e-08
Lce3d	1169.44	2906.04	2942.07	9.21919	4.02657	28.7439	7.37847	5.31336e-32	3.50218e-30
Adam28	578.2	398.342	501.97	1.02435	7.0465	0.958129	7.36597	3.24419e-40	3.14865e-38
Aoc1	144.167	23.2949	0	0	0	0.958129	7.29037	0.0172683	0.0435683
Gm29801	51.3785	13.9769	19.4385	0	0	0	7.27953	0.000590225	0.00239784
Sprr2a2	391.09	321.469	196.672	0	0	5.74877	7.2639	4.33377e-22	1.56969e-20
Akp3	3.06737	73.3789	8.00408	0	0	0	7.25939	0.00271166	0.0091286
Otx1	267.628	2.32949	32.0163	0	1.00664	0.958129	7.25575	1.27893e-05	7.72692e-05
Cpn2	277.597	1.16474	22.8688	0	2.01328	0	7.23242	0.00318921	0.0104583
Gm30001	14.57	31.4481	36.5901	0	0	0	7.22298	0.000461543	0.00193795
Gm41005	16.8705	29.1186	36.5901	0	0	0	7.22293	0.000413561	0.00175459
Gm46637	42.1764	48.9192	66.3195	0	1.00664	0	7.19537	7.6847e-07	5.80482e-06
Gm34019	18.4042	37.2718	25.1557	0	0	0	7.19272	0.00042437	0.00179612
Htr3a	42.9432	13.9769	22.8688	0	0	0	7.19153	0.000570876	0.00233043
Teddm3	2608.8	5496.43	5387.89	30.7306	3.01993	59.404	7.17742	8.90388e-13	1.50711e-11
Chst5	63.648	9.31795	5.7172	0	0	0	7.17002	0.00200384	0.00702871
Fabp2	3.06737	138.605	12.5778	1.02435	0	0	7.16815	0.000235619	0.00106727
5330439A09Rik	17.6374	44.2603	17.1516	0	0	0	7.16237	0.000598069	0.00242366
Nefl	34.5079	20.9654	21.7254	0	0	0	7.1429	0.000442834	0.0018668
Muc17	32.2074	41.9308	3.43032	0	0	0	7.14245	0.00157176	0.00568465
Chrna9	400.292	1004.01	699.785	6.14612	7.0465	1.91626	7.13101	1.51078e-37	1.3047e-35
Clca4b	0.766843	73.3789	2.28688	0	0	0	7.11659	0.00815842	0.0233549
Gm24261	26.8395	29.1186	19.4385	0	0	0	7.1017	0.000447437	0.00188433
Tff1	1.53369	206.16	211.536	3.07306	0	0	7.10099	0.00172393	0.00615923
Azgp1	55.9796	8.15321	10.291	0	0	0	7.09098	0.00165411	0.0059449
Gm12695	63.648	9.31795	1.14344	0	0	0	7.08158	0.004671	0.0145123
Boll	91.2543	99.0032	77.7539	1.02435	0	0.958129	7.07325	3.08418e-11	4.38836e-10
Tex101	13.0363	29.1186	32.0163	0	0	0	7.06707	0.000639031	0.00257144
Sprr2j-ps	103.524	201.501	227.544	1.02435	0	2.87439	7.06482	6.09658e-17	1.51044e-15
Krt76	50.6116	86.1911	641.47	4.09742	1.00664	0.958129	7.01272	2.57349e-10	3.26047e-09
Dbil5	154.902	299.339	439.081	3.07306	2.01328	1.91626	6.99834	4.17141e-23	1.61943e-21
Apoa1	12.2695	204.995	38.8769	1.02435	1.00664	0	6.99483	1.24766e-06	9.12795e-06
Gpx2	3556.62	5879.63	6590.79	41.9985	36.2391	47.9064	6.98808	1.33897e-117	1.41649e-114
Ppifos	70.5496	142.099	157.795	0	0	2.87439	6.95877	6.43729e-13	1.10462e-11
Ube4bos3	23.0053	25.6244	19.4385	0	0	0	6.95267	0.000591021	0.0023997
Otor	56.7464	4.65898	4.57376	0	0	0	6.91636	0.00413397	0.0130606
Il36a	1542.12	3227.51	3841.96	13.3166	9.05978	48.8646	6.91315	6.70526e-30	3.94083e-28
Proz	19.9379	25.6244	20.5819	0	0	0	6.90775	0.000650363	0.00261108
Chia1	34.5079	122.298	436.794	1.02435	1.00664	2.87439	6.90632	1.23993e-10	1.63863e-09
Gm51938	25.3058	29.1186	10.291	0	0	0	6.8824	0.00100687	0.0038388
Gsta4	9870.81	16117.7	17334.5	96.2893	132.877	138.929	6.87827	7.48889e-115	7.54524e-112
Gm15122	49.8448	31.4481	42.3073	0	0	0.958129	6.85727	2.89419e-06	1.97852e-05
D130043K22Rik	42.1764	8.15321	12.5778	0	0	0	6.85005	0.00184027	0.0065242
Gm10382	213.949	224.796	237.835	1.02435	2.01328	2.87439	6.82299	6.27571e-28	3.35307e-26
Mdh1b	55.2127	3.49423	2.28688	0	0	0	6.8024	0.00696211	0.0203765
Chrna3	16.1037	26.7891	18.295	0	0	0	6.79241	0.000907956	0.00351519
8430415O14Rik	19.9379	27.9539	12.5778	0	0	0	6.78094	0.00104934	0.00397529
Mucl3	1.53369	29.1186	86.9014	1.02435	0	0	6.7754	0.000393527	0.00167902
Gm52691	26.8395	39.6013	50.3113	0	1.00664	0	6.76174	5.1365e-06	3.35323e-05
Gm32715	9.20212	24.4596	26.2991	0	0	0	6.75939	0.00133435	0.00493137
Gm34620	19.1711	19.8006	20.5819	0	0	0	6.75851	0.000868357	0.00337733
D630044L22Rik	32.9743	89.6853	91.4752	0	0	1.91626	6.75136	1.25325e-08	1.24842e-07
C130083M11Rik	60.5806	76.8731	76.6105	2.04871	0	0	6.74191	3.89864e-10	4.81257e-09
Gm34189	21.4716	36.1071	56.0285	1.02435	0	0	6.72228	9.84952e-06	6.09346e-05
Gm29834	15.3369	6.98846	35.4466	0	0	0	6.71364	0.00206548	0.00721265
Tcf23	385.722	810.662	670.056	5.12177	11.0731	1.91626	6.69499	5.29618e-36	4.19687e-34
Kndc1	282.198	6.98846	19.4385	1.02435	1.00664	0.958129	6.69366	3.74825e-06	2.51364e-05
Foxf1	219.317	260.903	236.692	2.04871	2.01328	2.87439	6.68312	2.51129e-30	1.51811e-28
Nrsn1	19.1711	26.7891	10.291	0	0	0	6.67734	0.00141386	0.00518628
Pitx1	2914	5774.8	6065.95	55.3151	45.2989	44.0739	6.67262	3.76718e-88	1.85363e-85
Scg2	35.2748	94.3443	72.0367	0	0	1.91626	6.66365	1.22775e-08	1.22531e-07
Gm51987	10.7358	26.7891	18.295	0	0	0	6.65654	0.00145114	0.00530279
Gm15935	16.8705	53.5782	37.7335	0	0	0.958129	6.65077	1.7251e-05	0.000101107
Gpr15lg	606.573	1004.01	1664.85	12.2922	14.093	6.7069	6.63279	1.92647e-42	2.07961e-40
Upk1b	319.774	147.922	24.0122	3.07306	0	1.91626	6.62643	1.75859e-09	1.98126e-08
Foxf2	111.959	307.492	172.659	4.09742	0	1.91626	6.62634	1.933e-17	4.95738e-16
Amy2a1	12.2695	238.773	435.651	3.07306	1.00664	2.87439	6.62344	3.34265e-09	3.63432e-08
Gm44700	11.5026	16.3064	26.2991	0	0	0	6.6131	0.0015253	0.00553555
Actc1	7301.11	14658.3	14247.3	23.5601	76.5048	270.192	6.61113	2.19779e-12	3.55511e-11
Mab21l2	42.9432	3.49423	6.86064	0	0	0	6.61033	0.0053684	0.0163337
Halr1	8.43527	59.4019	35.4466	1.02435	0	0	6.58512	7.06365e-05	0.000359953
Slc35g3	45.2437	3.49423	3.43032	0	0	0	6.57882	0.00749236	0.0216917
Lypd8l	75.9175	57.0725	52.5982	1.02435	0	0.958129	6.54883	1.82559e-09	2.05021e-08
Mir7678	5.3679	29.1186	17.1516	0	0	0	6.54403	0.00288933	0.00963626
Smim22	59.8138	13.9769	25.1557	0	0	0.958129	6.54014	4.4985e-05	0.000241265
Gm51455	19.1711	51.2487	29.7294	0	0	0.958129	6.53972	1.99105e-05	0.000115637
Gm52912	10.7358	30.2833	10.291	0	0	0	6.53765	0.00232428	0.00798588
Gm52819	36.0416	88.5205	60.6023	0	1.00664	0.958129	6.53476	1.20119e-08	1.20222e-07
Otop2	234.654	676.716	429.933	2.04871	0	12.4557	6.52405	3.03095e-07	2.45987e-06
Gm57853	1462.37	2465.76	2828.87	11.2679	36.2391	25.8695	6.52304	1.10289e-53	1.91269e-51
Gm49208	15.3369	6.98846	27.4426	0	0	0	6.49995	0.00256553	0.00870303
Gm12693	11.5026	31.4481	6.86064	0	0	0	6.4969	0.00306276	0.0101174
Sprr2a1	15482.6	23683.9	20802.6	410.766	202.335	56.5296	6.48514	2.87462e-28	1.56352e-26
Pax1	28.3732	1.16474	19.4385	0	0	0	6.48349	0.00695666	0.0203637
4631405J19Rik	39.109	72.2141	66.3195	0	1.00664	0.958129	6.47382	6.7378e-09	7.0295e-08
Trim15	29.9069	33.7776	30.8729	0	1.00664	0	6.4629	1.00949e-05	6.22885e-05
Bpifa5	11.5026	22.1301	14.8647	0	0	0	6.4552	0.00191871	0.00676151
Cpb1	7.66843	146.758	189.811	0	1.00664	2.87439	6.45067	4.23423e-07	3.34783e-06
Try5	23.0053	74.5436	77.7539	2.04871	0	0	6.44695	1.49845e-07	1.27224e-06
Gm13372	29.9069	26.7891	36.5901	0	0	0.958129	6.44432	1.19468e-05	7.25103e-05
Gm40804	19.1711	73.3789	80.0408	0	0	1.91626	6.44354	3.50762e-07	2.81648e-06
Gm51887	87.4201	4.65898	0	0	1.00664	0	6.43094	0.00576049	0.017315
Gm33814	30.6737	79.2026	61.7457	0	0	1.91626	6.43048	4.26444e-08	3.90593e-07
Phox2b	8.43527	16.3064	22.8688	0	0	0	6.42663	0.00239678	0.00820036
Prr32	38.3422	231.784	156.651	3.07306	0	1.91626	6.41807	4.07947e-11	5.73511e-10
Gkn1	0	363.4	466.523	1.02435	1.00664	7.66503	6.41604	0.00370351	0.0119086
4930579G18Rik	26.8395	30.2833	34.3032	0	1.00664	0	6.41221	1.28643e-05	7.76112e-05
Mat1a	38.3422	2.32949	5.7172	0	0	0	6.41037	0.00853248	0.024242
4933405L10Rik	19.1711	30.2833	41.1638	1.02435	0	0	6.3951	2.32964e-05	0.000133506
Ctxnd2	13.8032	11.6474	20.5819	0	0	0	6.38568	0.00213748	0.00741633
Tceal6	3.06737	29.1186	13.7213	0	0	0	6.37489	0.00540938	0.01643
Gm39335	30.6737	32.6128	25.1557	1.02435	0	0	6.36959	1.52754e-05	9.04555e-05
H2ac7	13.8032	11.6474	19.4385	0	0	0	6.34993	0.00224004	0.00772909
Fabp1	0.766843	30.2833	13.7213	0	0	0	6.34104	0.0107184	0.029349
Gm52185	22.2385	10.4827	11.4344	0	0	0	6.34025	0.00269021	0.00906938
H4c17	9.20212	27.9539	6.86064	0	0	0	6.31704	0.0041616	0.0131283
Gm30440	40.6427	165.394	32.0163	0	2.01328	0.958129	6.31606	4.23289e-08	3.88544e-07
Cartpt	22.2385	132.781	82.3277	1.02435	0	1.91626	6.31452	1.855e-08	1.79845e-07
C130026L21Rik	9.20212	19.8006	14.8647	0	0	0	6.30869	0.00268086	0.00904643
Gucy1b2	12.2695	22.1301	9.14752	0	0	0	6.30382	0.00292042	0.00972155
Ccdc73	38.3422	71.0494	48.0245	0	2.01328	0	6.29756	2.48702e-08	2.35649e-07
Gata5	13.0363	26.7891	3.43032	0	0	0	6.29658	0.00549488	0.0166433
Pla2g4b	1973.85	4629.86	4562.32	0	62.4118	81.4409	6.27807	8.35653e-05	0.000418578
Ppp1r14d	28.3732	8.15321	5.7172	0	0	0	6.27803	0.00522971	0.015983
Ghrl	4.60106	16.3064	21.7254	0	0	0	6.26657	0.00447823	0.0140018
Ptprq	16.1037	34.9423	30.8729	0	1.00664	0	6.24806	4.09033e-05	0.000221792
Hpcal4	41.4095	18.6359	20.5819	0	0	0.958129	6.24642	4.87758e-05	0.000259427
Foxe1	206.281	313.316	687.207	4.09742	6.03985	5.74877	6.24399	8.14665e-25	3.51053e-23
Gm32461	12.2695	11.6474	17.1516	0	0	0	6.22057	0.00280974	0.00941386
Gm33998	9.96896	13.9769	17.1516	0	0	0	6.21657	0.00293591	0.00976851
Gm13257	25.3058	24.4596	29.7294	0	1.00664	0	6.21309	2.62831e-05	0.000148689
Rag1	225.452	5.82372	200.102	1.02435	0	4.79064	6.20054	2.04656e-06	1.43524e-05
Gm52560	23.0053	72.2141	51.4548	0	1.00664	0.958129	6.1983	2.00175e-07	1.67403e-06
Entpd4	2685.48	2200.2	1473.89	87.0701	0	0	6.19088	0.0147793	0.038279
Gm54180	27.6064	31.4481	18.295	0	1.00664	0	6.17677	3.85618e-05	0.000210497
Ankrd45	61.3475	3.49423	10.291	0	1.00664	0	6.14265	0.000982669	0.00375973
Gm51534	207.814	200.336	225.258	3.07306	4.02657	1.91626	6.1424	7.51154e-32	4.87513e-30
Serpina1c	7.66843	15.1417	16.0082	0	0	0	6.13149	0.00382271	0.0122085
Mylk3	474.676	1823.99	873.588	19.4627	19.1262	7.66503	6.10273	6.37524e-27	3.19638e-25
Lgals2	2.30053	62.8962	8.00408	1.02435	0	0	6.08999	0.00172081	0.00615225
Tbx5	155.669	177.041	74.3236	4.09742	2.01328	0	6.08287	2.18258e-15	4.72177e-14
1700071M16Rik	15.3369	3.49423	18.295	0	0	0	6.08228	0.00660526	0.0194752
Gata4	5.3679	23.2949	8.00408	0	0	0	6.04999	0.00682583	0.0200334
Gm52400	13.8032	9.31795	12.5778	0	0	0	6.0266	0.0041201	0.0130245
Gm15418	64.4148	36.1071	28.586	1.02435	1.00664	0	6.02444	2.03271e-07	1.69724e-06
Tnk2os	13.8032	32.6128	22.8688	0	1.00664	0	6.00616	9.80788e-05	0.00048417
Gm33319	13.0363	12.8122	9.14752	0	0	0	5.99613	0.00434989	0.0136368
Spdef	75.9175	12.8122	37.7335	1.02435	1.00664	0	5.98991	3.61393e-06	2.42896e-05
Dntt	60.5806	0	66.3195	1.02435	1.00664	0	5.98083	0.000695769	0.00276712
Caps2	26.0727	3.49423	4.57376	0	0	0	5.97186	0.0121046	0.0324395
4930429P21Rik	12.2695	13.9769	8.00408	0	0	0	5.96341	0.00485978	0.0150282
D430036J16Rik	62.1143	2.32949	1.14344	0	0	0.958129	5.94513	0.00552226	0.0167057
Morn3	59.8138	1.16474	4.57376	1.02435	0	0	5.94495	0.0040327	0.0127941
Gm44764	83.5859	19.8006	19.4385	2.04871	0	0	5.94358	1.09354e-05	6.70049e-05
1700001K19Rik	13.8032	10.4827	9.14752	0	0	0	5.93407	0.00497611	0.0153208
Gjb6	745.372	1487.38	1585.95	7.17048	21.1395	34.4926	5.92114	1.19021e-30	7.32049e-29
Gm31497	9.20212	10.4827	13.7213	0	0	0	5.92029	0.00503599	0.0154691
Gm15283	12.2695	11.6474	9.14752	0	0	0	5.91423	0.00501352	0.0154135
Cfap157	88.9538	71.0494	80.0408	3.07306	1.00664	0	5.91373	7.86771e-14	1.49833e-12
Cemip	834.325	290.021	638.039	9.21919	8.05314	12.4557	5.88769	2.13062e-32	1.4176e-30
Gm12867	8.43527	12.8122	11.4344	0	0	0	5.88669	0.00538493	0.0163722
Gm39876	52.1453	72.2141	52.5982	1.02435	1.00664	0.958129	5.88487	1.09956e-10	1.46779e-09
Gm16867	225.452	273.715	315.589	0	5.03321	8.62316	5.87539	3.50219e-31	2.19879e-29
Gm40636	17.6374	48.9192	50.3113	1.02435	0	0.958129	5.86747	1.08187e-06	7.97849e-06
H2-M10,5	6.90159	13.9769	11.4344	0	0	0	5.86726	0.00610652	0.0181693
Rptn	61265.4	147840	145116	2172.66	1942.82	1987.16	5.85907	2.1213e-65	5.8289e-63
Gm35425	112.726	185.194	163.512	2.04871	4.02657	1.91626	5.85138	4.3426e-22	1.56969e-20
Klk1b26	7.66843	15.1417	38.8769	0	0	0.958129	5.83996	0.000462236	0.00194009
Dbndd1	59.8138	67.5551	43.4507	0	2.01328	0.958129	5.83949	2.91227e-10	3.65902e-09
Tmem130	11.5026	9.31795	10.291	0	0	0	5.82661	0.00585006	0.0175344
1700017M07Rik	15.3369	54.743	42.3073	0	1.00664	0.958129	5.81342	2.2334e-06	1.55647e-05
2310008N11Rik	336.644	514.817	435.651	8.19483	7.0465	7.66503	5.81049	2.03513e-50	3.07566e-48
Lypd8	27.6064	130.451	9.14752	1.02435	1.00664	0.958129	5.80366	5.46039e-06	3.54934e-05
Epyc	231.587	29.1186	622.031	3.07306	6.03985	6.7069	5.79944	7.67163e-10	9.09845e-09
Lhfpl7	14.57	47.7545	48.0245	0	0	1.91626	5.79576	4.42465e-06	2.9146e-05
Gpr17	83.5859	73.3789	62.8892	0	3.01993	0.958129	5.79062	4.99401e-13	8.70373e-12
Gm36875	14.57	15.1417	29.7294	0	1.00664	0	5.7887	0.000192258	0.000888348
Gm4598	110.425	185.194	198.958	1.02435	5.03321	2.87439	5.78386	1.9188e-21	6.61204e-20
Dnase1	15.3369	25.6244	18.295	0	0	0.958129	5.78311	0.000145023	0.000687826
Meig1	57.5132	0	1.14344	1.02435	0	0	5.78194	0.019933	0.0488353
Akr1c6	1.53369	15.1417	13.7213	0	0	0	5.77802	0.0151103	0.0390177
Trp53tg5	11.5026	11.6474	6.86064	0	0	0	5.77502	0.00699664	0.0204694
Tecrl	9.96896	13.9769	5.7172	0	0	0	5.75378	0.00806499	0.0231344
Odad3	95.8554	2.32949	10.291	2.04871	0	0	5.75289	0.00099784	0.00380951
A930006I01Rik	15.3369	18.6359	24.0122	1.02435	0	0	5.75259	0.000151252	0.000714485
Serpinb3c	59.8138	427.461	214.967	5.12177	7.0465	0.958129	5.74723	7.88864e-12	1.1939e-10
4930544D05Rik	3.83422	10.4827	14.8647	0	0	0	5.71808	0.0105485	0.0289649
Gm36393	73.6169	99.0032	140.643	4.09742	0	1.91626	5.70703	5.30136e-15	1.10836e-13
Gm42759	25.3058	57.0725	21.7254	0	1.00664	0.958129	5.70597	2.14314e-06	1.4981e-05
Sox2	1262.22	1486.21	1401.86	12.2922	25.1661	42.1577	5.69769	2.05724e-56	3.95701e-54
H4c12	7.66843	10.4827	10.291	0	0	0	5.68726	0.0077211	0.0222778
Gm40158	21.4716	15.1417	18.295	0	1.00664	0	5.68699	0.000178351	0.000830812
Ucn	5.3679	15.1417	8.00408	0	0	0	5.68614	0.00984611	0.0273642
Gm30989	26.0727	39.6013	35.4466	0	2.01328	0	5.65802	6.41739e-07	4.91419e-06
Gm10415	19.1711	3.49423	4.57376	0	0	0	5.6481	0.0165173	0.0419837
3110039M20Rik	9.96896	3.49423	13.7213	0	0	0	5.631	0.0122741	0.0327856
Gjb2	4428.52	7446.21	8773.61	134.19	99.6576	183.003	5.62958	6.22793e-63	1.48057e-60
Gm33764	13.0363	10.4827	3.43032	0	0	0	5.62477	0.0124564	0.0331637
Gm54259	46.0106	67.5551	81.1842	0	2.01328	1.91626	5.60851	2.20894e-11	3.16791e-10
Gm41368	18.4042	17.4712	16.0082	1.02435	0	0	5.60132	0.000217211	0.000990676
Gm33595	86.6533	211.983	220.684	2.04871	1.00664	7.66503	5.57853	1.91322e-15	4.15606e-14
Tcp11x2	9.96896	5.82372	10.291	0	0	0	5.57333	0.010246	0.0282841
Gm54219	30.6737	10.4827	9.14752	0	0	0.958129	5.56965	0.000739338	0.00292118
Tm4sf4	5.3679	13.9769	6.86064	0	0	0	5.56516	0.0119655	0.0321521
Gm40180	69.7827	50.084	65.1761	2.04871	1.00664	0.958129	5.54112	6.10664e-12	9.41036e-11
Foxl2	20.7048	32.6128	40.0204	2.04871	0	0	5.53754	2.29078e-06	1.59069e-05
Hand2os1	13.0363	18.6359	18.295	0	0	0.958129	5.53686	0.000295296	0.00130408
Krt8	2353.44	213.148	46.881	13.3166	26.1727	17.2463	5.52581	6.27771e-05	0.000324119
Mup10	103.524	22.1301	154.364	6.14612	0	0	5.52578	3.99046e-06	2.65875e-05
Krtap12-1	9.20212	22.1301	18.295	0	0	0.958129	5.52265	0.000463916	0.00194637
Gm27222	2.30053	9.31795	13.7213	0	0	0	5.51392	0.0178181	0.0446868
Pcsk2	164.104	147.922	317.876	4.09742	2.01328	7.66503	5.50341	4.9368e-21	1.65535e-19
2810405F15Rik	7.66843	6.98846	10.291	0	0	0	5.50223	0.0110205	0.0300362
A930028N01Rik	68.249	68.7199	43.4507	1.02435	3.01993	0	5.50099	5.85669e-11	8.1203e-10
Tmprss11g	426.365	662.739	793.547	15.3653	6.03985	20.1207	5.49747	1.88539e-37	1.62159e-35
Gm39487	5.3679	5.82372	13.7213	0	0	0	5.4943	0.0138734	0.0363058
Gm14055	42.9432	51.2487	85.758	1.02435	2.01328	0.958129	5.49182	1.51921e-10	1.97684e-09
Actc1dt	8.43527	12.8122	3.43032	0	0	0	5.48858	0.015193	0.0391968
Gm51697	26.8395	58.2372	49.1679	1.02435	0	1.91626	5.48581	2.91553e-08	2.74285e-07
Gm32581	6.13475	9.31795	9.14752	0	0	0	5.47617	0.0116411	0.031384
Gm46374	11.5026	5.82372	6.86064	0	0	0	5.47169	0.0128823	0.0340535
Ren1	11.5026	18.6359	17.1516	0	1.00664	0	5.45583	0.000408781	0.0017364
Gm34741	2.30053	10.4827	11.4344	0	0	0	5.4478	0.0189269	0.0469246
Gria1	117.327	53.5782	43.4507	1.02435	0	3.83251	5.44524	1.40414e-09	1.6111e-08
Ttll9	40.6427	0	5.7172	0	1.00664	0	5.44476	0.0170421	0.0431002
Cdhr1	52.1453	55.9077	64.0326	2.04871	1.00664	0.958129	5.42925	1.09635e-11	1.63471e-10
Gm52386	5.3679	9.31795	9.14752	0	0	0	5.42863	0.0131214	0.0345861
Gm12576	22.2385	32.6128	30.8729	1.02435	0	0.958129	5.421	1.77776e-06	1.26221e-05
Gm30744	12.2695	22.1301	11.4344	0	1.00664	0	5.41358	0.000561535	0.00229738
Ppp1r1b	433.266	22.1301	5.7172	2.04871	3.01993	5.74877	5.41214	3.81604e-05	0.000208468
Gm53572	6.13475	10.4827	6.86064	0	0	0	5.40983	0.0134771	0.0353708
Gm26440	3.83422	12.8122	6.86064	0	0	0	5.40604	0.0168663	0.0427323
Gm15469	3.83422	11.6474	8.00408	0	0	0	5.40426	0.0161464	0.0412043
1700109K24Rik	15.3369	12.8122	17.1516	1.02435	0	0	5.40407	0.000430403	0.00181875
Gm42225	23.7721	36.1071	24.0122	1.02435	0	0.958129	5.39227	2.38154e-06	1.64777e-05
Gm38732	9.96896	8.15321	4.57376	0	0	0	5.37638	0.0153565	0.0395375
Foxl2os	27.6064	78.0378	59.4589	1.02435	2.01328	0.958129	5.36496	3.83466e-09	4.13947e-08
Wfdc15b	5.3679	6.98846	10.291	0	0	0	5.35657	0.0151296	0.0390572
Slc44a4	308.271	13.9769	1.14344	3.07306	1.00664	3.83251	5.35334	0.000334501	0.00145385
Zg16	17.6374	157.24	67.4629	2.04871	0	3.83251	5.35093	4.96679e-07	3.88349e-06
Arl14	8.43527	6.98846	6.86064	0	0	0	5.3459	0.0143087	0.0372379
Gm53690	46.0106	57.0725	58.3154	1.02435	1.00664	1.91626	5.33718	3.61967e-11	5.1159e-10
Frs3os	11.5026	6.98846	3.43032	0	0	0	5.33092	0.0193089	0.0476651
Sprr2a3	6587.95	9656.89	8348.25	396.425	164.083	52.6971	5.32619	7.11348e-19	2.0674e-17
Kcnq2	13.0363	13.9769	16.0082	1.02435	0	0	5.32535	0.00053548	0.00220336
Gm46165	16.1037	20.9654	5.7172	0	1.00664	0	5.32309	0.00120337	0.00449998
Gm11633	16.1037	16.3064	10.291	0	0	0.958129	5.32212	0.00062378	0.00251581
Gm33531	4.60106	6.98846	10.291	0	0	0	5.30499	0.0172261	0.0434825
D430001F17Rik	36.0416	3.49423	2.28688	1.02435	0	0	5.30227	0.00738463	0.0214356
Gm53785	7.66843	3.49423	10.291	0	0	0	5.28914	0.0194274	0.0478906
Gm33581	32.2074	32.6128	12.5778	1.02435	0	0.958129	5.28671	1.33869e-05	8.05575e-05
Resp18	8.43527	18.6359	14.8647	1.02435	0	0	5.27962	0.000870396	0.00338402
Snx31	13.8032	6.98846	20.5819	0	0	0.958129	5.27307	0.00111454	0.00419824
4933427E11Rik	3.83422	8.15321	9.14752	0	0	0	5.25269	0.0193847	0.0478021
Uchl4	6.90159	9.31795	4.57376	0	0	0	5.24094	0.0187327	0.0465303
Gm52340	13.8032	13.9769	12.5778	0	1.00664	0	5.23745	0.000693453	0.00275998
Gm51741	11.5026	15.1417	13.7213	0	0	0.958129	5.23113	0.000732409	0.00289596
Fhad1os2	22.2385	8.15321	9.14752	0	0	0.958129	5.22354	0.00146898	0.00535782
Dsc2	7507.39	11652.1	16704.5	366.719	295.953	298.936	5.22098	4.26799e-63	1.03795e-60
Gm830	49.078	137.44	74.3236	3.07306	2.01328	1.91626	5.21891	2.91819e-12	4.67043e-11
Gm35934	7.66843	4.65898	8.00408	0	0	0	5.21353	0.0191218	0.0472916
Snap25	101.99	96.6737	59.4589	3.07306	2.01328	1.91626	5.2132	3.50485e-15	7.44534e-14
Gm33276	41.4095	15.1417	17.1516	2.04871	0	0	5.21245	4.63105e-05	0.000247559
Gm52239	29.9069	9.31795	0	0	1.00664	0	5.20364	0.0190052	0.0470528
Otop1	1188.61	2.32949	202.389	8.19483	22.1461	7.66503	5.1967	0.00203165	0.0071133
Pnma5	8.43527	6.98846	4.57376	0	0	0	5.19289	0.0200506	0.0490611
Cldn2	43.7101	36.1071	28.586	0	1.00664	1.91626	5.19183	5.48758e-08	4.94069e-07
Gm35149	20.7048	30.2833	21.7254	0	2.01328	0	5.18366	9.12498e-06	5.68846e-05
Gm10913	6.13475	5.82372	8.00408	0	0	0	5.18052	0.0192588	0.0475692
Dner	80.5185	26.7891	72.0367	2.04871	1.00664	1.91626	5.17639	1.59508e-09	1.80884e-08
Gm53756	3783.6	1126.31	1121.71	55.3151	73.4849	38.3251	5.17457	2.73285e-22	1.00037e-20
Tmem179	167.939	9.31795	73.1801	3.07306	1.00664	2.87439	5.17294	1.35534e-06	9.85777e-06
Gm51702	46.7774	97.8385	107.483	2.04871	3.01993	1.91626	5.16984	4.93337e-13	8.60514e-12
Zfp385c	437.101	971.396	871.301	17.414	18.1196	27.7857	5.16598	1.04138e-37	9.10472e-36
Pdia2	13.0363	15.1417	42.3073	1.02435	1.00664	0	5.13194	5.73691e-05	0.000299838
Cntn4	36.0416	54.743	49.1679	0	3.01993	0.958129	5.12924	1.45942e-09	1.67001e-08
Il5	14.57	31.4481	24.0122	1.02435	0	0.958129	5.12641	1.63909e-05	9.65205e-05
Pnliprp2	5.3679	18.6359	13.7213	0	1.00664	0	5.12488	0.00197173	0.00692299
Slurp2	151.835	454.25	385.339	7.17048	4.02657	17.2463	5.11487	4.10795e-17	1.03226e-15
Capn12	413.328	838.616	869.014	21.5114	13.0864	26.8276	5.10633	2.686e-35	2.03693e-33
1700028K03Rik	16.1037	29.1186	24.0122	1.02435	1.00664	0	5.10627	1.26974e-05	7.67573e-05
Gm5376	62.8811	1.16474	3.43032	0	2.01328	0	5.08121	0.00807243	0.023149
Tekt1	200.146	8.15321	17.1516	3.07306	1.00664	2.87439	5.0224	5.28965e-05	0.000278677
Gm4316	50.6116	87.3558	121.205	4.09742	0	3.83251	5.02213	7.48189e-12	1.13804e-10
Gm1110	86.6533	157.24	242.409	4.09742	7.0465	3.83251	5.02008	3.27123e-17	8.27902e-16
Msln	2332.74	423.967	32.0163	14.341	27.1793	45.032	5.00967	0.000306163	0.00134422
Cyp2s1	4300.46	8904.47	9339.61	209.993	219.448	274.025	5.00175	7.57619e-53	1.24261e-50
Gm57704	160.27	216.642	162.368	5.12177	5.03321	6.7069	4.9925	1.4454e-30	8.83866e-29
2310005A03Rik	8.43527	22.1301	33.1597	1.02435	0	0.958129	4.99012	0.000101086	0.000497158
2310043M15Rik	1262.99	2605.53	2993.52	81.9483	81.538	52.6971	4.98889	1.42607e-40	1.40338e-38
Gm28857	16.1037	45.425	34.3032	1.02435	2.01328	0	4.98883	2.2488e-06	1.56514e-05
Ano2	72.0833	66.3904	208.106	2.04871	4.02657	4.79064	4.98691	4.63884e-12	7.25951e-11
Gm867	150.301	18.6359	17.1516	1.02435	1.00664	3.83251	4.98282	1.37565e-05	8.25002e-05
Gm31161	33.7411	11.6474	17.1516	1.02435	1.00664	0	4.98158	6.51672e-05	0.000334906
Ctrl	30.6737	75.7084	51.4548	1.02435	2.01328	1.91626	4.98061	1.57487e-09	1.79049e-08
Trpm5	54.4459	4.65898	3.43032	0	2.01328	0	4.97495	0.00406933	0.0128891
Spata9	14.57	10.4827	8.00408	1.02435	0	0	4.95952	0.00193953	0.0068269
Gm52603	49.8448	93.1795	102.91	1.02435	2.01328	4.79064	4.95007	7.78144e-13	1.32453e-11
Gm7206	862.699	899.182	977.641	41.9985	24.1594	22.9951	4.94602	2.11353e-88	1.06472e-85
Gm10435	49.8448	125.792	70.8933	2.04871	4.02657	1.91626	4.94523	3.06251e-12	4.88294e-11
Spmip8	174.073	189.853	157.795	6.14612	10.0664	0.958129	4.94008	6.28678e-26	2.90427e-24
Cdhr2	1.53369	29.1186	2.28688	1.02435	0	0	4.93412	0.0165721	0.042113
LOC115486416	15.3369	16.3064	60.6023	2.04871	1.00664	0	4.93246	2.71184e-05	0.000152843
Ush1g	13.8032	29.1186	18.295	1.02435	1.00664	0	4.92781	4.07526e-05	0.000221088
Gm9752	95.8554	110.651	126.922	4.09742	1.00664	5.74877	4.92746	1.75203e-20	5.65084e-19
S100g	48.3111	68.7199	0	1.02435	0	2.87439	4.89859	0.00338976	0.0110356
Gm52561	23.0053	43.0955	52.5982	0	3.01993	0.958129	4.89023	1.42696e-07	1.21447e-06
Gm52617	7.66843	15.1417	9.14752	0	1.00664	0	4.88986	0.00246679	0.00840586
Gm40099	13.8032	25.6244	19.4385	1.02435	0	0.958129	4.87649	4.05938e-05	0.000220396
Ces2f	3894.03	9087.33	9509.99	290.917	258.707	217.495	4.87384	4.77102e-42	5.12412e-40
Celf3	29.14	23.2949	35.4466	3.07306	0	0	4.87143	1.48265e-06	1.06773e-05
4930565N06Rik	47.5443	37.2718	30.8729	3.07306	0	0.958129	4.86373	1.98651e-08	1.91222e-07
Gm29695	101.99	0	13.7213	1.02435	2.01328	0.958129	4.86263	0.00274496	0.00922898
Gm53913	19.1711	9.31795	2.28688	1.02435	0	0	4.86064	0.00723828	0.0210802
Igsf5	74.3838	10.4827	1.14344	2.04871	0	0.958129	4.84989	0.00245595	0.00837436
Gm20636	6.90159	9.31795	14.8647	0	0	0.958129	4.84925	0.00286651	0.00957773
Gm40464	42.1764	20.9654	21.7254	0	1.00664	1.91626	4.84622	2.59886e-06	1.79227e-05
Gm17029	19.1711	24.4596	13.7213	0	2.01328	0	4.84511	6.61269e-05	0.000339426
Slc7a11	298.302	772.225	668.912	19.4627	11.0731	30.6601	4.82493	5.12925e-23	1.984e-21
Rpl32l	61.3475	100.168	64.0326	2.04871	4.02657	1.91626	4.81828	5.19784e-14	1.00343e-12
Ccdc187	95.0886	123.463	147.504	4.09742	4.02657	4.79064	4.81785	1.08215e-21	3.78449e-20
Tdrd1	23.0053	59.4019	30.8729	2.04871	2.01328	0	4.81542	3.7911e-07	3.0303e-06
H3c8	3.83422	17.4712	9.14752	0	1.00664	0	4.81507	0.00527687	0.0160938
Gm7334	174.84	200.336	136.069	0	0	18.2044	4.80857	0.0159932	0.0408824
Gm51905	11.5026	24.4596	19.4385	1.02435	1.00664	0	4.78167	7.74003e-05	0.000391404
Gm30321	7.66843	11.6474	10.291	1.02435	0	0	4.78089	0.00284921	0.00952799
Gm13807	7.66843	6.98846	14.8647	0	1.00664	0	4.77893	0.00359281	0.0116074
Gm57793	5.3679	12.8122	11.4344	0	1.00664	0	4.77529	0.00374352	0.0120117
Gsdmc	1153.33	2315.51	2014.74	93.2162	69.4583	39.2833	4.76428	1.90357e-34	1.3793e-32
Zfp92	188.643	361.071	388.769	7.17048	8.05314	19.1626	4.76082	1.05843e-22	3.97062e-21
St8sia3	6.13475	13.9769	9.14752	0	1.00664	0	4.75984	0.00370719	0.0119168
Ripply1	3.83422	15.1417	10.291	0	0	0.958129	4.75693	0.00540085	0.0164088
Mt4	7680.7	14537.2	14849.9	432.277	463.055	476.19	4.75616	3.68336e-64	9.38947e-62
Etnk2	128.063	194.512	349.893	9.21919	6.03985	9.58129	4.75498	1.46218e-19	4.45133e-18
Gp1ba	62.8811	60.5667	62.8892	0	1.00664	5.74877	4.7513	9.97124e-12	1.49519e-10
Pinlyp	830.491	1469.91	1859.23	36.8767	32.2126	85.2734	4.74952	2.19701e-25	9.72476e-24
Gm33410	9.20212	9.31795	10.291	0	1.00664	0	4.7487	0.00290448	0.00967762
Cfap61	98.9228	5.82372	1.14344	1.02435	2.01328	0.958129	4.73666	0.00208268	0.00725833
Gm15764	199.379	223.631	208.106	5.12177	9.05978	9.58129	4.72309	8.34695e-40	8.06415e-38
Cpne4	11.5026	12.8122	28.586	0	2.01328	0	4.72077	0.000280277	0.00124634
Gm53864	14.57	17.4712	20.5819	0	1.00664	0.958129	4.71988	6.05986e-05	0.000314097
Syt8	456.272	846.769	962.776	34.828	14.093	37.367	4.71273	2.40746e-27	1.23334e-25
Gsdmc4	1.53369	23.2949	3.43032	1.02435	0	0	4.7105	0.0180651	0.0451798
Gm48914	34.5079	36.1071	33.1597	1.02435	1.00664	1.91626	4.70509	1.33774e-08	1.32571e-07
Gm52806	15.3369	36.1071	27.4426	3.07306	0	0	4.70435	2.16262e-05	0.000124745
4921522P10Rik	72.0833	93.1795	93.7621	2.04871	2.01328	5.74877	4.70108	5.6057e-17	1.39536e-15
Gm16170	76.6843	223.631	219.54	8.19483	7.0465	4.79064	4.69832	8.21468e-16	1.85295e-14
Gm15638	4.60106	6.98846	16.0082	1.02435	0	0	4.67549	0.00637943	0.0188962
Cntn3	7.66843	10.4827	9.14752	1.02435	0	0	4.66607	0.00375528	0.0120422
Dhrs9	991.528	1764.59	1452.17	29.7063	56.372	79.5247	4.66481	1.12415e-33	7.77279e-32
Gm40258	7.66843	8.15321	11.4344	1.02435	0	0	4.66457	0.00392376	0.0124859
Galntl6	44.4769	2.32949	3.43032	1.02435	1.00664	0	4.65769	0.0054924	0.0166416
Gm19345	9.96896	17.4712	22.8688	0	1.00664	0.958129	4.65005	0.000156935	0.000738365
Gm41396	228.519	267.891	252.7	7.17048	10.0664	12.4557	4.64817	5.46074e-45	6.71734e-43
Phlda2	51.3785	112.98	109.77	5.12177	0	5.74877	4.6467	6.41892e-11	8.8419e-10
Gm30085	64.4148	110.651	98.3358	2.04871	2.01328	6.7069	4.64409	7.28231e-15	1.50762e-13
Gm31253	100.456	107.156	89.1883	6.14612	3.01993	2.87439	4.63324	1.87897e-20	6.03266e-19
Gm38679	9.20212	8.15321	9.14752	1.02435	0	0	4.63163	0.00401356	0.0127429
Gm9899	371.152	13.9769	54.8851	1.02435	10.0664	6.7069	4.6284	4.86039e-05	0.000258577
Glp2r	25.3058	58.2372	88.0449	2.04871	2.01328	2.87439	4.61722	7.66274e-09	7.91642e-08
Nkx3-2	17.6374	4.65898	3.43032	0	1.00664	0	4.60864	0.0112258	0.0305133
Cxcr2	365.017	568.395	664.338	21.5114	18.1196	25.8695	4.60468	1.07118e-41	1.12199e-39
Nell2	154.135	204.995	246.983	11.2679	9.05978	4.79064	4.5982	7.39276e-28	3.9202e-26
Gm46805	55.2127	22.1301	18.295	1.02435	2.01328	0.958129	4.59716	2.7689e-06	1.90085e-05
Gm46871	21.4716	29.1186	21.7254	2.04871	0	0.958129	4.59203	3.15847e-06	2.14602e-05
2310043L19Rik	33.7411	108.321	49.1679	2.04871	2.01328	3.83251	4.58471	3.30417e-09	3.59617e-08
4930597O21Rik	24.539	19.8006	27.4426	1.02435	2.01328	0	4.5844	3.19032e-06	2.16418e-05
Gm52743	45.2437	15.1417	10.291	1.02435	1.00664	0.958129	4.57941	6.8107e-05	0.000348238
Gpr88	59.8138	83.8616	44.5941	3.07306	2.01328	2.87439	4.56176	3.23315e-12	5.14338e-11
Gm35835	36.0416	65.2257	62.8892	2.04871	3.01993	1.91626	4.54892	6.33763e-11	8.747e-10
Gsta1	313.639	460.074	628.892	39.9498	20.1328	0	4.546	0.00135929	0.00501401
Gm34724	7.66843	19.8006	19.4385	1.02435	0	0.958129	4.545	0.000325775	0.00142142
Habp2	13.0363	66.3904	36.5901	2.04871	0	2.87439	4.54241	9.36213e-06	5.826e-05
Gm39913	23.7721	66.3904	50.3113	5.12177	1.00664	0	4.53458	9.8028e-07	7.28257e-06
Cyp4a29	5.3679	3.49423	16.0082	0	0	0.958129	4.53055	0.0109856	0.029954
Gm31774	45.2437	102.497	107.483	0	11.0731	0	4.52906	0.000133212	0.000638392
E030024N20Rik	284.499	288.856	275.569	6.14612	16.1063	14.3719	4.52866	2.46812e-47	3.32614e-45
Gm52726	3.06737	11.6474	10.291	0	1.00664	0	4.52847	0.00917469	0.0257798
Fam186b	171.006	111.815	102.91	6.14612	4.02657	6.7069	4.51715	1.57066e-20	5.09692e-19
Gm10865	9.20212	12.8122	2.28688	1.02435	0	0	4.50717	0.0115346	0.0311925
Adap2os	9.20212	8.15321	6.86064	0	0	0.958129	4.50507	0.00578597	0.0173683
Gm54287	99.6896	69.8846	76.6105	4.09742	3.01993	3.83251	4.49682	8.68444e-17	2.11445e-15
Elf3	753.04	281.868	338.458	28.6819	19.1262	13.4138	4.49214	5.50164e-20	1.72195e-18
Cldn7	355.815	39.6013	9.14752	7.17048	7.0465	3.83251	4.49074	6.51303e-05	0.000334867
Dbh	28.3732	13.9769	2.28688	0	2.01328	0	4.48984	0.00463018	0.0143982
Ppef1	14.57	1.16474	8.00408	0	0	0.958129	4.48673	0.0184473	0.0459836
H2bc23	26.0727	73.3789	33.1597	0	1.00664	4.79064	4.48636	2.07142e-06	1.45171e-05
2310016G11Rik	4.60106	26.7891	13.7213	0	2.01328	0	4.48511	0.00206396	0.00720852
Cnfn	13376	25024.5	26545	830.751	734.849	1334.67	4.48481	4.0404e-38	3.60704e-36
Prss27	897.206	1720.33	1877.53	55.3151	61.4052	84.3153	4.48098	1.72873e-38	1.57657e-36
Gm52860	9.20212	15.1417	20.5819	1.02435	1.00664	0	4.47833	0.000300052	0.00132095
Gm51667	12.2695	19.8006	12.5778	1.02435	1.00664	0	4.47532	0.000220738	0.00100468
Gm15523	7.66843	5.82372	10.291	1.02435	0	0	4.47291	0.00674648	0.0198315
Gm54220	37.5753	82.6968	56.0285	1.02435	2.01328	4.79064	4.46987	4.60606e-10	5.6365e-09
4931422A03Rik	7.66843	1.16474	14.8647	1.02435	0	0	4.46874	0.0188587	0.0467829
Sprr1b	769.911	2210.68	2199.98	30.7306	20.1328	183.961	4.46275	1.09011e-05	6.68341e-05
Rbp2	1585.06	3092.4	3210.78	139.312	103.684	116.892	4.45389	1.0842e-44	1.30338e-42
Gsto1	19809.9	11967.7	19151.5	759.046	717.736	848.902	4.45274	1.77241e-80	7.35307e-78
D930015M05Rik	16.8705	16.3064	10.291	1.02435	1.00664	0	4.44947	0.000244763	0.00110396
4930404I05Rik	15.3369	17.4712	10.291	0	0	1.91626	4.44798	0.000396193	0.00168801
Ndufb4c	73.6169	13.9769	0	2.04871	2.01328	0	4.44403	0.0105218	0.0289168
Sln	3925.47	8891.66	7810.84	359.548	313.066	287.439	4.42532	1.61452e-42	1.75179e-40
Gsta13	428.665	633.621	937.621	9.21919	7.0465	76.6503	4.42498	4.56553e-08	4.16548e-07
Rit2	12.2695	3.49423	6.86064	0	0	0.958129	4.41997	0.0111246	0.0302888
Gm35478	13.8032	50.084	43.4507	2.04871	2.01328	0.958129	4.41638	1.75494e-06	1.2481e-05
Gm39429	90.4875	0	14.8647	1.02435	2.01328	1.91626	4.41418	0.00456985	0.0142462
Grin3a	34.5079	19.8006	9.14752	0	3.01993	0	4.41139	0.000391236	0.00167093
4930432E11Rik	2.30053	9.31795	11.4344	0	1.00664	0	4.4108	0.0136473	0.0357763
Cd55os	62.1143	97.8385	74.3236	5.12177	4.02657	1.91626	4.41021	5.29477e-15	1.10808e-13
Mir675	49.8448	72.2141	28.586	7.17048	0	0	4.40839	7.85426e-05	0.000396139
Disp2	49.8448	38.4365	37.7335	0	3.01993	2.87439	4.40833	1.71319e-09	1.93321e-08
Gm30003	210.882	131.616	136.069	3.07306	13.0864	6.7069	4.38953	9.11207e-19	2.61592e-17
2610028H24Rik	145.7	101.333	65.1761	6.14612	6.03985	2.87439	4.38622	9.69518e-15	1.98194e-13
Prg4	1573.56	199.171	501.97	22.5358	34.2258	52.6971	4.37698	3.53784e-10	4.3851e-09
Lrtm1	1039.07	2251.45	2087.92	83.997	87.5779	87.1897	4.37679	6.37655e-41	6.39408e-39
Gm52732	12.2695	13.9769	14.8647	0	0	1.91626	4.37356	0.000408481	0.00173547
Aldh3a1	21544.5	33894	50566.3	1592.87	1630.76	1895.18	4.37212	4.20302e-43	4.6804e-41
Muc13	16.8705	104.827	2.28688	2.04871	2.01328	1.91626	4.37155	0.000677189	0.00270339
Celf6	13.8032	26.7891	20.5819	0	0	2.87439	4.36305	8.32581e-05	0.000417336
1810008I18Rik	9.20212	4.65898	8.00408	1.02435	0	0	4.36235	0.00939464	0.0262891
Myo5c	989.995	263.232	373.905	25.6089	19.1262	34.4926	4.36042	1.12242e-15	2.49194e-14
9030404E10Rik	6.90159	6.98846	8.00408	0	0	0.958129	4.3521	0.00825346	0.0235791
Gm35449	6.90159	6.98846	8.00408	0	1.00664	0	4.3521	0.0082414	0.023551
Defb14	147.234	280.703	360.183	9.21919	9.05978	20.1207	4.35133	1.79211e-18	5.01555e-17
Gm16876	49.8448	53.5782	59.4589	5.12177	1.00664	1.91626	4.34873	5.2001e-12	8.08403e-11
A230103J11Rik	26.0727	67.5551	50.3113	6.14612	1.00664	0	4.34569	2.62544e-06	1.80942e-05
Gm53788	21.4716	13.9769	25.1557	2.04871	0	0.958129	4.34344	2.46872e-05	0.000140639
Cdk5r2	9.96896	4.65898	6.86064	0	1.00664	0	4.34148	0.0102472	0.0282841
Gm30346	14.57	19.8006	46.881	1.02435	2.01328	0.958129	4.34066	1.29235e-05	7.7946e-05
Gm53744	23.7721	46.5898	51.4548	0	6.03985	0	4.33801	5.48019e-05	0.000287565
Gm39170	7.66843	5.82372	8.00408	1.02435	0	0	4.33092	0.0089711	0.0253216
Zfp648	33.7411	4.65898	1.14344	1.02435	0	0.958129	4.3308	0.0105718	0.0290189
Spata45	10.7358	4.65898	5.7172	0	0	0.958129	4.31958	0.0116153	0.0313586
Hand2	63.648	44.2603	91.4752	3.07306	6.03985	0.958129	4.31748	9.71338e-11	1.30735e-09
Gm52679	10.7358	3.49423	6.86064	0	1.00664	0	4.31724	0.012818	0.0339005
Gm53887	19.1711	34.9423	25.1557	0	1.00664	2.87439	4.31586	3.41511e-06	2.30411e-05
Gm34577	3.06737	5.82372	12.5778	0	1.00664	0	4.31044	0.0152587	0.0393473
Spata17	98.9228	5.82372	11.4344	1.02435	1.00664	3.83251	4.30693	0.000682192	0.00272131
Lrrn4	33.7411	315.646	4.57376	5.12177	6.03985	6.7069	4.30613	0.000288712	0.00128035
Apob	2.30053	64.0609	13.7213	3.07306	1.00664	0	4.30275	0.00306049	0.010113
Gm12446	8.43527	10.4827	20.5819	1.02435	0	0.958129	4.30079	0.000752021	0.00296686
Tdh	34.5079	62.8962	96.0489	3.07306	0	6.7069	4.28974	1.49803e-07	1.27224e-06
Gm46367	56.7464	138.605	116.631	5.12177	4.02657	6.7069	4.28897	7.81682e-14	1.48998e-12
Gm53812	9.20212	3.49423	8.00408	0	1.00664	0	4.28506	0.0128099	0.0338833
Hotairm2	6.90159	6.98846	6.86064	0	0	0.958129	4.27672	0.00985675	0.0273902
Gm40713	30.6737	30.2833	35.4466	2.04871	1.00664	1.91626	4.27405	2.73972e-08	2.58666e-07
Vwa5b1	4.60106	11.6474	4.57376	0	0	0.958129	4.27006	0.0140782	0.0367555
Muc21	30.6737	1.16474	5.7172	0	1.00664	0.958129	4.26274	0.0101773	0.0281295
Krt19	2174	208.489	34.3032	39.9498	42.279	44.0739	4.25839	0.00202168	0.00708306
Lce1g	1272.19	2535.65	2841.45	74.7778	47.3122	225.16	4.25811	1.55872e-13	2.87527e-12
Gm49958	56.7464	52.4135	61.7457	4.09742	4.02657	0.958129	4.24976	7.41291e-13	1.26793e-11
Hnf1aos1	5.3679	6.98846	8.00408	0	0	0.958129	4.24106	0.0112104	0.0304792
Gm31583	5.3679	5.82372	9.14752	1.02435	0	0	4.24027	0.0118366	0.0318497
Rab3c	86.6533	27.9539	34.3032	2.04871	2.01328	3.83251	4.23997	1.0418e-07	9.0523e-07
Spns2os	16.8705	48.9192	28.586	1.02435	3.01993	0.958129	4.23294	2.76061e-06	1.89578e-05
Mss51	240.022	710.494	278.999	20.4871	20.1328	24.9113	4.22753	6.82002e-18	1.80825e-16
Elavl4	18.4042	17.4712	19.4385	0	0	2.87439	4.22327	7.45133e-05	0.000378343
Gm35596	3.83422	12.8122	3.43032	0	0	0.958129	4.2164	0.0197646	0.0484904
4933428G20Rik	3.83422	11.6474	4.57376	0	1.00664	0	4.2135	0.0169171	0.0428302
Adamdec1	88.9538	23.2949	16.0082	2.04871	3.01993	1.91626	4.21062	9.63471e-06	5.97278e-05
Cpa2	84.3527	22.1301	20.5819	2.04871	1.00664	3.83251	4.20682	7.29899e-06	4.62926e-05
Gm32912	25.3058	47.7545	56.0285	3.07306	1.00664	2.87439	4.20328	1.98757e-08	1.91237e-07
Stk33	119.628	1.16474	6.86064	4.09742	0	2.87439	4.19956	0.00862338	0.0244641
Gm38851	6.90159	5.82372	6.86064	0	1.00664	0	4.19605	0.0120935	0.032426
Slc27a2	652.584	2.32949	92.6186	14.341	14.093	12.4557	4.19312	0.00751741	0.0217494
Prph	93.5549	78.0378	64.0326	5.12177	3.01993	4.79064	4.19201	4.33952e-16	1.00455e-14
Gm26628	5.3679	15.1417	16.0082	1.02435	0	0.958129	4.18192	0.00145375	0.00530957
Spmap2l	9.96896	2.32949	6.86064	1.02435	0	0	4.1785	0.0199655	0.0488868
Cdh20	5.3679	15.1417	16.0082	1.02435	1.00664	0	4.17369	0.00147845	0.00538677
Tmem45a2	163.338	428.626	610.597	33.8037	27.1793	5.74877	4.17357	3.48315e-10	4.32745e-09
Gm40601	40.6427	102.497	70.8933	1.02435	5.03321	5.74877	4.16497	6.52626e-10	7.81894e-09
Adcy8	46.0106	83.8616	84.6145	1.02435	8.05314	2.87439	4.16107	3.31543e-10	4.13364e-09
Myo15b	62.1143	128.122	110.914	9.21919	4.02657	3.83251	4.14253	9.19398e-14	1.73375e-12
Gm46608	25.3058	18.6359	8.00408	0	1.00664	1.91626	4.13978	0.000257184	0.00115547
Slc25a21	46.0106	54.743	75.467	4.09742	3.01993	2.87439	4.13851	3.47931e-12	5.51839e-11
Gm29886	14.57	37.2718	36.5901	1.02435	3.01993	0.958129	4.13776	4.16825e-06	2.75945e-05
Gm15938	65.9485	73.3789	70.8933	3.07306	5.03321	3.83251	4.13497	4.29619e-16	9.95606e-15
G530011O06Rik	78.9848	38.4365	41.1638	8.19483	0	0.958129	4.13088	1.39311e-05	8.33348e-05
Gm36423	43.7101	52.4135	43.4507	2.04871	3.01993	2.87439	4.12933	3.13703e-11	4.45758e-10
Marchf4	105.058	12.8122	3.43032	1.02435	4.02657	1.91626	4.12905	0.00131809	0.00487724
Gm30985	17.6374	23.2949	11.4344	1.02435	2.01328	0	4.12619	0.000103139	0.000506195
Pp2d1	30.6737	24.4596	13.7213	0	2.01328	1.91626	4.12547	1.65153e-05	9.72264e-05
Gm41604	44.4769	31.4481	27.4426	3.07306	3.01993	0	4.11289	1.52544e-07	1.29256e-06
Gm35550	9.20212	13.9769	11.4344	1.02435	0	0.958129	4.11197	0.000880597	0.00341991
Dppa2	6.90159	3.49423	8.00408	0	0	0.958129	4.10865	0.0175396	0.0441107
Sytl5	81.2854	9.31795	10.291	0	2.01328	3.83251	4.10649	0.00110935	0.0041824
Gm16183	23.7721	38.4365	41.1638	3.07306	1.00664	1.91626	4.10249	7.0076e-08	6.21664e-07
Gm35474	17.6374	43.0955	25.1557	1.02435	4.02657	0	4.09397	1.89406e-05	0.000110307
Sycn	4.60106	12.8122	17.1516	1.02435	1.00664	0	4.09367	0.00230465	0.00792745
Gm54263	10.7358	9.31795	13.7213	0	1.00664	0.958129	4.08596	0.000965906	0.00370162
Krt7	1255.32	80.3673	11.4344	27.6576	20.1328	31.6182	4.08479	0.007207	0.0210006
Gm14438	43.7101	86.1911	41.1638	10.2435	0	0	4.07077	0.000822043	0.00321886
Gm13536	52.1453	82.6968	65.1761	1.02435	5.03321	5.74877	4.0655	2.57663e-12	4.14259e-11
Cfap70	167.172	18.6359	14.8647	5.12177	5.03321	1.91626	4.06511	0.000126183	0.000607734
Pirt	32.9743	34.9423	32.0163	1.02435	3.01993	1.91626	4.06432	1.49527e-08	1.47217e-07
Scn9a	10.7358	20.9654	18.295	0	1.00664	1.91626	4.06026	0.000143761	0.000682606
Ccdc192	16.1037	29.1186	21.7254	3.07306	0	0.958129	4.05874	2.00098e-05	0.00011615
Fer1l4	25.3058	23.2949	17.1516	1.02435	0	2.87439	4.05712	1.20499e-05	7.30732e-05
Gm30698	9.96896	15.1417	8.00408	0	1.00664	0.958129	4.05495	0.00131482	0.00486856
Pcsk1n	38.3422	47.7545	29.7294	1.02435	4.02657	1.91626	4.05431	1.00453e-08	1.01647e-07
Cabp7	56.7464	108.321	116.631	9.21919	3.01993	4.79064	4.04775	1.08199e-12	1.814e-11
Gm27177	43.7101	52.4135	53.7417	8.19483	0	0.958129	4.04655	3.07232e-06	2.09151e-05
Gm40696	125.762	96.6737	89.1883	4.09742	10.0664	4.79064	4.04579	3.09776e-18	8.48995e-17
Erich3	47.5443	15.1417	2.28688	2.04871	0	1.91626	4.04195	0.00308761	0.0101847
Il36b	839.693	1437.29	1758.61	41.9985	52.3454	150.426	4.04154	5.58996e-15	1.16639e-13
Gm45999	51.3785	137.44	59.4589	8.19483	5.03321	1.91626	4.0406	2.73009e-09	3.00693e-08
Chrna10	9.20212	23.2949	17.1516	1.02435	1.00664	0.958129	4.03993	0.000157771	0.000741806
Gm34414	16.1037	30.2833	19.4385	4.09742	0	0	4.02618	0.000242682	0.00109504
Faim2	171.006	74.5436	61.7457	4.09742	11.0731	3.83251	4.02319	6.69004e-10	8.00157e-09
Kcnk4	47.5443	68.7199	61.7457	3.07306	2.01328	5.74877	4.0207	2.30033e-12	3.71814e-11
Cplx1	39.8758	22.1301	17.1516	0	1.00664	3.83251	4.01524	2.79333e-05	0.00015685
Rnf224	43.7101	116.474	97.1924	2.04871	8.05314	5.74877	4.01241	3.28071e-10	4.09276e-09
Stmnd1	184.042	144.428	134.926	8.19483	11.0731	9.58129	4.00948	1.86591e-27	9.65256e-26
Rasef	263.027	43.0955	70.8933	5.12177	7.0465	11.4975	3.99458	2.41503e-07	1.99287e-06
Gm53257	72.0833	222.466	259.561	14.341	6.03985	14.3719	3.99111	2.72796e-11	3.88937e-10
Gm29683	44.4769	47.7545	33.1597	3.07306	1.00664	3.83251	3.98077	1.42272e-09	1.62977e-08
Syndig1	5.3679	4.65898	6.86064	0	0	0.958129	3.9781	0.0203317	0.0496284
Slc5a7	42.9432	15.1417	19.4385	3.07306	0	1.91626	3.9719	4.28378e-05	0.000230744
Gm46162	837.393	2226.99	1677.43	98.338	93.6177	113.059	3.95761	1.14235e-26	5.53086e-25
Klk12	328.209	639.444	732.945	32.7793	38.2524	38.3251	3.95674	1.48677e-27	7.72903e-26
Syt6	7.66843	8.15321	14.8647	0	0	1.91626	3.95254	0.0034125	0.0111028
4930513N10Rik	42.9432	213.148	69.7498	9.21919	7.0465	4.79064	3.95155	4.96822e-08	4.49605e-07
Gm19510	8.43527	32.6128	20.5819	0	2.01328	1.91626	3.94692	0.000223791	0.00101631
Gm5897	9.20212	27.9539	9.14752	2.04871	0	0.958129	3.94166	0.000931037	0.00359272
Shank2	191.711	67.5551	44.5941	7.17048	7.0465	5.74877	3.93525	1.01009e-08	1.02158e-07
Gm46916	11.5026	19.8006	14.8647	2.04871	1.00664	0	3.93354	0.000213119	0.000974535
Uox	40.6427	8.15321	11.4344	0	3.01993	0.958129	3.93307	0.00108417	0.00409622
Mapk10	25.3058	19.8006	14.8647	1.02435	0	2.87439	3.92839	4.04709e-05	0.000219785
S100a9	484.645	512.487	562.572	29.7063	38.2524	34.4926	3.92612	1.0511e-77	3.83436e-75
Rtl1	75.1506	87.3558	34.3032	6.14612	6.03985	0.958129	3.91696	1.50545e-08	1.48151e-07
Cfap43	607.34	93.1795	97.1924	20.4871	17.1129	15.3301	3.9166	2.2705e-07	1.88167e-06
Krt32	1104.25	2257.27	2477.83	146.483	117.777	123.599	3.91187	1.70448e-31	1.09283e-29
Mgp	14411.3	3988.08	3676.16	459.935	494.261	523.138	3.90148	5.54515e-14	1.06755e-12
Elf5	611.941	1214.83	1279.51	85.0214	69.4583	53.6552	3.89979	1.64135e-28	9.09101e-27
Gm52430	6.90159	10.4827	12.5778	2.04871	0	0	3.89132	0.00359803	0.0116163
Tlcd3a	12900.6	23950.6	29131.4	1453.56	1270.38	1732.3	3.8881	8.1249e-34	5.65482e-32
Gm19710	13.0363	20.9654	10.291	0	3.01993	0	3.8818	0.00115274	0.00433145
Prss55	18.4042	58.2372	41.1638	5.12177	0	2.87439	3.87722	1.16251e-05	7.07402e-05
Mycbpap	225.452	90.85	91.4752	9.21919	15.0996	3.83251	3.86514	3.24327e-10	4.05083e-09
Armh1	51.3785	3.49423	2.28688	1.02435	1.00664	1.91626	3.86508	0.00762196	0.0220278
Trim43a	11.5026	3.49423	13.7213	0	1.00664	0.958129	3.86228	0.00488383	0.0150907
Slc26a9	690.159	1446.61	1680.86	91.1675	44.2923	127.431	3.85897	9.47196e-17	2.29825e-15
Gm35883	11.5026	6.98846	10.291	0	2.01328	0	3.8563	0.00389732	0.0124111
Cyp3a13	589.702	1172.9	1107.99	66.583	64.4251	68.0271	3.84897	1.62488e-34	1.18549e-32
Fut9	145.7	11.6474	28.586	0	10.0664	2.87439	3.84878	0.0018112	0.00643626
Sycp3	66.7154	6.98846	11.4344	1.02435	3.01993	1.91626	3.84734	0.000772756	0.00303846
Ehf	4328.06	7584.81	8052.1	570.565	395.61	421.577	3.84663	2.32409e-39	2.1758e-37
Serpina1d	105.058	2.32949	6.86064	3.07306	3.01993	1.91626	3.84405	0.00407118	0.0128911
Gm30706	26.8395	53.5782	48.0245	2.04871	2.01328	4.79064	3.83807	2.34278e-08	2.23483e-07
Gfap	47.5443	89.6853	76.6105	3.07306	9.05978	2.87439	3.8312	1.01569e-10	1.36185e-09
H1f9	14.57	26.7891	29.7294	3.07306	0	1.91626	3.82505	2.21922e-05	0.000127524
Fndc11	57.5132	80.3673	101.766	5.12177	7.0465	4.79064	3.81631	4.0602e-14	7.93219e-13
Ect2l	59.8138	8.15321	1.14344	2.04871	0	2.87439	3.81556	0.0124704	0.0331844
Kcnk3	2417.86	389.024	380.765	60.4369	110.731	56.5296	3.80806	1.24269e-07	1.06838e-06
Gm30582	9.96896	15.1417	17.1516	1.02435	2.01328	0	3.80635	0.000407921	0.00173344
Gm13388	6.13475	10.4827	11.4344	0	1.00664	0.958129	3.80621	0.00315472	0.0103758
Mab21l1	16.1037	8.15321	17.1516	0	2.01328	0.958129	3.80113	0.000587336	0.0023884
Gm41512	16.8705	13.9769	10.291	0	2.01328	0.958129	3.79384	0.000412672	0.00175117
Dnah10	587.402	180.535	124.635	23.5601	17.1129	23.9532	3.78991	6.41265e-10	7.68718e-09
Gm52102	16.1037	27.9539	25.1557	3.07306	0	1.91626	3.7874	1.55112e-05	9.17747e-05
Ccdc190	50.6116	1.16474	2.28688	1.02435	1.00664	1.91626	3.78442	0.0151216	0.0390413
LOC118567526	23.7721	26.7891	45.7376	2.04871	2.01328	2.87439	3.78302	3.3376e-07	2.68506e-06
Vwa5b2	12.2695	78.0378	19.4385	3.07306	2.01328	2.87439	3.77741	8.52842e-05	0.000426482
Fabp6	51.3785	180.535	109.77	7.17048	8.05314	9.58129	3.77724	1.42756e-10	1.86907e-09
A330049N07Rik	16.8705	41.9308	48.0245	0	1.00664	6.7069	3.76718	0.000177481	0.000827307
B3gat2	57.5132	81.5321	78.8973	5.12177	8.05314	2.87439	3.76514	8.84891e-14	1.67464e-12
Gm52731	11.5026	8.15321	6.86064	0	1.00664	0.958129	3.75178	0.00362204	0.0116855
Gm52524	9.20212	10.4827	6.86064	0	0	1.91626	3.75135	0.00531141	0.0161859
Gm33578	26.0727	17.4712	36.5901	1.02435	2.01328	2.87439	3.74976	2.87538e-06	1.9663e-05
Prr15	137.265	363.4	196.672	19.4627	18.1196	14.3719	3.74543	4.46491e-16	1.03019e-14
Gm37804	78.9848	45.425	46.881	1.02435	5.03321	6.7069	3.74147	2.99005e-09	3.26943e-08
Mast1	68.249	124.628	100.623	7.17048	6.03985	8.62316	3.73967	1.5389e-15	3.36363e-14
Abhd16b	9.96896	8.15321	8.00408	1.02435	0	0.958129	3.72173	0.00348667	0.0113094
4930506C21Rik	19.9379	17.4712	14.8647	1.02435	2.01328	0.958129	3.7196	4.10615e-05	0.000222422
Ptprn	42.9432	59.4019	42.3073	5.12177	2.01328	3.83251	3.7189	1.62335e-10	2.10717e-09
Gm42378	6.13475	15.1417	18.295	0	2.01328	0.958129	3.71508	0.00143908	0.00526419
Gm15601	80.5185	48.9192	38.8769	5.12177	3.01993	4.79064	3.71074	6.74817e-10	8.05744e-09
Uroc1	8.43527	11.6474	19.4385	1.02435	2.01328	0	3.70807	0.000996881	0.00380776
Npas1	9.20212	18.6359	11.4344	0	2.01328	0.958129	3.70796	0.000832551	0.00325302
Gm2192	56.7464	23.2949	20.5819	0	0	7.66503	3.70234	0.00330318	0.0107893
Mir7014	9.20212	6.98846	22.8688	1.02435	1.00664	0.958129	3.7008	0.00125478	0.0046716
Mboat4	9.96896	9.31795	19.4385	0	2.01328	0.958129	3.69177	0.00104083	0.003948
Gm46591	30.6737	37.2718	74.3236	3.07306	6.03985	1.91626	3.68914	1.4997e-07	1.27279e-06
Gm32342	15.3369	12.8122	10.291	1.02435	2.01328	0	3.6877	0.000619727	0.00250185
Serpinb13	124.995	274.88	217.254	24.5845	13.0864	10.5394	3.67955	2.84336e-15	6.1138e-14
Gm51959	16.8705	39.6013	20.5819	2.04871	2.01328	1.91626	3.6785	8.34054e-06	5.23337e-05
Slc10a4	22.2385	8.15321	20.5819	2.04871	2.01328	0	3.67673	0.000394076	0.00168102
Gm31623	16.8705	23.2949	10.291	1.02435	0	2.87439	3.67257	0.000327048	0.00142555
Gm32703	6.13475	9.31795	10.291	2.04871	0	0	3.67189	0.00714413	0.0208375
Ttc22	1009.93	2022	2281.16	151.604	103.684	161.924	3.66995	6.20219e-25	2.69458e-23
Fam131c	44.4769	95.509	88.0449	6.14612	4.02657	7.66503	3.66534	3.89075e-11	5.48438e-10
1500012K07Rik	11.5026	5.82372	20.5819	1.02435	1.00664	0.958129	3.66365	0.00130132	0.0048245
Gm17634	14.57	6.98846	3.43032	1.02435	1.00664	0	3.66273	0.00955344	0.026677
Dio2	1244.59	209.654	333.884	34.828	49.3255	57.4877	3.65882	1.17153e-08	1.17587e-07
Gm19708	13.8032	17.4712	19.4385	2.04871	2.01328	0	3.65674	0.000101682	0.000499857
Gm53356	57.5132	47.7545	44.5941	3.07306	5.03321	3.83251	3.65497	1.66287e-11	2.43144e-10
Gm52118	5.3679	4.65898	14.8647	0	0	1.91626	3.65465	0.0143614	0.0373519
Gm38416	50.6116	116.474	121.205	10.2435	4.02657	8.62316	3.64898	1.04978e-10	1.40578e-09
Gm39755	6.90159	9.31795	21.7254	1.02435	2.01328	0	3.64768	0.00229505	0.00789801
Ctxn3	1503.01	3149.47	2450.39	235.601	177.169	155.217	3.6445	1.02217e-29	5.94148e-28
Kcnb2	25.3058	33.7776	14.8647	0	3.01993	2.87439	3.63678	2.91365e-05	0.000162786
Daw1	44.4769	1.16474	3.43032	1.02435	2.01328	0.958129	3.63528	0.0155067	0.0398506
Gm39830	8.43527	11.6474	17.1516	1.02435	0	1.91626	3.63487	0.00111171	0.0041898
Slc16a11	714.698	208.489	252.7	22.5358	30.1993	42.1577	3.63187	1.82639e-11	2.65403e-10
Wfdc12	372.686	611.491	719.224	53.2664	53.352	31.6182	3.6237	3.57647e-25	1.56669e-23
Itih4	292.167	23.2949	84.6145	7.17048	13.0864	12.4557	3.61485	2.13162e-05	0.000123062
4931413K12Rik	6.90159	18.6359	11.4344	2.04871	0	0.958129	3.61295	0.00180006	0.00640203
Gm46825	25.3058	6.98846	3.43032	1.02435	0	1.91626	3.60986	0.00833216	0.0237711
Prrt3	12.2695	24.4596	24.0122	0	2.01328	2.87439	3.6064	9.17579e-05	0.000455945
Aldh1a2	322.074	596.349	480.245	35.8524	50.3321	28.7439	3.60494	7.03873e-26	3.23751e-24
Gm51653	16.1037	11.6474	20.5819	1.02435	2.01328	0.958129	3.60071	0.000122046	0.000589553
Sertm2	11.5026	22.1301	2.28688	0	1.00664	1.91626	3.60024	0.00809698	0.0232041
Asic1	92.0212	62.8962	49.1679	4.09742	8.05314	4.79064	3.59891	2.04188e-11	2.94091e-10
9130214F15Rik	266.861	2.32949	33.1597	9.21919	10.0664	5.74877	3.5981	0.00319479	0.0104718
Arhgap36	11.5026	71.0494	26.2991	2.04871	5.03321	1.91626	3.59119	0.000113697	0.000552631
Ptger1	151.068	513.652	155.508	29.7063	21.1395	17.2463	3.59035	3.46151e-10	4.30309e-09
Gm29050	21.4716	17.4712	20.5819	2.04871	0	2.87439	3.58725	2.88846e-05	0.00016172
Gm11465	9.20212	18.6359	20.5819	1.02435	3.01993	0	3.58473	0.000577871	0.00235534
Sox15	210.115	440.273	579.724	27.6576	20.1328	54.6133	3.58284	1.24595e-12	2.07668e-11
Fam184b	38.3422	64.0609	52.5982	4.09742	5.03321	3.83251	3.57305	1.30127e-10	1.71115e-09
B230220B15Rik	3.06737	12.8122	8.00408	0	1.00664	0.958129	3.56937	0.0114788	0.0310692
Krt78	13037.1	30222.8	31038.7	2259.73	1823.03	2175.91	3.56936	3.13771e-25	1.37734e-23
Myrf	34.5079	199.171	26.2991	5.12177	11.0731	5.74877	3.56422	5.29089e-05	0.000278677
Gm54113	31.4406	38.4365	35.4466	3.07306	4.02657	1.91626	3.54849	1.22356e-08	1.22229e-07
Bglap3	1121.89	2201.37	2673.36	223.309	103.684	186.835	3.54447	2.99086e-18	8.21827e-17
Hpca	18.4042	20.9654	42.3073	1.02435	4.02657	1.91626	3.54356	1.48292e-05	8.8035e-05
Gm26574	12.2695	24.4596	21.7254	1.02435	3.01993	0.958129	3.53909	6.86862e-05	0.00035086
Gsta5	6.13475	6.98846	10.291	2.04871	0	0	3.53702	0.0109666	0.0299228
Kcnh6	174.84	222.466	155.508	14.341	13.0864	20.1207	3.53391	1.35748e-26	6.54249e-25
Gm52041	174.84	365.73	348.749	21.5114	35.2325	20.1207	3.53084	8.0222e-18	2.11638e-16
Slc16a8	16.1037	25.6244	16.0082	2.04871	1.00664	1.91626	3.52926	3.35573e-05	0.000185283
Gm51446	19.9379	6.98846	18.295	0	2.01328	1.91626	3.52113	0.000871133	0.00338564
Gm12505	26.0727	24.4596	5.7172	0	2.01328	2.87439	3.51674	0.00122589	0.00457772
Cend1	29.9069	17.4712	20.5819	3.07306	2.01328	0.958129	3.51486	1.08412e-05	6.64862e-05
Gm53242	13.0363	10.4827	10.291	0	1.00664	1.91626	3.51474	0.00125812	0.00468236
Syt5	111.959	10.4827	13.7213	4.09742	6.03985	1.91626	3.5095	0.00105943	0.00400918
Gm36840	7.66843	5.82372	9.14752	1.02435	1.00664	0	3.50199	0.00747841	0.0216603
2310002F09Rik	118.094	193.347	232.118	19.4627	16.1063	12.4557	3.49959	2.86175e-18	7.88397e-17
Ms4a1	8.43527	10.4827	14.8647	0	1.00664	1.91626	3.49818	0.00169121	0.00605562
Hes2	16.1037	38.4365	24.0122	0	3.01993	3.83251	3.4962	5.34006e-05	0.000280848
Gm30448	10.7358	30.2833	16.0082	5.12177	0	0	3.4888	0.00566575	0.0170763
Gcnt7	15.3369	16.3064	24.0122	2.04871	0	2.87439	3.48216	0.000100034	0.000492672
Hoxaas2	90.4875	73.3789	113.201	5.12177	11.0731	8.62316	3.47794	1.89609e-15	4.12306e-14
Gm33856	14.57	9.31795	9.14752	2.04871	0	0.958129	3.47725	0.00186242	0.00658728
Gm53971	6.13475	4.65898	11.4344	1.02435	0	0.958129	3.47644	0.0105177	0.0289156
Gm31290	26.0727	20.9654	30.8729	4.09742	3.01993	0	3.47293	9.77007e-06	6.04961e-05
Gstm6	227.752	354.082	389.913	25.6089	26.1727	35.4508	3.47249	8.81624e-27	4.338e-25
Fmo2	8113.2	11936.3	14669.2	876.847	1125.43	1130.59	3.46999	3.63374e-41	3.71414e-39
Dlec1	252.291	17.4712	27.4426	10.2435	10.0664	6.7069	3.46503	0.000451569	0.00189984
Muc6	9.96896	37.2718	41.1638	3.07306	3.01993	1.91626	3.45685	5.63554e-05	0.000294921
Gm52108	13.0363	10.4827	9.14752	2.04871	0	0.958129	3.4568	0.00172185	0.00615284
1700120K04Rik	6.90159	9.31795	5.7172	0	2.01328	0	3.45445	0.0137346	0.0359826
Wnt4	4005.22	7930.74	8422.58	594.125	492.248	773.21	3.45232	2.85868e-25	1.26008e-23
Gm33250	66.7154	175.876	126.922	9.21919	11.0731	13.4138	3.44695	5.11066e-12	7.96841e-11
Otop3	1241.52	2484.4	2314.32	189.506	172.136	192.584	3.44541	1.91516e-31	1.22051e-29
Gm52783	24.539	22.1301	18.295	0	5.03321	0.958129	3.44419	0.000150577	0.000711619
Gm34945	16.1037	45.425	25.1557	1.02435	3.01993	3.83251	3.44044	1.98934e-05	0.00011557
Gabrb1	8.43527	8.15321	16.0082	1.02435	1.00664	0.958129	3.43908	0.00176822	0.00630443
Psca	45.2437	128.122	273.282	10.2435	7.0465	23.9532	3.43126	3.4922e-06	2.35237e-05
Gm29904	13.0363	19.8006	30.8729	0	1.00664	4.79064	3.42785	0.000557333	0.00228263
Mapk8ip2	24.539	16.3064	22.8688	0	3.01993	2.87439	3.42624	3.61933e-05	0.000198852
Mdfi	522.987	740.777	839.285	55.3151	61.4052	78.5665	3.42576	5.88627e-37	4.92259e-35
Ccdc39	543.692	95.509	94.9055	15.3653	27.1793	25.8695	3.42551	2.94181e-06	2.00783e-05
Mpp4	47.5443	97.8385	69.7498	5.12177	11.0731	3.83251	3.42363	1.30853e-09	1.50713e-08
CJ186046Rik	20.7048	15.1417	17.1516	2.04871	1.00664	1.91626	3.42071	4.69082e-05	0.000250437
Gm34079	46.0106	65.2257	49.1679	5.12177	5.03321	4.79064	3.41924	1.76731e-11	2.57349e-10
Gm16525	19.9379	31.4481	2.28688	2.04871	3.01993	0	3.41581	0.00761038	0.0220003
Misp	180.975	32.6128	27.4426	6.14612	7.0465	9.58129	3.4084	4.88989e-05	0.000259885
Aard	18.4042	5.82372	6.86064	1.02435	1.00664	0.958129	3.40449	0.00396098	0.0126006
Gm41846	12.2695	13.9769	16.0082	2.04871	1.00664	0.958129	3.39895	0.000268183	0.00119861
A530065N20Rik	34.5079	2.32949	4.57376	1.02435	2.01328	0.958129	3.39558	0.0127885	0.0338412
Mgst2	599.671	906.171	921.612	64.5343	62.4118	103.478	3.39428	3.594e-30	2.14202e-28
Gm42080	15.3369	22.1301	57.172	2.04871	4.02657	2.87439	3.39322	4.43643e-05	0.00023836
P4ha3	26.8395	96.6737	32.0163	1.02435	5.03321	8.62316	3.39231	5.06461e-05	0.000267893
Gm16150	69.0159	119.969	136.069	16.3897	3.01993	11.4975	3.39218	2.76826e-09	3.04739e-08
Sncb	6.90159	9.31795	4.57376	0	1.00664	0.958129	3.3881	0.0117926	0.0317479
Tmem95	92.0212	195.677	211.536	10.2435	17.1129	20.1207	3.38735	4.28356e-13	7.52754e-12
Gm51810	20.7048	23.2949	18.295	0	4.02657	1.91626	3.38439	4.91076e-05	0.000260863
Gm28364	23.7721	34.9423	35.4466	1.02435	7.0465	0.958129	3.38357	1.92866e-05	0.000112168
Gm30255	7.66843	11.6474	22.8688	3.07306	1.00664	0	3.38055	0.0024864	0.00846455
Asgr1	19.9379	6.98846	3.43032	0	1.00664	1.91626	3.37961	0.0113675	0.0308389
Ttc16	149.534	24.4596	41.1638	7.17048	4.02657	9.58129	3.37686	2.93134e-05	0.000163558
4930512H18Rik	13.8032	16.3064	11.4344	0	4.02657	0	3.37544	0.0040434	0.0128184
Gm26708	15.3369	26.7891	41.1638	4.09742	1.00664	2.87439	3.3752	2.34653e-05	0.000134292
Mab21l4	1102.72	2201.37	2457.25	182.335	126.837	246.239	3.37397	5.01774e-19	1.47247e-17
Gm16907	109.659	182.865	257.274	20.4871	18.1196	14.3719	3.37374	4.06598e-15	8.59421e-14
Gpat2	21.4716	15.1417	35.4466	3.07306	2.01328	1.91626	3.36523	1.88933e-05	0.000110062
Gemin4	1808.22	3497.73	4189.56	353.402	281.86	290.313	3.3586	2.04733e-24	8.61179e-23
Gm5563	36.8085	33.7776	10.291	1.02435	3.01993	3.83251	3.35802	9.28415e-05	0.000460572
Dync1i1	15.3369	23.2949	12.5778	1.02435	3.01993	0.958129	3.35633	0.000169213	0.000791204
Mmd2	68.249	79.2026	26.2991	8.19483	6.03985	2.87439	3.3532	3.88961e-07	3.10318e-06
Slc7a14	26.8395	23.2949	30.8729	0	4.02657	3.83251	3.35283	6.30037e-06	4.04854e-05
D030047H15Rik	10.7358	11.6474	8.00408	0	2.01328	0.958129	3.35081	0.00268169	0.00904643
B3gnt4	52.9122	11.6474	14.8647	1.02435	3.01993	3.83251	3.341	0.000462967	0.00194277
Lancl3	46.0106	16.3064	37.7335	3.07306	4.02657	2.87439	3.3372	3.73963e-06	2.50945e-05
Gm16982	8.43527	5.82372	5.7172	1.02435	1.00664	0	3.33198	0.0126465	0.0335572
Gm7538	1.53369	16.3064	12.5778	1.02435	1.00664	0.958129	3.3279	0.0121989	0.0326218
6330537M06Rik	44.4769	53.5782	41.1638	1.02435	8.05314	4.79064	3.32176	2.29311e-08	2.18844e-07
Gm30466	40.6427	13.9769	24.0122	3.07306	1.00664	3.83251	3.32028	4.88302e-05	0.000259651
Gm53685	3.83422	5.82372	10.291	0	1.00664	0.958129	3.31317	0.0170385	0.0431002
Gm13032	20.7048	30.2833	28.586	2.04871	3.01993	2.87439	3.31219	1.36555e-06	9.92039e-06
Mfsd4a	1381.08	1337.13	1302.38	125.996	146.97	132.222	3.31118	1.95643e-142	3.76311e-139
Ryr3	126.529	434.449	133.782	17.414	22.1461	30.6601	3.3032	9.45902e-09	9.64501e-08
Slc23a4	69.7827	142.099	113.201	14.341	9.05978	9.58129	3.29788	4.1846e-13	7.37201e-12
Cyp2c23	4.60106	11.6474	13.7213	3.07306	0	0	3.29701	0.015882	0.0406513
Gm16206	15.3369	12.8122	20.5819	1.02435	1.00664	2.87439	3.29522	0.000177781	0.000828522
Gm38948	17.6374	27.9539	33.1597	2.04871	3.01993	2.87439	3.29505	4.28569e-06	2.83099e-05
Atcay	26.8395	47.7545	62.8892	7.17048	2.01328	4.79064	3.29245	4.47044e-07	3.5175e-06
Trim43c	123.462	123.463	92.6186	8.19483	15.0996	11.4975	3.28766	9.65197e-19	2.75968e-17
Bdkrb2	317.473	687.199	596.875	39.9498	47.3122	76.6503	3.2853	7.35509e-17	1.80742e-15
Ppp1r3b	2153.3	74.5436	393.343	62.4856	109.724	96.771	3.28491	0.00528283	0.0161081
Alk	10.7358	13.9769	24.0122	3.07306	0	1.91626	3.28069	0.000737125	0.00291298
Cfap90	35.2748	8.15321	4.57376	3.07306	1.00664	0.958129	3.27874	0.0056962	0.0171559
Gm1123	3.83422	18.6359	6.86064	1.02435	1.00664	0.958129	3.27613	0.00817032	0.0233753
Tbx2	884.17	1398.86	1534.5	137.263	115.764	141.803	3.27217	1.63179e-35	1.25547e-33
Gm35439	338.945	637.115	427.646	60.4369	52.3454	32.5764	3.27217	1.93991e-20	6.21888e-19
Apoa2	12.2695	40.766	24.0122	1.02435	4.02657	2.87439	3.26567	0.000111716	0.000543877
Rhpn1	64.4148	123.463	90.3317	7.17048	11.0731	10.5394	3.26426	7.36017e-13	1.25992e-11
Abcb11	15.3369	40.766	40.0204	1.02435	6.03985	2.87439	3.26283	4.21021e-05	0.000227302
Gm41608	73.6169	47.7545	58.3154	6.14612	4.02657	8.62316	3.25813	4.30847e-11	6.037e-10
Proser2	782.18	1308.01	1377.84	107.557	116.771	137.971	3.25726	5.6184e-32	3.69174e-30
A830018L16Rik	236.955	15.1417	42.3073	10.2435	13.0864	7.66503	3.25309	0.000530447	0.00218563
Gm39000	220.851	337.776	403.634	35.8524	28.186	37.367	3.24279	1.81598e-23	7.12849e-22
Six2	83.5859	27.9539	19.4385	5.12177	6.03985	2.87439	3.23696	4.07739e-05	0.000221147
Sphkap	119.628	129.287	137.213	15.3653	17.1129	8.62316	3.23606	5.22125e-22	1.86922e-20
Sgk2	16.1037	13.9769	6.86064	0	2.01328	1.91626	3.22966	0.0021539	0.00746105
Gm32142	6.13475	11.6474	10.291	1.02435	0	1.91626	3.22518	0.00531044	0.0161853
Vil1	9.20212	58.2372	6.86064	2.04871	2.01328	3.83251	3.22216	0.00308708	0.0101847
Sorbs2os	3.83422	9.31795	5.7172	1.02435	1.00664	0	3.21903	0.0202041	0.0493682
Gm32643	26.8395	12.8122	16.0082	4.09742	2.01328	0	3.21698	0.000612313	0.00247475
Alox12b	5043.53	11110.5	11352.1	888.115	854.639	1215.87	3.21657	1.33171e-20	4.35491e-19
Chrm2	380.354	142.099	68.6064	18.4384	26.1727	19.1626	3.21567	4.09996e-07	3.25138e-06
Gm30058	6.13475	6.98846	14.8647	2.04871	0	0.958129	3.214	0.0075848	0.0219324
Gm34086	7.66843	8.15321	21.7254	3.07306	1.00664	0	3.21335	0.00546135	0.0165617
Gm15998	27.6064	30.2833	42.3073	2.04871	1.00664	7.66503	3.20425	1.17636e-05	7.14804e-05
Htr1b	99.6896	3.49423	24.0122	1.02435	8.05314	4.79064	3.20229	0.00680156	0.0199677
Serpinb3b	615.008	1627.15	1274.94	109.606	142.943	129.347	3.20222	9.87348e-18	2.59507e-16
Gad1	4.60106	5.82372	8.00408	1.02435	0	0.958129	3.2004	0.0185332	0.0461541
Gm30286	26.8395	24.4596	30.8729	0	6.03985	2.87439	3.19971	3.1478e-05	0.000174577
Porcn	1160.23	1776.23	1911.83	170.043	179.182	179.17	3.19684	9.57262e-42	1.00765e-39
Cfap69	314.406	29.1186	37.7335	16.3897	10.0664	15.3301	3.19342	0.00042854	0.00181178
Optc	115.026	124.628	51.4548	11.2679	11.0731	9.58129	3.19252	1.10862e-10	1.47709e-09
Dlx4	10.7358	15.1417	37.7335	3.07306	0	3.83251	3.18955	0.00147178	0.00536708
Erdr1x	2129.52	2213.01	1024.52	216.139	169.116	204.081	3.1872	2.71113e-22	9.94145e-21
Gm26803	8.43527	30.2833	25.1557	2.04871	3.01993	1.91626	3.17964	0.000287288	0.00127506
Spink1	3.06737	27.9539	14.8647	2.04871	3.01993	0	3.17737	0.0105334	0.0289436
Ttc36	37.5753	3.49423	3.43032	2.04871	2.01328	0.958129	3.17238	0.0154056	0.0396437
AY036118	1187.07	1902.03	1483.04	159.799	291.926	55.5715	3.17227	2.15492e-09	2.39463e-08
Ccdc65	75.1506	9.31795	4.57376	3.07306	4.02657	2.87439	3.1707	0.00557349	0.0168366
4933439K11Rik	57.5132	107.156	104.053	9.21919	13.0864	7.66503	3.16013	1.09169e-11	1.62891e-10
Gm32718	333.577	3.49423	57.172	23.5601	11.0731	9.58129	3.15972	0.00651824	0.0192616
Stmn3	34.5079	24.4596	20.5819	5.12177	1.00664	2.87439	3.15723	1.11552e-05	6.82539e-05
Zdbf2	236.188	568.395	451.659	45.0716	34.2258	61.3202	3.15619	7.07019e-15	1.46514e-13
Gm54130	17.6374	10.4827	6.86064	2.04871	1.00664	0.958129	3.14998	0.0022284	0.0076952
Gm32322	59.8138	117.639	140.643	14.341	7.0465	14.3719	3.14662	4.16893e-10	5.12231e-09
Grm7	57.5132	74.5436	97.1924	5.12177	13.0864	7.66503	3.14185	6.6964e-11	9.20243e-10
Calml3	12465.8	21212.3	25808.6	2406.21	2221.66	2119.38	3.14015	8.95192e-29	5.01071e-27
Lbhd2	13.0363	5.82372	6.86064	0	1.00664	1.91626	3.13539	0.00925913	0.0259545
Gm13275	19.9379	27.9539	38.8769	3.07306	0	6.7069	3.13221	0.000210672	0.000964178
Slurp1	370.385	1113.5	1003.94	53.2664	69.4583	160.966	3.1309	7.12865e-09	7.40078e-08
Gm36660	83.5859	152.581	131.496	13.3166	14.093	14.3719	3.13069	2.09907e-15	4.54576e-14
Npas2	603.506	616.15	582.011	91.1675	61.4052	53.6552	3.12968	9.94155e-43	1.09554e-40
Gm52507	41.4095	53.5782	44.5941	4.09742	5.03321	6.7069	3.12899	4.62677e-10	5.65856e-09
Cyb5r2	116.56	294.68	208.106	20.4871	8.05314	42.1577	3.12643	2.41469e-07	1.99287e-06
Wnk4	832.025	1474.57	1858.09	137.263	134.89	205.04	3.12439	3.38087e-19	1.00467e-17
Vwc2	22.2385	22.1301	16.0082	4.09742	1.00664	1.91626	3.11567	4.95831e-05	0.000262927
Eya2	740.77	343.599	490.536	50.1934	70.465	61.3202	3.11501	1.69483e-19	5.13741e-18
Gm53923	11.5026	6.98846	16.0082	1.02435	2.01328	0.958129	3.11422	0.00201185	0.00705447
Serpini1	122.695	72.2141	94.9055	10.2435	4.02657	19.1626	3.11263	8.64406e-09	8.84814e-08
Gm39786	8.43527	33.7776	27.4426	5.12177	1.00664	1.91626	3.1093	0.000763682	0.00300781
Gm15816	26.8395	104.827	84.6145	10.2435	9.05978	5.74877	3.10636	1.59006e-06	1.14042e-05
Gm52358	18.4042	8.15321	8.00408	4.09742	0	0	3.10508	0.020211	0.0493793
Them5	4219.17	8801.97	9612.9	842.019	771.088	1029.03	3.09852	1.04511e-20	3.44429e-19
Lpcat4	654.117	1064.58	1246.35	90.1432	134.89	122.64	3.09088	8.7194e-24	3.50732e-22
Trex2	1785.21	3764.45	4337.07	331.891	253.674	574.877	3.09037	3.24287e-13	5.77062e-12
Zfp1003	21.4716	17.4712	20.5819	5.12177	1.00664	0.958129	3.08878	0.000134534	0.00064327
Catsperz	36.8085	33.7776	48.0245	5.12177	3.01993	5.74877	3.08835	1.86875e-08	1.80957e-07
Gm46240	23.7721	46.5898	38.8769	1.02435	3.01993	8.62316	3.08738	2.89661e-05	0.000162005
Gm16116	20.7048	18.6359	19.4385	3.07306	0	3.83251	3.08293	0.000123501	0.000595629
Pln	246.157	128.122	62.8892	19.4627	14.093	18.2044	3.08257	3.29679e-08	3.0742e-07
Kyat1	3006.79	6021.73	6553.05	643.294	611.032	585.417	3.08208	1.68941e-23	6.68122e-22
Crocc2	200.146	51.2487	91.4752	6.14612	19.1262	15.3301	3.0809	2.00621e-06	1.41047e-05
Fhl2	444.002	911.994	593.445	67.6074	84.558	78.5665	3.07712	5.8097e-22	2.07288e-20
Krt36	29.9069	54.743	66.3195	2.04871	8.05314	7.66503	3.07388	8.82999e-07	6.6203e-06
Il36g	2167.87	3950.81	4006.61	338.037	333.199	533.678	3.0704	1.46814e-21	5.08394e-20
Tro	92.788	50.084	46.881	5.12177	8.05314	9.58129	3.06467	8.68681e-09	8.8833e-08
Cyp8b1	26.0727	22.1301	18.295	4.09742	3.01993	0.958129	3.06211	2.46631e-05	0.000140539
Tbx3	910.243	2666.1	1768.9	220.236	203.342	216.537	3.06134	1.02576e-15	2.28694e-14
Gm54038	50.6116	41.9308	40.0204	5.12177	8.05314	2.87439	3.05841	6.70995e-09	7.00737e-08
Tmem125	857.331	1558.43	1433.87	155.702	117.777	188.751	3.0568	1.19617e-23	4.76622e-22
Gm30074	11.5026	15.1417	14.8647	1.02435	2.01328	1.91626	3.05322	0.000452119	0.00190171
Gm36495	6.90159	16.3064	10.291	1.02435	3.01993	0	3.05146	0.00597909	0.0178554
2610027K06Rik	22.2385	45.425	48.0245	3.07306	6.03985	4.79064	3.04369	1.29346e-06	9.44665e-06
Gm39011	24.539	27.9539	29.7294	2.04871	7.0465	0.958129	3.03706	2.76424e-05	0.000155547
Gm53716	66.7154	3.49423	10.291	2.04871	4.02657	3.83251	3.0328	0.00873411	0.0247484
Gm52546	9.20212	15.1417	25.1557	3.07306	2.01328	0.958129	3.03066	0.000770054	0.00302953
Gm32304	3.06737	8.15321	13.7213	2.04871	1.00664	0	3.03052	0.0200477	0.0490595
Hsd17b2	799.817	1688.88	1477.32	157.751	160.056	167.673	3.02925	4.56917e-23	1.77059e-21
Nkpd1	1919.41	3985.75	3663.58	401.547	283.873	487.687	3.02755	7.72825e-19	2.23992e-17
Gm13657	19.9379	27.9539	17.1516	2.04871	3.01993	2.87439	3.02685	2.31585e-05	0.000132824
Gm51873	29.14	48.9192	44.5941	7.17048	4.02657	3.83251	3.02503	9.26397e-08	8.10616e-07
Shisal1	311.338	55.9077	92.6186	21.5114	14.093	21.0788	3.02412	7.18096e-06	4.56124e-05
Gm42922	19.1711	17.4712	11.4344	1.02435	2.01328	2.87439	3.02113	0.000279642	0.00124378
2810408I11Rik	16.8705	60.5667	44.5941	6.14612	4.02657	4.79064	3.01856	1.61436e-05	9.51702e-05
Gm38880	9.20212	13.9769	9.14752	1.02435	1.00664	1.91626	3.01691	0.00220656	0.007626
Rp1l1	3.83422	12.8122	8.00408	2.04871	1.00664	0	3.0144	0.0166087	0.0421832
Mapk15	271.462	53.5782	80.0408	8.19483	20.1328	22.037	3.01009	2.24407e-05	0.000128882
Otub2	1204.71	2384.23	2448.1	257.113	184.216	308.517	3.00848	1.17792e-18	3.3498e-17
Amhr2	184.809	418.143	249.27	45.0716	34.2258	26.8276	3.0049	7.30944e-14	1.39705e-12
Klk11	1774.48	3836.67	3790.5	374.914	312.059	489.604	2.99784	6.32626e-18	1.68155e-16
Nrg1	85.1196	55.9077	89.1883	15.3653	2.01328	11.4975	2.99655	6.11083e-07	4.70498e-06
Gal3st3	9.96896	4.65898	9.14752	1.02435	2.01328	0	2.99518	0.0130118	0.0343441
Vwa3a	365.784	6.98846	22.8688	15.3653	18.1196	16.2882	2.99341	0.00961447	0.0268226
Tmem236	5.3679	11.6474	6.86064	1.02435	0	1.91626	2.99269	0.0130917	0.0345249
Pla2g3	652.584	1403.52	1790.63	163.897	142.943	176.296	2.9923	2.07287e-15	4.49824e-14
Erbb4	91.2543	59.4019	70.8933	12.2922	10.0664	5.74877	2.99176	1.45183e-11	2.1436e-10
0610040J01Rik	200.913	45.425	77.7539	18.4384	10.0664	12.4557	2.99084	3.20617e-06	2.17215e-05
Glrx	5252.88	9087.33	10755.2	1003.87	951.277	1206.28	2.98858	9.16719e-25	3.93427e-23
Gm46358	30.6737	40.766	32.0163	9.21919	1.00664	2.87439	2.9876	2.42339e-05	0.00013833
Gm36649	5.3679	10.4827	16.0082	1.02435	2.01328	0.958129	2.98004	0.00491021	0.015151
Gm33938	41.4095	46.5898	45.7376	7.17048	4.02657	5.74877	2.97843	1.02789e-09	1.19692e-08
Sbk3	82.8191	198.006	497.396	33.8037	36.2391	28.7439	2.97635	1.54727e-06	1.11086e-05
Gm30042	7.66843	5.82372	18.295	3.07306	1.00664	0	2.9747	0.0121606	0.032544
Frrs1l	8.43527	11.6474	11.4344	3.07306	1.00664	0	2.96489	0.00518843	0.0158714
Sult4a1	25.3058	16.3064	20.5819	5.12177	2.01328	0.958129	2.96433	0.000117138	0.000567662
Atp13a4	118.861	189.853	332.741	23.5601	22.1461	36.4089	2.96111	2.37919e-10	3.03247e-09
Qrich2	9.20212	15.1417	14.8647	2.04871	2.01328	0.958129	2.96032	0.00099818	0.00381012
B230344G16Rik	21.4716	32.6128	46.881	4.09742	3.01993	5.74877	2.95702	3.91061e-06	2.61176e-05
Wfdc5	1820.49	3583.92	3930	407.693	321.119	476.19	2.95307	4.11339e-19	1.21552e-17
Spef2	212.416	4.65898	13.7213	15.3653	5.03321	9.58129	2.94921	0.015308	0.0394503
Plod2	897.973	819.98	703.215	109.606	113.751	91.0222	2.94749	1.13509e-56	2.20332e-54
Gm57660	19.1711	15.1417	19.4385	2.04871	4.02657	0.958129	2.94628	0.000148625	0.00070302
Nqo1	911.01	1489.71	2332.62	183.359	204.348	226.118	2.94623	8.60958e-17	2.09864e-15
Gm57500	28.3732	13.9769	10.291	3.07306	1.00664	2.87439	2.9362	0.000804713	0.00315924
Cimip3	19.9379	38.4365	49.1679	5.12177	4.02657	4.79064	2.93611	4.1215e-06	2.73343e-05
Dmrtc1a	4.60106	5.82372	12.5778	0	2.01328	0.958129	2.93416	0.0193525	0.0477559
Tmem190	7.66843	10.4827	12.5778	2.04871	1.00664	0.958129	2.93276	0.00320486	0.0104974
Gm15774	19.1711	20.9654	12.5778	2.04871	1.00664	3.83251	2.928	0.000246472	0.00111025
Dnai7	128.063	4.65898	19.4385	8.19483	9.05978	2.87439	2.92721	0.00917726	0.0257798
Gsta2	588.936	960.914	1161.73	123.947	111.737	120.724	2.92629	7.18053e-24	2.92728e-22
Tac1	14.57	32.6128	20.5819	1.02435	2.01328	5.74877	2.92245	0.000320949	0.00140274
Adm2	7.66843	24.4596	35.4466	2.04871	1.00664	5.74877	2.91863	0.00206965	0.00722365
Grid2ip	39.8758	66.3904	149.791	12.2922	8.05314	13.4138	2.91727	2.08013e-06	1.45733e-05
Nsun7	62.8811	3.49423	114.344	10.2435	6.03985	7.66503	2.9167	0.00387845	0.012364
Myo3b	9.20212	25.6244	18.295	3.07306	1.00664	2.87439	2.9163	0.000719769	0.00285238
Gm36043	48.3111	6.98846	4.57376	5.12177	1.00664	1.91626	2.91528	0.0150634	0.0389146
Gm15270	6.13475	15.1417	9.14752	1.02435	2.01328	0.958129	2.91474	0.0051578	0.0157914
Gm42427	220.851	548.594	443.655	6.14612	31.2059	123.599	2.91224	0.000583922	0.00237726
Col25a1	113.493	71.0494	32.0163	12.2922	7.0465	9.58129	2.91207	1.36582e-06	9.92039e-06
Necab1	55.2127	73.3789	96.0489	11.2679	5.03321	13.4138	2.90962	1.33847e-09	1.53993e-08
Ddx43	19.9379	23.2949	32.0163	5.12177	2.01328	2.87439	2.90778	1.55053e-05	9.17656e-05
Fhad1	347.38	186.359	206.963	43.0229	30.1993	25.8695	2.90772	4.37197e-15	9.21237e-14
Gm41896	8.43527	24.4596	12.5778	3.07306	2.01328	0.958129	2.90679	0.00169831	0.00607694
Gm57780	105.058	122.298	161.225	16.3897	18.1196	17.2463	2.90357	8.33913e-18	2.19725e-16
Gm35338	21.4716	26.7891	11.4344	2.04871	5.03321	0.958129	2.90156	0.000484208	0.00202228
Myf5	75.1506	109.486	124.635	7.17048	9.05978	24.9113	2.90007	3.8277e-08	3.54116e-07
Dmrta2	40.6427	38.4365	54.8851	9.21919	3.01993	5.74877	2.89748	5.90073e-08	5.29138e-07
Cdr1os	25.3058	26.7891	21.7254	4.09742	1.00664	4.79064	2.8944	1.51186e-05	8.96273e-05
Tnni1	44.4769	114.145	112.057	3.07306	11.0731	22.037	2.89431	3.17446e-05	0.000175917
Gm26651	3.83422	8.15321	10.291	0	1.00664	1.91626	2.89158	0.020126	0.0492056
Mroh3	25.3058	65.2257	77.7539	6.14612	4.02657	12.4557	2.88179	1.47321e-05	8.75814e-05
A230054N11Rik	6.13475	12.8122	18.295	2.04871	2.01328	0.958129	2.88081	0.00319433	0.0104718
Gm46822	9.20212	11.6474	16.0082	1.02435	2.01328	1.91626	2.87898	0.00151366	0.00549896
Gm13562	35.2748	53.5782	51.4548	8.19483	6.03985	4.79064	2.87897	1.08737e-08	1.09503e-07
C8g	139.565	125.792	130.352	20.4871	21.1395	12.4557	2.87839	3.51706e-21	1.19445e-19
Dlx4os	21.4716	37.2718	36.5901	3.07306	4.02657	5.74877	2.87343	2.9168e-06	1.99269e-05
Pcsk1	19.9379	27.9539	10.291	3.07306	1.00664	3.83251	2.87317	0.000504784	0.00209713
Gm30054	61.3475	53.5782	52.5982	10.2435	7.0465	5.74877	2.87227	4.77037e-11	6.66377e-10
Gys2	233.12	4.65898	41.1638	9.21919	25.1661	3.83251	2.87185	0.0148809	0.0384998
Spock3	42.1764	16.3064	73.1801	9.21919	4.02657	4.79064	2.87114	9.91804e-05	0.000489037
Gm4524	82.8191	101.333	137.213	18.4384	14.093	11.4975	2.8664	1.36856e-13	2.53333e-12
Tmigd1	561.329	946.937	1054.25	107.557	113.751	131.264	2.85979	3.10324e-23	1.20918e-21
Slc26a1	16.8705	16.3064	17.1516	1.02435	2.01328	3.83251	2.85889	0.000217367	0.000991175
Lce1h	1218.51	2274.74	2922.63	222.285	192.269	471.399	2.85572	1.63134e-10	2.11624e-09
Gm12500	25.3058	13.9769	10.291	2.04871	1.00664	3.83251	2.85397	0.00105978	0.0040098
Gm46416	10.7358	17.4712	8.00408	2.04871	2.01328	0.958129	2.85324	0.00230701	0.0079343
Gm12519	7.66843	16.3064	4.57376	0	1.00664	2.87439	2.85211	0.0180627	0.045179
1500004A13Rik	127.296	126.957	117.774	16.3897	19.1262	16.2882	2.84596	9.66789e-23	3.65274e-21
Fam20c	513.785	526.464	728.371	87.0701	74.4915	84.3153	2.84537	1.95706e-36	1.59259e-34
Gm44507	7.66843	6.98846	6.86064	2.04871	1.00664	0	2.84194	0.0159039	0.0406885
Rcvrn	4.60106	15.1417	16.0082	0	2.01328	2.87439	2.84086	0.0102251	0.0282506
Nefm	23.7721	11.6474	13.7213	3.07306	1.00664	2.87439	2.83558	0.000658505	0.00264026
Gm16892	84.3527	80.3673	61.7457	9.21919	13.0864	9.58129	2.83302	4.31301e-13	7.573e-12
Gm13003	13.0363	25.6244	40.0204	3.07306	5.03321	2.87439	2.83054	0.0001536	0.000724611
Shoc1	49.078	68.7199	80.0408	5.12177	8.05314	14.3719	2.83039	8.99419e-09	9.17546e-08
Sprr2b	5.3679	16.3064	6.86064	2.04871	0	1.91626	2.82928	0.0145797	0.0378552
Slc28a3	478.51	936.454	958.202	100.387	85.5646	148.51	2.82504	2.82414e-15	6.07866e-14
Gm16596	9.96896	4.65898	13.7213	2.04871	2.01328	0	2.82269	0.0124969	0.0332465
Ces2e	184.042	349.423	290.434	40.9742	31.2059	44.0739	2.82116	4.95065e-17	1.23521e-15
Dusp14	1857.29	3377.76	3804.22	489.641	393.597	396.665	2.8199	3.73617e-21	1.26278e-19
6330403K07Rik	63.648	59.4019	66.3195	6.14612	10.0664	10.5394	2.8193	2.99075e-12	4.77572e-11
Cacna1b	59.8138	25.6244	18.295	6.14612	1.00664	7.66503	2.81341	0.000587053	0.00238817
Gm30489	8.43527	12.8122	6.86064	1.02435	2.01328	0.958129	2.81225	0.00584931	0.0175344
Cd5	243.089	446.097	492.822	59.4125	52.3454	56.5296	2.80975	1.64025e-17	4.2374e-16
Asprv1	44389.5	93892.3	97734.4	10548.8	9089.98	14026	2.80955	2.12519e-16	5.00722e-15
Prr15l	292.934	53.5782	51.4548	20.4871	22.1461	14.3719	2.80877	0.000160879	0.000755747
1700020L24Rik	63.648	61.7314	56.0285	8.19483	12.0797	5.74877	2.80823	3.40002e-11	4.8151e-10
Gm41285	9.96896	6.98846	18.295	3.07306	2.01328	0	2.80661	0.00775459	0.0223622
Foxp2	423.297	463.568	431.077	62.4856	70.465	55.5715	2.8059	3.87982e-55	7.07666e-53
Rnf223	414.095	743.107	1008.51	98.338	72.4782	138.929	2.80403	2.05622e-12	3.33888e-11
Mgarp	15.3369	23.2949	17.1516	2.04871	3.01993	2.87439	2.80064	0.00011412	0.00055443
Mogat2	18.4042	12.8122	17.1516	1.02435	5.03321	0.958129	2.79613	0.00106557	0.00403026
Gm11946	16.8705	107.156	20.5819	6.14612	5.03321	9.58129	2.79219	0.00130272	0.004828
AU021092	562.863	305.163	301.868	58.3882	59.3919	51.7389	2.7903	3.16118e-17	8.01009e-16
Gm46294	6.13475	18.6359	17.1516	2.04871	3.01993	0.958129	2.7875	0.00318117	0.0104406
Gm53991	27.6064	22.1301	25.1557	3.07306	2.01328	5.74877	2.78357	1.33314e-05	8.0269e-05
Gm46533	38.3422	34.9423	43.4507	8.19483	4.02657	4.79064	2.78315	6.08248e-08	5.44617e-07
Prdm16os	309.038	131.616	91.4752	27.6576	22.1461	27.7857	2.78201	7.49521e-08	6.62421e-07
Gm41077	92.0212	81.5321	72.0367	12.2922	14.093	9.58129	2.77937	2.33866e-14	4.65488e-13
Mdga2	16.1037	10.4827	6.86064	0	1.00664	3.83251	2.77906	0.011563	0.0312532
Gm28913	55.2127	96.6737	81.1842	13.3166	7.0465	13.4138	2.77837	4.78047e-10	5.8297e-09
Cnn1	3233.78	2952.63	822.133	238.675	344.272	441.697	2.774	3.26257e-08	3.04632e-07
Cysrt1	3015.23	5636.2	6317.5	664.806	635.191	897.766	2.76755	2.42273e-18	6.71822e-17
Esm1	35.2748	32.6128	33.1597	1.02435	7.0465	6.7069	2.76632	5.10493e-06	3.33467e-05
Pcnx2	8.43527	22.1301	3.43032	2.04871	1.00664	1.91626	2.76477	0.0130022	0.0343275
Mgam	7.66843	89.6853	25.1557	4.09742	9.05978	4.79064	2.76476	0.00382485	0.0122134
4930412M03Rik	8.43527	13.9769	11.4344	1.02435	1.00664	2.87439	2.76041	0.00318406	0.0104447
Chrnd	75.9175	250.42	153.221	24.5845	22.1461	23.9532	2.75816	1.95446e-08	1.88824e-07
Pir	1222.35	1455.93	2090.21	221.26	209.382	274.025	2.75758	1.10029e-26	5.3517e-25
Gm30992	7.66843	17.4712	42.3073	2.04871	3.01993	4.79064	2.75693	0.00242276	0.00827855
Lypd6	169.472	299.339	372.761	37.9011	44.2923	42.1577	2.75527	1.78639e-14	3.59281e-13
Syt4	28.3732	38.4365	13.7213	3.07306	5.03321	3.83251	2.75427	8.78432e-05	0.000438036
Gm39214	27.6064	34.9423	38.8769	6.14612	5.03321	3.83251	2.75328	4.36181e-07	3.43842e-06
4930447K03Rik	6.90159	16.3064	17.1516	1.02435	1.00664	3.83251	2.75197	0.00399502	0.0126974
Astn1	47.5443	47.7545	37.7335	9.21919	2.01328	8.62316	2.74391	5.37142e-07	4.17212e-06
Slc5a10	3.83422	5.82372	17.1516	1.02435	1.00664	1.91626	2.73894	0.0190571	0.0471592
H3c4	19.1711	33.7776	27.4426	6.14612	2.01328	3.83251	2.73804	2.98651e-05	0.000166286
D830024N08Rik	216.25	712.823	495.109	76.8266	92.6111	44.0739	2.73718	1.85557e-08	1.79845e-07
Thbs4	2731.5	3080.75	5640.59	410.766	657.337	654.402	2.73286	2.55779e-15	5.51097e-14
Gm33467	6.90159	12.8122	6.86064	1.02435	1.00664	1.91626	2.73107	0.00858894	0.0243828
Gm11100	32.2074	36.1071	11.4344	4.09742	7.0465	0.958129	2.73104	0.00104407	0.00395751
Gm38970	26.0727	47.7545	51.4548	3.07306	6.03985	9.58129	2.72731	5.27102e-06	3.43363e-05
Degs2	255.359	412.319	303.012	33.8037	28.186	84.3153	2.72662	2.59201e-09	2.85783e-08
Gm35254	6.90159	58.2372	8.00408	5.12177	3.01993	2.87439	2.72492	0.00994771	0.0276067
Gm10584	18.4042	3.49423	10.291	1.02435	2.01328	1.91626	2.71795	0.0114607	0.0310343
Gm19765	9.96896	17.4712	25.1557	2.04871	2.01328	3.83251	2.71371	0.00080908	0.00317362
A230083G16Rik	17.6374	9.31795	25.1557	2.04871	3.01993	2.87439	2.71285	0.000720671	0.00285542
Gm39008	19.1711	54.743	57.172	8.19483	5.03321	6.7069	2.70738	2.40678e-05	0.000137592
Slc5a9	1026.04	2316.68	2203.41	296.038	251.661	303.727	2.7029	5.38151e-16	1.23361e-14
Phactr3	10.7358	10.4827	4.57376	2.04871	1.00664	0.958129	2.70169	0.0110053	0.0299988
Megf11	104.291	146.758	184.094	19.4627	25.1661	22.037	2.70097	1.27367e-14	2.58126e-13
Gm35367	78.218	103.662	206.963	18.4384	19.1262	22.037	2.70096	9.75097e-09	9.91816e-08
Ccnjl	49.078	51.2487	42.3073	10.2435	7.0465	4.79064	2.70002	6.06594e-09	6.37609e-08
Rgs17	11.5026	11.6474	16.0082	2.04871	4.02657	0	2.69859	0.0042195	0.0132852
Kcnmb3	16.1037	27.9539	34.3032	4.09742	5.03321	2.87439	2.69753	5.03624e-05	0.000266792
Gm49668	151.068	157.24	156.651	31.755	21.1395	19.1626	2.69333	4.97699e-22	1.78783e-20
Lrrc4b	51.3785	46.5898	17.1516	4.09742	8.05314	5.74877	2.69081	4.39769e-05	0.000236338
Ccdc13	121.161	25.6244	17.1516	6.14612	8.05314	11.4975	2.68013	0.00155507	0.00563298
Cyp27b1	46.0106	97.8385	74.3236	14.341	10.0664	9.58129	2.67707	1.60622e-08	1.57481e-07
Ggt1	26.0727	15.1417	21.7254	3.07306	3.01993	3.83251	2.67294	7.97476e-05	0.000401547
Prkag3	429.432	752.425	867.871	117.801	131.87	71.8596	2.6721	8.67184e-14	1.64555e-12
Gm52502	9.96896	17.4712	36.5901	4.09742	3.01993	2.87439	2.66951	0.00104556	0.00396166
Lrrc46	92.0212	26.7891	25.1557	7.17048	6.03985	9.58129	2.66845	0.000184345	0.000855718
Ptprn2	101.99	30.2833	30.8729	7.17048	11.0731	7.66503	2.66558	8.58177e-05	0.000428947
Nme5	136.498	10.4827	16.0082	9.21919	8.05314	8.62316	2.66193	0.00722817	0.0210565
Bdkrb1	11.5026	10.4827	16.0082	3.07306	2.01328	0.958129	2.65966	0.00194622	0.00684451
Gm30283	9.20212	34.9423	12.5778	2.04871	2.01328	4.79064	2.65932	0.00316274	0.0103973
H2ac18	241.556	231.784	202.389	50.1934	50.3321	6.7069	2.6581	1.74324e-05	0.000102029
Gm53492	23.0053	34.9423	30.8729	3.07306	10.0664	0.958129	2.65774	0.000534371	0.00219965
Cps1	3.06737	19.8006	14.8647	1.02435	1.00664	3.83251	2.65682	0.0174271	0.043885
Gm54211	100.456	175.876	187.524	15.3653	15.0996	43.1158	2.64967	2.16634e-07	1.80383e-06
Gm51543	19.9379	15.1417	8.00408	2.04871	1.00664	3.83251	2.64824	0.00261044	0.0088314
Gm31813	7.66843	8.15321	9.14752	1.02435	1.00664	1.91626	2.64796	0.00881206	0.0249426
Gm37885	50.6116	25.6244	41.1638	7.17048	6.03985	5.74877	2.64225	1.17289e-06	8.6137e-06
Steap1	95.0886	26.7891	32.0163	7.17048	9.05978	8.62316	2.64109	8.07936e-05	0.000405988
Gm30528	42.1764	116.474	108.627	16.3897	9.05978	17.2463	2.6389	1.04233e-06	7.70835e-06
Gm31288	44.4769	38.4365	60.6023	7.17048	13.0864	2.87439	2.63838	4.787e-06	3.13862e-05
Gpld1	3264.45	6851.02	6926.96	1000.79	943.224	793.33	2.63814	8.29184e-17	2.02585e-15
Cracdl	798.284	1076.22	826.707	135.215	131.87	166.714	2.63671	3.65493e-38	3.27674e-36
Artn	72.0833	66.3904	77.7539	12.2922	10.0664	12.4557	2.63415	2.60174e-13	4.66901e-12
Arhgdig	180.208	20.9654	25.1557	9.21919	15.0996	12.4557	2.62776	0.00296278	0.00984089
Gm16096	20.7048	18.6359	28.586	4.09742	4.02657	2.87439	2.6273	4.24766e-05	0.000229031
Agbl2	130.363	12.8122	21.7254	11.2679	5.03321	10.5394	2.62669	0.00510106	0.0156486
Hba-a2	6846.38	2090.72	11475.6	1300.93	1146.57	862.316	2.62468	9.42184e-07	7.02917e-06
Ces2g	3144.82	6660.01	7571.86	942.406	1009.66	865.19	2.62463	3.77081e-15	7.98626e-14
Gm16897	36.8085	26.7891	41.1638	9.21919	5.03321	2.87439	2.62438	5.71206e-06	3.70269e-05
Lncbate3	8.43527	11.6474	22.8688	2.04871	1.00664	3.83251	2.61845	0.00385653	0.0122997
Ifitm10	347.38	562.571	618.601	82.9727	74.4915	91.0222	2.61831	3.25492e-20	1.0325e-18
Rnf32	55.9796	64.0609	44.5941	8.19483	9.05978	9.58129	2.61598	7.41574e-10	8.80979e-09
Lrrc74b	251.525	81.5321	80.0408	23.5601	23.1528	21.0788	2.61326	1.99731e-06	1.40629e-05
Gm39238	14.57	24.4596	16.0082	3.07306	2.01328	3.83251	2.61155	0.000302116	0.00132893
Insl6	32.9743	89.6853	80.0408	13.3166	14.093	5.74877	2.60913	7.81251e-06	4.92688e-05
Ccdc103	56.7464	6.98846	8.00408	4.09742	3.01993	4.79064	2.60546	0.0116641	0.0314342
Lce1f	1759.91	3494.23	3928.86	348.28	333.199	828.781	2.60376	8.94437e-09	9.12904e-08
Gm51714	21.4716	26.7891	18.295	4.09742	3.01993	3.83251	2.6015	4.26074e-05	0.00022962
E030013I19Rik	212.416	2.32949	61.7457	10.2435	19.1262	16.2882	2.60105	0.0195065	0.0480295
Ccdc158	35.2748	25.6244	22.8688	4.09742	4.02657	5.74877	2.60103	8.99323e-06	5.61129e-05
1700003E16Rik	105.824	23.2949	32.0163	7.17048	9.05978	10.5394	2.59833	0.000303979	0.0013363
Hemgn	14.57	23.2949	22.8688	2.04871	6.03985	1.91626	2.59565	0.000392028	0.00167363
Adgb	256.892	136.275	38.8769	16.3897	34.2258	21.0788	2.59439	0.000136119	0.000650116
Npm3-ps1	80.5185	87.3558	50.3113	18.4384	14.093	3.83251	2.59263	4.52742e-06	2.97951e-05
Gm49212	16.1037	57.0725	17.1516	3.07306	6.03985	5.74877	2.59213	0.000951435	0.00365942
Krt6b	160.27	371.553	994.792	99.3623	89.5912	64.1946	2.59168	2.09857e-05	0.000121382
Gm46220	1434.76	2165.26	2537.29	330.866	229.514	458.944	2.58934	4.33062e-15	9.14444e-14
Car8	1086.62	47.7545	145.217	75.8022	78.5181	59.404	2.58309	0.00471687	0.0146334
Pou3f2	16.1037	25.6244	5.7172	3.07306	1.00664	3.83251	2.57925	0.00575726	0.0173136
Ugt1a6a	720.833	598.678	834.711	112.679	100.664	147.552	2.57644	3.91922e-29	2.21719e-27
Sbk2	1587.37	4070.78	4143.83	668.903	555.667	423.493	2.57215	6.51352e-11	8.96637e-10
Ptgis	1128.03	649.927	638.039	106.533	141.937	158.091	2.57189	8.93821e-17	2.17373e-15
Lce1e	1387.22	2367.92	2656.21	227.407	278.84	572.003	2.57131	5.03898e-10	6.12377e-09
Gm51704	9.96896	9.31795	10.291	2.04871	2.01328	0.958129	2.56798	0.00502613	0.0154456
Kcnj10	62.8811	147.922	58.3154	15.3653	10.0664	20.1207	2.5568	2.1152e-06	1.48092e-05
Gm10961	8.43527	8.15321	12.5778	0	2.01328	2.87439	2.55601	0.0115083	0.0311371
Klk9	922.512	1918.33	2238.85	238.675	190.255	435.949	2.55346	3.31193e-09	3.60277e-08
Gm36317	964.689	1771.58	1109.14	227.407	242.601	184.919	2.55335	2.45552e-19	7.36935e-18
Lce1k	684.024	1200.85	1770.04	149.556	127.844	345.884	2.55099	1.42147e-07	1.21028e-06
Hbb-bs	18152.7	5339.19	30915.2	3443.88	3283.67	2558.2	2.55071	2.27115e-06	1.57914e-05
Dppa5a	13.8032	20.9654	24.0122	4.09742	3.01993	2.87439	2.54669	0.000223194	0.0010146
A730032A03Rik	51.3785	94.3443	94.9055	15.3653	17.1129	8.62316	2.5465	3.0087e-08	2.81923e-07
Gdpd1	828.191	1345.28	1691.15	251.991	216.428	193.542	2.54498	1.80619e-17	4.64906e-16
Gm39393	89.7206	15.1417	17.1516	10.2435	7.0465	3.83251	2.54434	0.00409059	0.0129448
Gm27042	23.7721	31.4481	13.7213	3.07306	2.01328	6.7069	2.53824	0.000495693	0.0020644
Pde5a	1101.19	2386.56	1095.42	278.624	280.853	231.867	2.53368	5.72443e-13	9.88714e-12
1700088E04Rik	174.073	34.9423	86.9014	25.6089	18.1196	7.66503	2.53275	0.0002721	0.00121381
Gm15050	48.3111	37.2718	40.0204	8.19483	4.02657	9.58129	2.52846	2.41723e-07	1.9939e-06
P2rx5	789.848	306.328	354.466	85.0214	83.5513	83.3572	2.52782	3.33979e-10	4.15911e-09
Gm54114	8.43527	15.1417	17.1516	3.07306	2.01328	1.91626	2.52764	0.00230871	0.00793886
Mocos	1409.46	2784.9	3147.89	422.034	443.929	407.205	2.52737	9.24601e-16	2.07893e-14
Kif6	62.1143	4.65898	12.5778	5.12177	3.01993	5.74877	2.52667	0.0151608	0.0391282
Mir8094	9.96896	11.6474	6.86064	2.04871	0	2.87439	2.52414	0.0134873	0.0353918
Mtus2	180.975	20.9654	83.4711	17.414	16.1063	16.2882	2.52369	0.000556511	0.0022797
P2ry4	657.185	1422.15	1572.23	229.455	188.242	218.453	2.52025	4.58583e-13	8.04535e-12
Gm32164	22.2385	13.9769	14.8647	1.02435	6.03985	1.91626	2.51955	0.00195554	0.00687183
Gm35048	23.7721	57.0725	45.7376	8.19483	6.03985	7.66503	2.51946	8.38269e-06	5.25826e-05
Kif27	209.348	33.7776	42.3073	22.5358	15.0996	12.4557	2.51754	0.0010739	0.00405962
Hbb-bt	3306.63	1115.82	5846.41	595.15	715.723	486.729	2.51417	1.74549e-06	1.2418e-05
Zfp593os	7.66843	5.82372	9.14752	1.02435	1.00664	1.91626	2.51261	0.0157036	0.0402688
Chgb	15.3369	18.6359	17.1516	1.02435	4.02657	3.83251	2.51204	0.000548666	0.00225149
Pitpnm3	457.039	548.594	764.961	99.3623	97.6443	113.059	2.51152	9.69999e-23	3.65833e-21
Bex4	13.8032	5.82372	19.4385	0	2.01328	4.79064	2.50842	0.0190405	0.0471235
Cers3	2210.81	4237.34	4648.08	721.145	506.341	722.429	2.50828	7.7434e-15	1.59995e-13
Gm40476	9.96896	27.9539	13.7213	3.07306	5.03321	0.958129	2.50619	0.00384991	0.0122842
Cela1	29.9069	279.539	552.281	39.9498	60.3985	51.7389	2.50103	0.00208639	0.00726742
Susd5	845.828	33.7776	182.95	53.2664	57.3786	77.6084	2.4979	0.00507143	0.015569
Syt1	69.0159	72.2141	44.5941	15.3653	10.0664	7.66503	2.49723	3.17189e-08	2.96557e-07
Bmerb1	8.43527	15.1417	4.57376	1.02435	2.01328	1.91626	2.49706	0.0144374	0.0375313
Efcab15	19.1711	33.7776	32.0163	6.14612	3.01993	5.74877	2.49703	3.85715e-05	0.000210497
5430400D12Rik	160.27	146.758	146.36	30.7306	20.1328	29.702	2.49388	9.09986e-21	3.00366e-19
LOC105243553	13.0363	17.4712	20.5819	5.12177	3.01993	0.958129	2.49321	0.00117461	0.00440332
Ly6k	33.7411	39.6013	50.3113	4.09742	11.0731	6.7069	2.49201	1.66423e-06	1.18838e-05
Adamts3	127.296	80.3673	58.3154	10.2435	16.1063	21.0788	2.49049	1.50359e-07	1.27558e-06
Sgpp2	1408.69	2950.3	3079.28	482.471	380.511	460.86	2.4898	2.01358e-14	4.02678e-13
Gm53845	92.788	202.665	177.233	31.755	31.2059	21.0788	2.48886	1.01742e-09	1.18538e-08
Mall	2531.35	4412.05	4745.27	578.76	539.56	965.794	2.48722	1.71564e-13	3.15101e-12
Col8a1	1639.51	1728.48	1216.62	187.457	244.614	386.126	2.48575	9.45924e-16	2.11787e-14
Gm46768	12.2695	19.8006	18.295	2.04871	2.01328	4.79064	2.48566	0.000878719	0.00341324
Gm16279	8.43527	10.4827	9.14752	3.07306	1.00664	0.958129	2.48425	0.0090779	0.0255637
Kcnh1	108.125	217.807	336.171	61.4612	25.1661	31.6182	2.48418	2.34989e-06	1.628e-05
Aldh1a7	2627.2	3046.97	2786.56	478.373	696.597	338.219	2.48336	8.16569e-19	2.36024e-17
Lrrc55	39.109	33.7776	76.6105	8.19483	5.03321	13.4138	2.47992	2.41073e-05	0.00013778
Actg2	1560.53	4672.95	1017.66	319.598	387.557	594.04	2.47812	8.13451e-06	5.11167e-05
Thop1	2891.77	6119.56	6016.78	869.677	788.201	1048.19	2.47312	1.0771e-14	2.19549e-13
Lce1d	3028.26	5563.98	6478.73	694.512	614.052	1410.37	2.47041	2.20203e-09	2.44185e-08
Gm32790	26.8395	26.7891	28.586	3.07306	4.02657	7.66503	2.46608	1.70339e-05	0.000100001
Gm17224	39.109	67.5551	81.1842	9.21919	15.0996	9.58129	2.4627	3.99856e-07	3.17692e-06
Grhl3	2469.23	5485.94	6015.64	822.556	670.424	1045.32	2.46022	1.68469e-11	2.46165e-10
Gm5111	7.66843	12.8122	18.295	4.09742	1.00664	1.91626	2.4568	0.00594661	0.0177847
Cacng1	1125.73	2973.59	2500.7	339.061	403.664	461.818	2.45343	3.23679e-11	4.59009e-10
Perm1	2225.38	5273.96	4945.38	712.95	865.712	694.643	2.45244	7.70052e-13	1.31393e-11
Ces1e	133.431	22.1301	17.1516	8.19483	11.0731	12.4557	2.45218	0.0046404	0.0144279
Gm35531	8.43527	17.4712	6.86064	2.04871	1.00664	2.87439	2.44991	0.00963713	0.0268719
Gm39474	34.5079	61.7314	90.3317	15.3653	12.0797	6.7069	2.44693	1.05583e-05	6.4921e-05
Gm17202	147.234	274.88	230.975	43.0229	37.2458	39.2833	2.44556	3.90579e-14	7.65173e-13
Adamts19	78.218	175.876	161.225	28.6819	30.1993	17.2463	2.4451	2.80646e-08	2.64612e-07
Gm34455	93.5549	248.09	206.963	29.7063	40.2657	30.6601	2.44281	2.02334e-08	1.94237e-07
Wnt2b	124.995	270.221	147.504	27.6576	42.279	29.702	2.4425	1.94757e-09	2.17794e-08
Kcng4	141.099	101.333	264.135	27.6576	39.2591	26.8276	2.43325	4.7504e-08	4.31739e-07
Gsdma	3971.48	8525.93	9091.49	1277.37	1012.68	1714.09	2.43055	2.01021e-11	2.89728e-10
Sec14l5	836.626	2074.41	1665.99	239.699	370.444	239.532	2.42895	9.92376e-11	1.33397e-09
Bag2	843.527	1273.07	1161.73	203.846	210.388	195.458	2.42558	1.38378e-31	8.9262e-30
9430085M18Rik	35.2748	71.0494	66.3195	9.21919	16.1063	6.7069	2.42531	4.40285e-06	2.90204e-05
Pwwp3b	134.964	140.934	92.6186	26.6332	22.1461	20.1207	2.42343	1.0721e-13	2.00918e-12
Mal2	2741.46	3302.05	3297.68	522.421	501.308	717.638	2.42274	6.15168e-35	4.583e-33
Zdhhc13	1220.81	2042.96	2584.17	376.962	358.365	359.298	2.41694	1.33268e-16	3.18969e-15
Slc6a19os	35.2748	55.9077	64.0326	11.2679	8.05314	9.58129	2.41586	2.7019e-07	2.20636e-06
Gm16754	42.9432	60.5667	66.3195	9.21919	7.0465	15.3301	2.41344	1.63359e-07	1.37978e-06
Gm52824	23.0053	32.6128	29.7294	5.12177	5.03321	5.74877	2.41297	9.77877e-06	6.05322e-05
5930403L14Rik	878.802	196.842	227.544	81.9483	70.465	92.9385	2.41078	3.76093e-05	0.000205723
Enkur	190.177	47.7545	32.0163	17.414	23.1528	10.5394	2.40838	0.00129518	0.00480594
1700022N22Rik	25.3058	40.766	29.7294	7.17048	5.03321	5.74877	2.40819	7.72107e-06	4.87504e-05
Mobp	5.3679	16.3064	10.291	1.02435	2.01328	2.87439	2.40627	0.0126348	0.0335394
Gm35117	10.7358	12.8122	13.7213	3.07306	3.01993	0.958129	2.40624	0.00320509	0.0104974
Khdrbs2	101.223	137.44	153.221	21.5114	27.1793	24.9113	2.40604	1.87449e-14	3.76285e-13
E130114P18Rik	20.7048	16.3064	26.2991	4.09742	6.03985	1.91626	2.40015	0.000336772	0.00146102
Slc6a19	1276.79	2288.72	2777.41	437.399	379.504	385.168	2.39917	3.65394e-15	7.7465e-14
Rab27b	1912.51	3244.98	3448.61	534.713	442.923	656.318	2.39647	4.56715e-17	1.14493e-15
Kcnmb1	388.789	202.665	140.643	51.2177	41.2723	46.9483	2.39613	2.1616e-08	2.06947e-07
Pkd1l3	89.7206	85.0263	81.1842	9.21919	21.1395	18.2044	2.39606	5.10499e-11	7.12476e-10
Clec2f	71.3164	132.781	142.93	11.2679	14.093	40.2414	2.39604	2.51197e-05	0.000142833
Serpina1b	6.13475	10.4827	14.8647	0	3.01993	2.87439	2.39346	0.0192455	0.0475418
D630041G03Rik	23.7721	54.743	57.172	4.09742	9.05978	12.4557	2.39096	9.94169e-05	0.000489975
Mgat3	1903.3	329.623	300.725	124.971	185.222	173.421	2.39004	0.000489025	0.00204038
Il33	2206.97	3347.47	3462.34	518.323	573.786	628.532	2.38905	8.10504e-27	4.02551e-25
Strc	12.2695	30.2833	9.14752	1.02435	2.01328	6.7069	2.38852	0.0115851	0.0313049
Gm53374	46.7774	51.2487	46.881	4.09742	8.05314	15.3301	2.38807	2.72998e-06	1.87657e-05
Spon2	1231.55	2095.37	1800.92	371.841	365.411	245.281	2.38358	8.6804e-18	2.28433e-16
Gm42059	39.8758	11.6474	4.57376	2.04871	4.02657	4.79064	2.38235	0.0178454	0.0447361
Tmc4	732.335	503.169	539.704	115.752	122.81	103.478	2.37863	8.42831e-27	4.1665e-25
Ppp1r36dn	23.0053	43.0955	11.4344	5.12177	3.01993	6.7069	2.37796	0.00151648	0.00550817
Gm53548	110.425	222.466	156.651	37.9011	36.2391	20.1207	2.37551	3.86212e-09	4.16487e-08
Pbld2	121.161	66.3904	74.3236	19.4627	15.0996	16.2882	2.37424	5.02034e-09	5.32826e-08
Tas1r1	18.4042	18.6359	9.14752	3.07306	3.01993	2.87439	2.37343	0.00169678	0.00607349
Gm52109	12.2695	9.31795	19.4385	1.02435	2.01328	4.79064	2.37293	0.00573361	0.0172538
Epha5	32.9743	38.4365	20.5819	6.14612	2.01328	9.58129	2.36955	0.000266102	0.00119054
Gpr35	553.661	1150.77	1233.77	188.481	195.289	185.877	2.36573	5.55949e-13	9.61796e-12
Gm13199	21.4716	23.2949	21.7254	3.07306	3.01993	6.7069	2.36546	0.000129638	0.000622817
Mmp24	4.60106	19.8006	17.1516	2.04871	3.01993	2.87439	2.36476	0.0101665	0.0281032
Gm39520	18.4042	16.3064	21.7254	3.07306	5.03321	2.87439	2.36337	0.000309865	0.00135827
Ptgr1	5555.78	10347.6	11900.9	1879.69	1830.08	1697.8	2.36214	1.35512e-15	2.97733e-14
Gng3	22.2385	18.6359	20.5819	4.09742	6.03985	1.91626	2.36198	0.000269498	0.00120344
Ctnna2	19.1711	19.8006	17.1516	4.09742	4.02657	2.87439	2.3566	0.000239495	0.00108298
Gm52504	43.7101	74.5436	54.8851	9.21919	9.05978	15.3301	2.35268	2.09993e-07	1.75061e-06
Musk	641.081	1754.1	1150.3	233.553	266.76	194.5	2.35071	4.81785e-10	5.87189e-09
Gm21748	124.995	114.145	61.7457	14.341	12.0797	32.5764	2.34878	4.24524e-06	2.80865e-05
Galr2	34.5079	33.7776	43.4507	7.17048	8.05314	6.7069	2.34692	5.78092e-07	4.4705e-06
Bex2	30.6737	8.15321	5.7172	2.04871	2.01328	4.79064	2.34642	0.0198831	0.0487415
Ddit4l	2083.51	3672.44	3291.96	593.101	668.411	518.348	2.34551	4.75339e-20	1.49217e-18
Gm52520	36.8085	26.7891	48.0245	6.14612	12.0797	3.83251	2.34391	5.31926e-05	0.000280032
Crip3	216.25	290.021	400.204	59.4125	65.4318	53.6552	2.342	1.04834e-14	2.14099e-13
Rec114	26.8395	38.4365	30.8729	5.12177	10.0664	3.83251	2.33572	2.78714e-05	0.000156586
Gm33033	19.1711	38.4365	28.586	5.12177	8.05314	3.83251	2.33331	0.000121119	0.000585343
Klb	562.863	19.8006	139.5	35.8524	67.445	40.2414	2.33265	0.0116179	0.0313613
Vsnl1	288.333	496.181	522.552	89.1188	66.4384	103.478	2.33236	2.63254e-13	4.72027e-12
Serpinb1b	34.5079	38.4365	37.7335	6.14612	11.0731	4.79064	2.33146	2.46817e-06	1.70547e-05
Tssk6	18.4042	16.3064	20.5819	4.09742	6.03985	0.958129	2.32774	0.00125334	0.00466787
Gm54103	34.5079	31.4481	44.5941	11.2679	7.0465	3.83251	2.326	1.23663e-05	7.48844e-05
Mroh6	1319.74	2927	3030.12	492.714	427.823	530.803	2.32545	5.81229e-12	8.96983e-11
Slc9a3	337.411	654.586	771.822	116.776	118.784	117.85	2.31756	5.21738e-12	8.10494e-11
Fam83d	478.51	960.914	907.891	138.288	166.096	166.714	2.31529	7.5178e-14	1.43557e-12
Cacna1a	543.692	1042.45	1130.86	179.262	168.109	198.333	2.31445	1.12642e-13	2.0998e-12
Vsig10l	2427.06	4889.59	5657.74	895.285	753.975	960.045	2.31366	2.18451e-12	3.53633e-11
Ccdc152	57.5132	54.743	65.1761	9.21919	10.0664	16.2882	2.31127	4.75991e-09	5.06336e-08
Rps6kl1	72.0833	38.4365	32.0163	13.3166	10.0664	5.74877	2.30614	4.58967e-05	0.000245595
Slc37a2	848.129	1338.29	1845.51	234.577	248.641	331.512	2.30611	1.16898e-12	1.9552e-11
Cd19	19.9379	11.6474	17.1516	2.04871	4.02657	3.83251	2.30509	0.00128523	0.00477318
Rab39b	40.6427	26.7891	14.8647	4.09742	7.0465	5.74877	2.29661	0.000443245	0.00186816
Adamts8	136.498	489.192	96.0489	48.1446	45.2989	53.6552	2.29311	0.000185581	0.000860892
Gm52919	16.1037	10.4827	17.1516	4.09742	2.01328	2.87439	2.29147	0.00210345	0.00731747
Grin1	13.0363	10.4827	10.291	1.02435	3.01993	2.87439	2.29024	0.00577215	0.0173378
Hsph1	6131.68	4985.1	3241.65	958.795	1040.87	943.757	2.28657	4.58598e-19	1.35139e-17
A930038B10Rik	10.7358	4.65898	13.7213	2.04871	3.01993	0.958129	2.28488	0.0183396	0.0457744
Casq2	537.557	1312.67	1034.81	171.067	262.734	158.091	2.2845	2.12552e-09	2.36569e-08
A230056P14Rik	70.5496	47.7545	65.1761	13.3166	12.0797	12.4557	2.28404	4.1449e-09	4.45845e-08
Gm53194	11.5026	23.2949	19.4385	5.12177	6.03985	0	2.28311	0.012718	0.0336907
Npy	8.43527	38.4365	16.0082	3.07306	2.01328	7.66503	2.28276	0.0107026	0.0293133
Rbfaos	8.43527	6.98846	13.7213	2.04871	2.01328	1.91626	2.28026	0.0111904	0.0304365
Gm46266	25.3058	40.766	35.4466	6.14612	4.02657	10.5394	2.27747	4.0248e-05	0.0002188
Sim1	111.959	195.677	211.536	37.9011	38.2524	30.6601	2.27718	5.84239e-11	8.1058e-10
Fabp7	23.7721	59.4019	28.586	5.12177	12.0797	5.74877	2.27695	0.000376206	0.00161456
Ngb	42.9432	105.992	49.1679	14.341	11.0731	15.3301	2.27424	1.14415e-05	6.97636e-05
Gm9734	93.5549	68.7199	62.8892	17.414	15.0996	14.3719	2.27379	5.97169e-10	7.18709e-09
Tmprss2	475.443	239.937	202.389	60.4369	66.4384	64.1946	2.26734	2.86631e-09	3.14387e-08
Aloxe3	2878.73	6824.23	6658.25	1104.25	949.264	1345.21	2.26699	1.69717e-10	2.19895e-09
Xlr3a	149.534	38.4365	32.0163	3.07306	18.1196	24.9113	2.25712	0.00905732	0.0255139
Pgpep1l	293.701	697.682	474.527	114.728	103.684	88.1478	2.25617	1.76922e-10	2.2853e-09
Gm16861	41.4095	53.5782	43.4507	8.19483	12.0797	8.62316	2.25601	1.32348e-07	1.13186e-06
Celf5	39.109	80.3673	91.4752	16.3897	16.1063	11.4975	2.25521	2.78605e-06	1.91015e-05
Rd3	52.1453	16.3064	11.4344	7.17048	4.02657	5.74877	2.25423	0.00518042	0.0158507
Alas2	430.966	123.463	820.99	93.2162	91.6045	103.478	2.25412	0.000142897	0.00067896
Bmpr1b	252.291	359.906	238.979	58.3882	66.4384	53.6552	2.25243	6.94679e-18	1.83955e-16
Gm51627	325.908	369.224	407.065	74.7778	85.5646	70.9015	2.25098	4.6149e-31	2.8803e-29
Gm53915	51.3785	32.6128	24.0122	7.17048	10.0664	5.74877	2.2473	6.09528e-05	0.00031574
Cacna1h	246.157	379.707	140.643	47.1203	51.3388	63.2365	2.24387	3.96746e-08	3.65926e-07
Vipr2	196.312	102.497	76.6105	26.6332	30.1993	22.9951	2.24068	6.42936e-07	4.92158e-06
Prss30	7.66843	27.9539	30.8729	3.07306	7.0465	3.83251	2.23865	0.00552341	0.0167068
Hmgcll1	145.7	79.2026	82.3277	19.4627	20.1328	25.8695	2.23669	2.04725e-08	1.96354e-07
Duox1	965.456	2233.98	2218.27	499.885	356.351	293.187	2.2365	3.61473e-09	3.92006e-08
Gm38483	67.4822	75.7084	49.1679	12.2922	17.1129	11.4975	2.23649	1.69559e-08	1.65706e-07
Gm31047	52.1453	145.593	100.623	25.6089	24.1594	13.4138	2.23632	9.89858e-06	6.12023e-05
Gm51671	55.2127	53.5782	69.7498	20.4871	6.03985	11.4975	2.23267	4.06799e-06	2.70153e-05
Slitrk2	23.7721	40.766	19.4385	7.17048	2.01328	8.62316	2.22934	0.000964182	0.00369635
Dhrs2	7.66843	32.6128	11.4344	4.09742	2.01328	4.79064	2.22919	0.0118379	0.0318497
Prr36	41.4095	37.2718	56.0285	7.17048	8.05314	13.4138	2.22531	1.94357e-06	1.36982e-05
Rapgef4	384.955	700.011	843.858	132.142	117.777	162.882	2.22234	3.54724e-11	5.02023e-10
Ttll2	11.5026	62.8962	69.7498	5.12177	15.0996	10.5394	2.22016	0.0048785	0.0150773
Rarb	296.001	373.883	304.155	59.4125	73.4849	75.6922	2.22002	1.29244e-25	5.83059e-24
Gm38935	12.2695	24.4596	24.0122	6.14612	3.01993	3.83251	2.21239	0.00120555	0.00450576
Osgin1	540.624	767.566	756.957	135.215	115.764	196.416	2.20451	7.94362e-16	1.79664e-14
Gm7420	16.1037	41.9308	20.5819	8.19483	3.01993	5.74877	2.20316	0.00150499	0.00547125
Tmem253	48.3111	33.7776	41.1638	10.2435	10.0664	6.7069	2.20173	1.29535e-06	9.45073e-06
Fndc3c1	10.7358	25.6244	24.0122	7.17048	4.02657	1.91626	2.19753	0.00362252	0.0116855
Uchl1	153.369	128.122	117.774	16.3897	34.2258	36.4089	2.19741	5.16245e-10	6.26303e-09
Gprin1	22.2385	19.8006	12.5778	6.14612	4.02657	1.91626	2.1934	0.00182255	0.00646851
Ecm1	12100.8	20965.4	21294.3	3843.38	3735.65	4324.99	2.19102	3.8415e-18	1.04203e-16
Syne4	66.7154	10.4827	17.1516	7.17048	7.0465	6.7069	2.18795	0.00885058	0.0250281
Bmal1	1179.4	1390.7	1178.89	311.404	256.694	255.82	2.18589	4.21006e-44	4.92135e-42
Gm36457	12.2695	12.8122	29.7294	5.12177	3.01993	3.83251	2.18563	0.00337454	0.0109928
Gm5124	9.96896	11.6474	10.291	3.07306	3.01993	0.958129	2.18509	0.00912721	0.0256766
Ppbp	9.96896	16.3064	33.1597	4.09742	5.03321	3.83251	2.18365	0.00391321	0.0124561
LOC118568281	51.3785	94.3443	67.4629	13.3166	17.1129	16.2882	2.18099	9.55887e-08	8.34695e-07
Gm57733	96.6222	15.1417	26.2991	8.19483	9.05978	13.4138	2.17946	0.00591826	0.0177213
Gm51666	16.1037	4.65898	10.291	2.04871	3.01993	1.91626	2.17662	0.0192953	0.047637
Cabyr	15.3369	18.6359	24.0122	4.09742	1.00664	7.66503	2.16763	0.00373665	0.0119933
Gm51538	8.43527	17.4712	14.8647	2.04871	5.03321	1.91626	2.16721	0.00752339	0.0217607
Gm13205	57.5132	75.7084	54.8851	12.2922	14.093	15.3301	2.16713	5.91111e-09	6.23155e-08
Gm9917	142.633	182.865	189.811	39.9498	34.2258	40.2414	2.16562	2.03309e-17	5.20776e-16
Srms	126.529	229.455	296.151	52.2421	41.2723	51.7389	2.16271	1.13081e-08	1.13607e-07
Samd12	302.903	400.672	335.028	70.6804	92.6111	68.9853	2.15904	6.41346e-22	2.27297e-20
Ggh	3248.35	4937.35	5079.16	958.795	936.177	1075.98	2.15821	1.71266e-23	6.76052e-22
H19	31777.2	73777.2	54809.6	9718.05	14502.7	11785	2.15503	9.79896e-11	1.31803e-09
Fam131b	55.9796	95.509	75.467	11.2679	28.186	11.4975	2.15219	1.06825e-05	6.55892e-05
Tbx4	206.281	145.593	76.6105	36.8767	31.2059	28.7439	2.15114	6.78564e-07	5.17371e-06
Panx2	18.4042	15.1417	14.8647	5.12177	3.01993	2.87439	2.14852	0.00142701	0.00522818
Asb2	2158.66	5645.51	3514.93	866.604	926.111	763.628	2.14639	9.11263e-10	1.06699e-08
Fabp5	21806	41655.9	38380.7	7312.86	8121.59	7580.71	2.14564	6.66676e-16	1.51347e-14
Plin5	1027.57	64.0609	155.508	120.874	91.6045	69.9434	2.14412	0.0125187	0.0332878
Esrrg	200.913	405.331	243.553	57.3638	71.4716	63.2365	2.14267	1.75722e-10	2.27119e-09
Odad4	174.84	13.9769	49.1679	20.4871	23.1528	10.5394	2.14168	0.0129231	0.0341442
Gm31621	22.2385	11.6474	27.4426	3.07306	7.0465	3.83251	2.14051	0.00204533	0.00715646
Nipal1	754.574	1402.35	1692.29	253.015	214.415	406.247	2.13848	1.71206e-08	1.6716e-07
Gm30881	13.0363	6.98846	14.8647	3.07306	2.01328	2.87439	2.13812	0.00890734	0.0251651
Plagl1	1325.1	2350.45	2591.03	476.325	532.514	414.87	2.13758	1.14811e-13	2.13836e-12
Pdk4	16757.8	6557.51	7911.46	2936.82	3081.33	1085.56	2.13624	1.31071e-05	7.89633e-05
Sacs	1312.07	3631.67	2022.74	473.252	513.388	598.83	2.13508	1.25459e-08	1.24916e-07
Epn3	2483.8	4777.78	5279.26	892.212	720.756	1250.36	2.13057	8.30707e-10	9.80262e-09
Gja1	10149.2	17942.9	19068	3509.44	3421.58	3846.89	2.1294	8.12213e-16	1.83402e-14
Serpinb1a	2254.52	4180.27	4476.57	776.46	925.104	794.289	2.12791	1.40967e-13	2.60487e-12
Dsg1b	5903.16	12552.4	13649.2	2267.92	1879.4	3198.23	2.12773	5.30629e-09	5.61633e-08
4930517O19Rik	11.5026	10.4827	21.7254	3.07306	4.02657	2.87439	2.12464	0.00488483	0.0150907
Pgbd1	57.5132	72.2141	88.0449	14.341	17.1129	18.2044	2.12361	5.8059e-09	6.12369e-08
Unc5c	166.405	29.1186	32.0163	14.341	16.1063	22.037	2.12253	0.00538936	0.0163786
Dnah17	46.0106	45.425	43.4507	17.414	6.03985	7.66503	2.12197	1.68259e-05	9.88622e-05
Myh7	26.0727	12.8122	8.00408	2.04871	5.03321	3.83251	2.12113	0.0101027	0.0279598
Gm33103	26.8395	53.5782	76.6105	17.414	8.05314	10.5394	2.11848	0.00024801	0.00111644
Lipk	911.777	1745.95	1766.61	324.72	302.999	390.916	2.11789	1.61378e-12	2.65509e-11
Gm15489	23.0053	23.2949	27.4426	8.19483	4.02657	4.79064	2.11744	0.000154812	0.00072935
Hbegf	503.816	800.179	921.612	197.7	185.222	130.305	2.11586	1.942e-12	3.16554e-11
Tmem40	1598.1	3058.62	3354.85	572.614	497.281	779.917	2.11422	1.92934e-10	2.48001e-09
Tas1r3	58.2801	96.6737	96.0489	15.3653	22.1461	20.1207	2.11354	3.46543e-08	3.22293e-07
Gm57749	32.2074	40.766	30.8729	8.19483	10.0664	5.74877	2.11317	1.05155e-05	6.46762e-05
Pnma8b	118.094	160.735	178.377	25.6089	24.1594	55.5715	2.11184	2.38802e-07	1.97443e-06
Ybx2	340.478	121.133	170.373	55.3151	47.3122	44.0739	2.11172	1.3829e-06	1.00237e-05
Fads2b	1672.48	2869.93	3249.66	696.561	566.74	540.385	2.11073	1.20687e-13	2.23991e-12
Pglyrp3	470.842	1013.33	1162.88	197.7	174.149	240.49	2.11072	7.05736e-09	7.33036e-08
Muc19	9.20212	16.3064	9.14752	2.04871	4.02657	1.91626	2.10886	0.0107809	0.0294935
Egln3	2907.87	5723.55	6335.8	1402.34	1108.31	962.919	2.10718	1.26185e-10	1.66345e-09
Acot11	2040.57	158.405	378.479	200.773	214.415	183.961	2.10567	0.00665721	0.0196147
Egfl6	319.774	545.1	759.244	125.996	142.943	109.227	2.10122	1.82159e-09	2.04679e-08
Hoxa4	180.975	133.946	104.053	28.6819	21.1395	47.9064	2.10081	2.30908e-07	1.91215e-06
Ccdc9b	1323.57	2617.18	2522.43	547.005	470.102	491.52	2.09849	5.44013e-13	9.43462e-12
Csrp3	3858.75	9662.72	8046.38	1856.13	1534.12	1669.06	2.09173	8.63309e-10	1.01534e-08
Gm34114	164.871	126.957	108.627	19.4627	37.2458	37.367	2.09149	4.11363e-09	4.42707e-08
2310034G01Rik	52.1453	23.2949	21.7254	12.2922	5.03321	5.74877	2.09145	0.00148666	0.00541092
Tgm1	3305.86	7300.61	7177.37	1313.22	1139.52	1722.72	2.09035	1.36146e-09	1.56468e-08
Iqcg	286.032	67.5551	36.5901	36.8767	29.1926	25.8695	2.09025	0.00482941	0.0149479
Prdm6	138.799	19.8006	25.1557	10.2435	12.0797	21.0788	2.08823	0.012792	0.0338413
0610009E02Rik	56.7464	60.5667	69.7498	18.4384	13.0864	12.4557	2.08796	8.30433e-09	8.52928e-08
H3c15	76.6843	89.6853	105.196	18.4384	22.1461	22.9951	2.08725	4.25698e-11	5.9688e-10
Gm51644	7.66843	16.3064	10.291	3.07306	3.01993	1.91626	2.08504	0.0116252	0.0313691
Rn7sk	218.55	29.1186	32.0163	16.3897	19.1262	30.6601	2.08397	0.0124787	0.0332023
Elavl2	25.3058	10.4827	22.8688	5.12177	5.03321	3.83251	2.08272	0.00215848	0.0074745
Cbr3	1104.25	1614.34	1890.11	334.964	365.411	391.875	2.07606	3.5569e-18	9.72311e-17
Rasl10b	57.5132	11.6474	13.7213	7.17048	7.0465	5.74877	2.07151	0.0116211	0.0313621
Gm35369	24.539	26.7891	28.586	7.17048	8.05314	3.83251	2.07063	0.000102493	0.000503611
Hopxos	19.9379	48.9192	41.1638	16.3897	5.03321	4.79064	2.06676	0.00267466	0.00902773
Mansc4	13.0363	46.5898	20.5819	5.12177	11.0731	2.87439	2.06618	0.00892636	0.0252121
Gm15927	64.4148	72.2141	93.7621	19.4627	19.1262	16.2882	2.06553	2.29162e-09	2.53721e-08
Ap1s3	545.225	988.868	1148.01	229.455	176.162	235.7	2.06302	1.00442e-10	1.3493e-09
Rflna	177.141	78.0378	33.1597	21.5114	16.1063	31.6182	2.06244	0.00160959	0.00580068
Bicd1	140.332	139.769	92.6186	24.5845	32.2126	32.5764	2.06178	6.70965e-11	9.20641e-10
Gm40616	16.1037	24.4596	30.8729	6.14612	6.03985	4.79064	2.0617	0.000512534	0.00212215
Endou	2137.96	4488.92	4993.4	910.651	680.49	1194.79	2.06012	2.4303e-08	2.30688e-07
Lypd5	3328.87	7192.29	7986.93	1402.34	1205.96	1830.98	2.05956	8.02677e-09	8.26828e-08
Nsg2	48.3111	59.4019	59.4589	20.4871	10.0664	9.58129	2.05927	1.80592e-06	1.28049e-05
Abcc3	772.978	986.538	1255.5	227.407	264.747	231.867	2.05695	2.11424e-19	6.36317e-18
Kif9	319.007	365.73	359.04	94.2406	89.5912	67.069	2.05682	2.06385e-24	8.66407e-23
Tmprss5	53.679	110.651	76.6105	13.3166	28.186	16.2882	2.05418	1.06456e-05	6.54006e-05
Selenbp1	7118.61	3537.33	4405.67	1054.06	1321.72	1256.11	2.05232	1.49658e-12	2.46995e-11
Dusp29	114.26	227.125	164.655	33.8037	32.2126	55.5715	2.05136	1.13653e-07	9.819e-07
Arg1	1315.14	1736.63	2867.75	532.664	484.195	413.912	2.04838	9.07256e-11	1.22578e-09
Gm28876	96.6222	309.822	248.126	48.1446	54.3587	55.5715	2.04628	6.93771e-06	4.42e-05
Gm19417	46.7774	26.7891	32.0163	7.17048	11.0731	7.66503	2.04005	5.74722e-05	0.000300024
Crct1	15666.6	29809.3	31233.1	6009.89	5200.31	7455.2	2.03897	2.35895e-11	3.37462e-10
Tbx1	983.093	1888.05	1835.22	412.815	332.192	402.414	2.03546	2.81644e-12	4.51783e-11
Klk8	1174.04	2381.9	2706.52	456.862	438.896	631.407	2.03528	4.25829e-09	4.56881e-08
Psd	148.768	251.585	123.491	46.0959	44.2923	37.367	2.03443	1.42576e-08	1.40701e-07
Gstm1	9012.71	9372.69	10759.8	2171.63	2511.57	2436.52	2.0332	2.10777e-56	4.01768e-54
Ntrk3	2462.33	475.216	624.318	280.673	300.986	289.355	2.03255	0.000517376	0.00213885
Cd24a	6400.84	4776.61	5376.45	1470.97	1309.64	1271.44	2.03083	7.57073e-37	6.30636e-35
Grin3b	32.2074	43.0955	35.4466	9.21919	14.093	3.83251	2.03057	0.000178972	0.00083352
Hopx	5697.64	10615.5	10385.9	2564.98	2133.08	1844.4	2.02879	1.44096e-12	2.3856e-11
Entpd5	4787.4	5270.47	5791.52	1304	1331.79	1251.32	2.02739	5.76684e-66	1.60546e-63
Gnat1	9.20212	33.7776	22.8688	6.14612	6.03985	3.83251	2.02638	0.00591603	0.0177171
Gm6551	753.807	1518.83	1743.75	300.136	239.581	447.446	2.0237	1.21751e-07	1.04844e-06
Nfe2l2	5073.43	8154.37	7976.63	1669.7	1723.37	1830.03	2.02115	4.4012e-20	1.38572e-18
B230312C02Rik	16.1037	23.2949	17.1516	2.04871	5.03321	6.7069	2.02073	0.00214487	0.00743831
Gm53978	56.7464	67.5551	74.3236	12.2922	21.1395	15.3301	2.02039	3.72004e-08	3.44911e-07
Itga10	701.661	158.405	136.069	82.9727	91.6045	71.8596	2.01745	0.00138609	0.00509766
Pgbd5	41.4095	89.6853	42.3073	13.3166	11.0731	18.2044	2.01673	7.0892e-05	0.000360994
Gsdme	137.265	191.018	152.077	31.755	48.3188	38.3251	2.01643	1.0116e-12	1.70274e-11
Gm41442	73.6169	74.5436	89.1883	22.5358	11.0731	24.9113	2.01594	9.19532e-08	8.04943e-07
Insyn2b	21.4716	47.7545	16.0082	7.17048	9.05978	4.79064	2.0157	0.00256132	0.00869144
Slc18a1	32.2074	27.9539	44.5941	9.21919	9.05978	7.66503	2.01238	2.52161e-05	0.000143343
Wnt7b	2139.49	4050.98	4251.31	889.139	750.955	947.589	2.01226	7.68645e-12	1.16664e-10
4930404H11Rik	11.5026	25.6244	11.4344	2.04871	7.0465	2.87439	2.01159	0.0121834	0.0325845
Wasf3	167.172	231.784	224.114	50.1934	49.3255	54.6133	2.00953	1.72482e-16	4.08208e-15
Stx19	215.483	383.201	416.212	70.6804	75.4982	105.394	2.00866	2.20479e-09	2.44363e-08
Myog	126.529	421.637	210.393	31.755	48.3188	108.269	2.00705	0.000709524	0.002816
Melk	268.395	347.094	432.22	59.4125	59.3919	141.803	2.00471	1.33249e-06	9.70825e-06
Pgr	37.5753	51.2487	43.4507	12.2922	8.05314	12.4557	2.00351	2.35982e-06	1.63434e-05
Gm36834	7.66843	13.9769	22.8688	4.09742	4.02657	2.87439	2.00202	0.0105494	0.0289649
Rasal1	179.441	413.484	588.871	108.582	85.5646	100.604	2.00156	4.69271e-06	3.08157e-05
Gm6521	13.0363	10.4827	12.5778	6.14612	2.01328	0.958129	2.00142	0.0187152	0.0465034
Gm4861	18.4042	43.0955	59.4589	13.3166	10.0664	6.7069	2.00003	0.00126465	0.00470418
Gm34305	26.8395	24.4596	24.0122	3.07306	10.0664	5.74877	1.99708	0.000545254	0.00223922
Dnase1l2	905.642	1971.91	2094.78	338.037	323.132	586.375	1.99414	4.19792e-07	3.32284e-06
Polr3g	1250.72	2332.98	2666.5	493.739	452.989	621.825	1.99385	3.07907e-10	3.85942e-09
Tent5b	1394.89	2737.15	3048.41	690.415	622.105	490.562	1.99331	1.02869e-09	1.19719e-08
Lce1j	792.916	1409.34	1868.38	234.577	200.322	587.333	1.99288	4.61936e-05	0.000246996
Lpin3	1719.26	3276.42	3631.56	774.412	653.311	740.633	1.9919	4.08703e-11	5.74192e-10
Esrrb	15.3369	109.486	49.1679	10.2435	14.093	19.1626	1.99174	0.00764796	0.0220969
Gm52681	32.9743	24.4596	25.1557	10.2435	1.00664	9.58129	1.98983	0.00524743	0.0160256
Tspan13	2440.09	2828	2679.08	688.366	679.484	633.323	1.98917	5.04089e-68	1.46103e-65
Drc3	381.888	54.743	65.1761	34.828	42.279	49.8227	1.98639	0.00797412	0.0229047
Sctr	207.048	33.7776	46.881	22.5358	33.2192	17.2463	1.98512	0.00746584	0.0216348
Gm12758	52.9122	36.1071	32.0163	11.2679	10.0664	9.58129	1.98271	1.59642e-05	9.41912e-05
Gm38597	19.1711	32.6128	35.4466	6.14612	9.05978	6.7069	1.97977	0.000301489	0.00132645
Fbxl13	79.7517	36.1071	35.4466	11.2679	11.0731	16.2882	1.97956	0.000193421	0.000892562
Mfsd4b1	193.244	80.3673	82.3277	28.6819	37.2458	24.9113	1.9777	2.53296e-05	0.000143839
Hoxc4	361.95	781.543	735.232	134.19	165.089	177.254	1.97721	4.36874e-09	4.6821e-08
Gm36841	40.6427	62.8962	66.3195	21.5114	9.05978	12.4557	1.97667	2.49336e-05	0.000141851
Gss	758.408	892.194	979.928	232.528	224.481	210.788	1.97657	2.15648e-34	1.55723e-32
Lhfpl1	200.913	322.634	442.511	65.5587	95.631	84.3153	1.97354	2.21763e-08	2.12083e-07
Gm35426	6.90159	11.6474	17.1516	3.07306	4.02657	1.91626	1.97198	0.0168962	0.0428029
Exoc3l4	101.99	161.899	123.491	29.7063	31.2059	37.367	1.97162	1.64367e-10	2.13093e-09
Gm32275	42.9432	60.5667	61.7457	19.4627	11.0731	11.4975	1.97097	2.6021e-06	1.79391e-05
Abhd6	1029.1	1281.22	1408.72	297.063	306.019	344.926	1.97044	1.70205e-28	9.40263e-27
Gm54035	29.14	44.2603	41.1638	10.2435	17.1129	1.91626	1.96987	0.00468052	0.0145355
Gm51551	13.0363	13.9769	16.0082	5.12177	2.01328	3.83251	1.96842	0.00481503	0.0149095
Tbc1d24	858.864	1402.35	1462.46	260.186	319.106	372.712	1.96648	4.61988e-13	8.09838e-12
Crabp2	2390.25	4290.92	4142.68	879.92	785.181	1104.72	1.96594	1.9557e-12	3.18542e-11
Gm12854	84.3527	69.8846	74.3236	26.6332	15.0996	17.2463	1.96115	1.47462e-08	1.45386e-07
Gm35239	8.43527	34.9423	19.4385	9.21919	3.01993	3.83251	1.95743	0.017245	0.0435206
Mb	16967.2	40364.2	27842.8	7510.56	6390.17	8034.87	1.9571	1.34117e-09	1.5422e-08
Ahsg	17.6374	23.2949	25.1557	5.12177	5.03321	6.7069	1.95692	0.000546255	0.00224203
Capsl	294.468	53.5782	46.881	34.828	44.2923	22.9951	1.95632	0.00934883	0.0261782
Ranbp3l	17.6374	9.31795	19.4385	7.17048	2.01328	2.87439	1.95594	0.0115163	0.0311507
Gpr37l1	187.877	352.917	217.254	62.4856	72.4782	60.3621	1.95367	8.04284e-10	9.51204e-09
Magi3	1225.42	1639.96	2129.08	385.157	468.089	435.949	1.95311	9.55114e-16	2.13393e-14
Cfap45	217.783	86.1911	75.467	38.9255	28.186	31.6182	1.94896	9.84023e-05	0.000485653
Car12	1191.67	2508.86	3107.87	539.835	436.883	786.624	1.94853	8.7134e-07	6.53984e-06
Unc13c	20.7048	25.6244	34.3032	2.04871	10.0664	8.62316	1.94781	0.00243427	0.00831116
Ttpa	197.846	308.657	289.29	86.0457	75.4982	45.032	1.94501	3.30139e-09	3.59499e-08
Map6	1147.96	2144.29	1919.84	394.376	445.943	513.557	1.94392	1.85879e-12	3.04163e-11
Mamdc2	638.78	889.864	696.355	183.359	180.189	214.621	1.94231	9.00956e-23	3.42234e-21
Ccdc69	431.733	285.362	337.315	86.0457	78.5181	110.185	1.94199	3.0396e-14	5.99924e-13
Gpd2	5779.7	1609.68	2462.97	789.777	887.859	889.143	1.9408	1.47643e-05	8.77478e-05
Gm11725	26.0727	13.9769	12.5778	2.04871	6.03985	5.74877	1.93954	0.00748164	0.0216666
Rp1	176.374	36.1071	35.4466	27.6576	19.1262	18.2044	1.9395	0.00716811	0.0208988
Acp7	917.144	1929.98	2428.67	445.594	366.418	564.338	1.93794	3.19403e-07	2.58133e-06
Cdc20	424.064	785.037	822.133	137.263	130.864	261.569	1.93748	5.61058e-07	4.34592e-06
2310020H05Rik	48.3111	97.8385	88.0449	18.4384	24.1594	18.2044	1.93741	3.74377e-06	2.51143e-05
Cldn22	151.835	53.5782	19.4385	23.5601	20.1328	15.3301	1.93716	0.00876804	0.0248312
Gm12191	1578.93	1991.71	1891.25	626.905	452.989	351.633	1.93194	1.46417e-14	2.96449e-13
St6galnac2	476.976	939.948	771.822	213.066	190.255	170.547	1.93008	3.6056e-11	5.09942e-10
Pnma1	40.6427	25.6244	24.0122	6.14612	11.0731	6.7069	1.92986	0.000370812	0.00159302
Gdf6	19.1711	22.1301	11.4344	3.07306	4.02657	6.7069	1.9295	0.00430119	0.0135142
Crot	2910.94	4081.26	4333.64	993.623	1041.87	939.924	1.92807	1.51713e-23	6.02239e-22
Gm41715	27.6064	16.3064	20.5819	10.2435	5.03321	1.91626	1.92519	0.00644093	0.0190544
Chrna1	297.535	776.884	465.38	117.801	140.93	146.594	1.92376	2.85241e-07	2.32121e-06
Ly6g6g	85.8864	171.217	171.516	44.0472	30.1993	38.3251	1.92359	5.13982e-07	4.00823e-06
Pclo	177.908	32.6128	65.1761	13.3166	24.1594	35.4508	1.9226	0.00595425	0.0177963
Syngr3	10.7358	23.2949	19.4385	5.12177	6.03985	2.87439	1.91804	0.00543424	0.0164951
Gm38736	132.664	208.489	325.88	72.7291	40.2657	63.2365	1.91759	4.70119e-06	3.08523e-05
Tagln	8353.99	8897.48	3699.03	1479.17	2094.82	1979.49	1.91555	6.80455e-08	6.04665e-07
Serpinb6b	338.945	178.206	158.938	66.583	64.4251	48.8646	1.91536	3.69872e-07	2.9587e-06
Rbbp8nl	141.866	271.385	323.593	56.3395	50.3321	88.1478	1.91518	2.00658e-06	1.41047e-05
Adh7	5651.63	7122.41	10034.8	2073.29	2030.4	1958.41	1.91157	6.3471e-16	1.444e-14
S100a16	8268.87	13569.3	15256.9	3151.94	3101.47	3614.06	1.91035	8.70313e-14	1.65001e-12
Fjx1	339.712	425.132	584.298	128.044	120.797	110.185	1.90813	2.35559e-13	4.24889e-12
Smad3	2325.84	3863.46	3170.76	894.261	862.692	738.717	1.90677	4.70442e-17	1.17794e-15
Gm46878	14.57	11.6474	14.8647	3.07306	6.03985	1.91626	1.90627	0.0089833	0.0253526
Cox7c	3664.74	2221.17	2331.47	1036.65	569.76	588.291	1.9051	6.08368e-09	6.39119e-08
Ddo	804.418	312.151	322.45	102.435	156.03	126.473	1.90431	1.04851e-05	6.45271e-05
Gm29826	19.9379	36.1071	45.7376	12.2922	8.05314	6.7069	1.90329	0.000744201	0.00293875
Gm52724	21.4716	24.4596	25.1557	6.14612	8.05314	4.79064	1.90254	0.000368478	0.00158429
Pif1	69.7827	156.076	184.094	26.6332	25.1661	57.4877	1.90153	0.000227832	0.00103355
Dnah7b	129.596	27.9539	49.1679	14.341	22.1461	19.1626	1.90139	0.00306402	0.0101184
Gm54273	43.7101	66.3904	38.8769	12.2922	12.0797	15.3301	1.90087	9.52284e-06	5.91383e-05
Pla2g4f	1653.31	3773.77	3697.88	1105.28	777.128	568.17	1.89655	1.102e-06	8.1184e-06
Slc25a35	940.15	179.371	373.905	98.338	171.129	132.222	1.89584	0.000960877	0.00368713
Ankrd24	391.09	755.919	870.158	188.481	189.249	163.84	1.89576	6.8228e-09	7.11468e-08
Lrrc24	39.8758	26.7891	25.1557	6.14612	13.0864	5.74877	1.89064	0.00066976	0.00267777
Gm2788	9.96896	13.9769	17.1516	5.12177	3.01993	2.87439	1.89054	0.00870024	0.024659
Gm94	6407.74	12387.1	13529.2	2916.34	2775.31	3032.48	1.88941	1.56904e-10	2.03917e-09
Isl1	268.395	481.039	403.634	101.411	103.684	106.352	1.88527	3.97554e-12	6.27252e-11
Aadacl2	412.562	860.746	947.911	179.262	175.156	246.239	1.88517	1.227e-07	1.05618e-06
9430060I03Rik	19.9379	31.4481	37.7335	8.19483	9.05978	6.7069	1.88367	0.000385614	0.00165192
Slc25a19	2991.46	514.817	785.543	387.206	418.763	358.34	1.88268	0.0016834	0.00603276
Kctd11	1736.9	3608.38	3536.66	752.9	727.802	936.092	1.87733	2.28534e-09	2.53159e-08
Klk10	6354.06	12955.4	13191.9	3289.2	2684.72	2874.39	1.87693	7.80523e-10	9.24653e-09
Kif2c	169.472	330.787	356.753	59.4125	77.5115	95.8129	1.8768	3.2472e-07	2.6203e-06
Col27a1	2197.01	504.334	440.224	267.356	284.88	303.727	1.8766	0.00160675	0.0057924
Gabrr2	21.4716	31.4481	20.5819	5.12177	10.0664	4.79064	1.87602	0.001149	0.00432033
Zfp185	1381.85	2557.78	2878.04	657.635	564.726	635.239	1.87533	2.4491e-10	3.11593e-09
Shisa9	16.1037	17.4712	13.7213	5.12177	3.01993	4.79064	1.87098	0.00359514	0.0116124
Gm52009	21.4716	30.2833	13.7213	8.19483	3.01993	6.7069	1.8681	0.00418248	0.0131882
Gba1	3221.51	6361.83	6729.14	1444.34	1401.25	1623.07	1.86782	4.83931e-10	5.89126e-09
Klhl14	39.8758	30.2833	94.9055	17.414	21.1395	6.7069	1.86664	0.00410344	0.0129796
Gm51801	12.2695	13.9769	13.7213	3.07306	3.01993	4.79064	1.86647	0.0069477	0.020346
Cnga3	9.96896	26.7891	29.7294	9.21919	6.03985	2.87439	1.86642	0.0116389	0.031384
5430431A17Rik	235.421	349.423	328.167	88.0945	84.558	77.6084	1.86383	3.29873e-15	7.03573e-14
Gm29667	148.768	208.489	225.258	56.3395	58.3853	45.032	1.86289	9.29511e-12	1.39678e-10
Gm47639	13.8032	10.4827	8.00408	4.09742	2.01328	2.87439	1.86251	0.0186919	0.0464563
Ccdc160	30.6737	13.9769	9.14752	5.12177	7.0465	2.87439	1.86231	0.0171339	0.0432881
Tmem62	781.413	1275.39	1381.28	296.038	304.006	348.759	1.85614	6.88365e-13	1.17931e-11
Acta2	18412.7	15719.4	8030.38	3125.3	3933.96	4589.44	1.85582	2.92106e-08	2.74684e-07
1110002E22Rik	3022.9	5625.71	6016.78	1454.58	1408.29	1191.91	1.85452	1.322e-10	1.73732e-09
Prune2	856.564	1146.11	1223.48	251.991	322.126	319.057	1.85134	8.32824e-19	2.3974e-17
Barx2	1516.05	3561.79	3546.95	809.24	785.181	798.121	1.84957	5.09524e-08	4.60116e-07
Scube3	549.06	54.743	230.975	60.4369	81.538	90.0641	1.84871	0.00837642	0.0238852
Diras2	402.593	597.514	514.548	141.361	160.056	118.808	1.84824	1.18214e-15	2.61629e-14
Scnn1a	1964.65	2682.41	2888.33	783.631	628.145	681.229	1.84763	6.528e-20	2.02225e-18
Nphp1	996.896	1015.66	1308.09	305.258	272.8	343.968	1.84757	2.02137e-23	7.92001e-22
Rundc3a	92.0212	109.486	133.782	31.755	39.2591	22.037	1.84753	2.60516e-08	2.46401e-07
Slc22a18	197.079	262.067	332.741	56.3395	86.5712	76.6503	1.84713	6.73359e-10	8.04456e-09
Adamtsl3	729.268	634.785	611.74	181.311	199.315	169.589	1.84679	2.0119e-32	1.34283e-30
2810030D12Rik	54.4459	60.5667	78.8973	16.3897	18.1196	19.1626	1.84556	1.83172e-07	1.53975e-06
Slitrk1	9.96896	27.9539	12.5778	3.07306	6.03985	4.79064	1.8443	0.0142884	0.0371941
Smtnl2	1933.98	3693.4	3233.65	877.871	951.277	640.988	1.84264	4.5338e-10	5.5545e-09
Sox2ot	46.0106	80.3673	66.3195	14.341	14.093	24.9113	1.84122	1.80031e-05	0.000105078
Lmntd2	71.3164	160.735	196.672	43.0229	34.2258	42.1577	1.83901	2.7301e-05	0.000153749
Mfap3l	3038.23	5856.33	6099.11	1299.91	1319.71	1573.25	1.83807	4.33316e-10	5.31484e-09
AI506816	21.4716	36.1071	35.4466	5.12177	11.0731	9.58129	1.83715	0.000605838	0.00245139
A430078I02Rik	9.20212	11.6474	14.8647	3.07306	2.01328	4.79064	1.83621	0.0158485	0.0405811
Scpep1os	14.57	13.9769	10.291	2.04871	5.03321	3.83251	1.83469	0.0109584	0.0299127
Egf	655.651	1528.14	1647.7	394.376	365.411	316.182	1.83162	4.19119e-07	3.32e-06
Slc8a2	58.2801	74.5436	54.8851	17.414	13.0864	22.037	1.83113	7.20616e-07	5.46872e-06
C530005A16Rik	117.327	32.6128	43.4507	17.414	20.1328	17.2463	1.82988	0.00194647	0.00684451
Ide	9750.41	23456.8	25868	5463.9	4836.92	6332.27	1.82844	6.66191e-07	5.08801e-06
Gabra1	14.57	16.3064	33.1597	5.12177	6.03985	6.7069	1.82824	0.00445425	0.0139371
Stk32a	32.9743	32.6128	26.2991	8.19483	12.0797	5.74877	1.8274	0.000209417	0.00095885
Serpinb11	1570.49	3085.41	2959.22	699.634	876.785	572.003	1.82528	6.56523e-09	6.8664e-08
Gm38946	28.3732	36.1071	17.1516	7.17048	14.093	1.91626	1.82175	0.0142375	0.0370951
Ptprz1	751.506	684.869	555.712	183.359	195.289	185.877	1.82091	8.00224e-25	3.45534e-23
Chrnb1	444.002	764.072	736.375	185.408	165.089	199.291	1.82033	6.12443e-12	9.42404e-11
Adamts4	156.436	166.558	131.496	44.0472	52.3454	32.5764	1.82022	1.99107e-11	2.87165e-10
Ankdd1a	202.447	521.805	481.388	135.215	99.6576	106.352	1.81911	4.00909e-06	2.66743e-05
Aox1	2423.22	3529.17	2772.84	819.483	846.586	807.702	1.81802	4.81485e-24	1.98196e-22
D530033B14Rik	15.3369	11.6474	11.4344	4.09742	5.03321	1.91626	1.81559	0.0123767	0.0329764
Bdh1	587.402	1042.45	1070.26	225.358	234.548	306.601	1.8151	5.64797e-10	6.82076e-09
9930012K11Rik	444.002	695.352	863.297	179.262	147.976	241.448	1.81447	1.70708e-08	1.66752e-07
Gm28042	311.338	527.629	556.855	191.554	104.691	100.604	1.81375	6.2816e-07	4.82715e-06
Mettl21e	14.57	45.425	49.1679	8.19483	11.0731	11.4975	1.8131	0.0038347	0.012243
Mpzl2	2408.65	3671.27	3649.86	999.77	770.081	999.328	1.81252	3.242e-15	6.9287e-14
Igf2	851.196	1365.08	826.707	207.944	276.827	383.251	1.80877	1.32261e-08	1.31256e-07
Paxx	726.967	778.049	889.596	239.699	215.421	228.035	1.80821	5.37663e-34	3.77936e-32
Hba-a1	9301.81	2988.73	17938.3	2957.31	3095.43	2583.11	1.80751	0.000896237	0.003473
Fads2	629.578	799.014	704.359	145.458	252.667	212.705	1.80291	3.42864e-13	6.09095e-12
Jph4	39.8758	69.8846	32.0163	7.17048	14.093	19.1626	1.8023	0.00100306	0.00382737
S100b	652.584	201.501	146.36	88.0945	122.81	76.6503	1.80117	0.00174078	0.00621522
Tmem255a	50.6116	93.1795	102.91	28.6819	14.093	27.7857	1.79867	7.86822e-05	0.00039656
Lrrc36	144.167	65.2257	18.295	22.5358	22.1461	21.0788	1.79814	0.0111767	0.0304072
Zfp972	32.2074	27.9539	29.7294	11.2679	7.0465	7.66503	1.79793	0.000133696	0.000640438
Cd79a	11.5026	11.6474	11.4344	4.09742	2.01328	3.83251	1.79712	0.0143551	0.037343
Ccnb1	343.546	679.046	707.789	137.263	136.903	223.244	1.79658	7.55446e-07	5.71869e-06
Dzank1	187.877	78.0378	61.7457	34.828	34.2258	25.8695	1.79514	0.00041849	0.00177336
Gm33721	26.8395	32.6128	34.3032	6.14612	14.093	6.7069	1.79479	0.000491466	0.00204936
Lpin2	1463.14	2131.48	2329.19	564.419	527.481	616.077	1.79342	2.31688e-16	5.4528e-15
Chst3	451.671	625.467	913.608	209.993	159.049	205.04	1.7926	4.89401e-09	5.20077e-08
Gm34795	19.9379	22.1301	24.0122	9.21919	7.0465	2.87439	1.79211	0.00242531	0.00828458
Gm5636	8.43527	15.1417	18.295	3.07306	5.03321	3.83251	1.79117	0.0138779	0.0363131
Ccn3	1445.5	542.771	960.489	171.067	273.807	408.163	1.78974	5.60405e-05	0.00029343
Uaca	3619.5	7810.77	6606.79	1780.33	1845.18	1591.45	1.78951	1.9841e-09	2.21645e-08
Etohd2	121.161	123.463	84.6145	28.6819	34.2258	32.5764	1.78833	1.82014e-09	2.04625e-08
Gm54006	49.078	50.084	32.0163	23.5601	4.02657	10.5394	1.78715	0.00549921	0.0166503
Ppp2r2b	62.8811	54.743	40.0204	16.3897	18.1196	11.4975	1.78692	1.03717e-05	6.38705e-05
Nccrp1	3552.78	6466.66	7187.66	1468.92	1353.93	2165.37	1.78618	4.26072e-08	3.90422e-07
Itih2	216.25	62.8962	88.0449	31.755	50.3321	24.9113	1.78508	0.00146114	0.0053317
Lypd3	4341.1	8754.22	9297.31	1878.67	1579.42	3051.64	1.7822	1.89277e-06	1.33848e-05
Tmem51os1	15.3369	10.4827	11.4344	4.09742	2.01328	4.79064	1.78174	0.0148115	0.0383435
4732471J01Rik	94.3217	44.2603	52.5982	14.341	29.1926	12.4557	1.7811	0.000666147	0.00266585
Cimap1c	75.9175	102.497	85.758	21.5114	38.2524	17.2463	1.77715	4.57012e-06	3.00574e-05
Uchl3	1110.39	1656.27	1644.27	396.425	412.723	477.148	1.77667	1.32495e-16	3.17479e-15
Six1	805.952	995.856	857.58	245.845	238.574	294.145	1.77047	1.67107e-26	8.01735e-25
Edil3	151.068	154.911	86.9014	33.8037	42.279	39.2833	1.77022	1.31978e-07	1.12915e-06
Scube1	348.147	79.2026	91.4752	34.828	57.3786	60.3621	1.76927	0.00468985	0.0145624
Ugt1a7c	532.956	1287.04	1098.85	293.99	315.079	247.197	1.76838	3.60202e-07	2.88899e-06
Has3	147.234	156.076	189.811	31.755	52.3454	60.3621	1.76687	6.64004e-09	6.9412e-08
Pard6b	443.235	741.942	840.428	199.749	163.076	231.867	1.76634	3.41733e-09	3.71276e-08
Nrk	72.0833	53.5782	38.8769	14.341	19.1262	15.3301	1.76371	2.63024e-05	0.000148759
Luzp2	45.2437	87.3558	28.586	9.21919	16.1063	22.037	1.76103	0.00274745	0.00923587
Nap1l5	70.5496	52.4135	54.8851	21.5114	15.0996	16.2882	1.75932	1.18857e-06	8.71973e-06
Myoz3	1228.48	3272.93	2888.33	769.29	838.533	575.835	1.75848	3.88044e-06	2.59325e-05
Khdrbs3	859.631	1013.33	768.391	279.649	259.714	242.407	1.75651	1.54015e-25	6.8748e-24
Cdh23	126.529	75.7084	92.6186	30.7306	34.2258	22.9951	1.75452	4.61617e-07	3.62408e-06
Rdh12	1545.96	3208.87	3266.81	801.045	749.949	827.823	1.7532	1.31328e-08	1.30391e-07
Pla2g4e	1124.19	2513.52	2665.36	661.733	569.76	638.114	1.75282	2.51313e-07	2.06577e-06
Gm54216	141.866	65.2257	92.6186	25.6089	31.2059	32.5764	1.75232	9.99468e-06	6.17775e-05
Gm19557	25.3058	34.9423	41.1638	10.2435	10.0664	9.58129	1.7513	0.000165228	0.000774626
Gm8149	131.897	59.4019	75.467	25.6089	31.2059	22.9951	1.75048	3.69507e-05	0.00020254
Lmod1	1864.96	3530.34	1683.14	695.536	779.141	630.449	1.74932	3.79513e-08	3.51257e-07
Vwa3b	92.788	39.6013	33.1597	14.341	17.1129	18.2044	1.74824	0.00125594	0.00467507
B230206H07Rik	151.835	185.194	220.684	54.2908	64.4251	46.9483	1.74818	3.14581e-11	4.46705e-10
Gm17484	46.7774	41.9308	11.4344	11.2679	11.0731	7.66503	1.74802	0.00864359	0.0245149
Il12a	36.0416	67.5551	65.1761	15.3653	23.1528	11.4975	1.74797	0.00019314	0.00089146
Gprasp2	157.203	92.0148	92.6186	33.8037	30.1993	38.3251	1.74718	6.17849e-07	4.75535e-06
Ovol1	1242.29	2252.61	3097.58	569.541	467.082	927.468	1.7465	1.3365e-05	8.04486e-05
Tubb3	103.524	139.769	134.926	36.8767	33.2192	42.1577	1.74494	1.44599e-10	1.89204e-09
Serinc4	22.2385	48.9192	22.8688	8.19483	11.0731	8.62316	1.7437	0.00207927	0.00724882
Tst	2286.73	1552.6	1940.42	501.934	613.045	612.244	1.74306	2.56402e-18	7.09143e-17
Aldh5a1	830.491	932.96	1095.42	263.259	292.933	297.02	1.74288	9.18928e-26	4.16331e-24
Spint1	1793.65	2712.69	3162.75	709.877	695.59	892.018	1.73842	1.00652e-11	1.50821e-10
Rab25	2591.93	4996.75	5365.02	1332.68	1088.18	1470.73	1.73465	1.80567e-08	1.75411e-07
Pcdhac2	67.4822	20.9654	16.0082	6.14612	13.0864	12.4557	1.73296	0.0189573	0.0469834
B230398E01Rik	52.1453	82.6968	68.6064	20.4871	25.1661	15.3301	1.73282	4.60647e-06	3.02776e-05
Stx11	283.732	467.062	576.294	122.922	113.751	161.924	1.73265	8.24576e-08	7.25119e-07
Csdc2	82.0522	107.156	65.1761	21.5114	28.186	26.8276	1.73055	4.01693e-07	3.19032e-06
Dach2	17.6374	37.2718	14.8647	6.14612	8.05314	6.7069	1.72947	0.00618012	0.0183521
Filip1	1522.95	3742.32	2254.86	691.439	825.447	752.131	1.72831	2.94619e-07	2.39476e-06
Rassf7	1145.66	1789.05	2086.78	499.885	423.796	594.998	1.7245	3.33294e-10	4.15303e-09
Ces2b	98.1559	116.474	145.217	32.7793	39.2591	36.4089	1.72433	1.60091e-09	1.81328e-08
Eps8l2	3399.42	6293.11	6295.78	1644.09	1355.95	1841.52	1.72322	1.60199e-09	1.81354e-08
Ldlrad3	1124.19	1452.44	1568.8	396.425	414.737	444.572	1.72166	3.83215e-22	1.39314e-20
Pfn4	17.6374	19.8006	18.295	2.04871	10.0664	4.79064	1.71821	0.0113324	0.0307637
H2-Q2	30.6737	11.6474	22.8688	11.2679	3.01993	5.74877	1.71662	0.0169855	0.0429829
Gm33158	9.20212	19.8006	20.5819	5.12177	4.02657	5.74877	1.71361	0.0121577	0.0325404
Gm53899	21.4716	19.8006	30.8729	6.14612	10.0664	5.74877	1.71338	0.00181842	0.00645863
Myocd	428.665	243.431	153.221	88.0945	88.5845	75.6922	1.71291	2.46321e-05	0.0001404
Wwc1	1788.28	2592.72	2488.12	755.973	607.005	732.968	1.71189	3.63237e-17	9.17109e-16
Plcd1	1657.15	2899.05	3288.53	784.655	744.915	865.19	1.71133	9.59293e-10	1.12199e-08
Lrrn1	426.365	1402.35	879.305	317.55	247.634	262.527	1.70922	4.71736e-05	0.000251727
Kcnt2	112.726	152.581	146.36	36.8767	47.3122	41.1995	1.70889	1.10246e-10	1.47073e-09
Bspry	838.16	1178.72	1476.18	368.767	320.112	381.335	1.7055	6.32969e-12	9.71164e-11
Slc5a1	408.727	730.294	841.572	200.773	168.109	238.574	1.70332	9.89828e-08	8.62553e-07
Sdcbp2	918.678	1706.35	1977.01	424.083	352.325	636.197	1.70319	2.14329e-06	1.4981e-05
Tppp3	7787.29	14346.2	9312.17	3489.97	4278.23	1892.3	1.70267	3.18889e-06	2.1639e-05
Tead4	526.821	1306.84	1043.96	323.696	267.767	293.187	1.70069	9.29895e-07	6.94238e-06
Pnpla1	838.926	1895.04	1862.66	463.008	371.451	581.584	1.69799	2.26016e-06	1.57252e-05
Fam83c	301.369	739.612	726.084	164.921	135.897	243.365	1.69751	3.57336e-05	0.00019653
BC037039	94.3217	37.2718	57.172	19.4627	17.1129	22.037	1.69697	0.000322066	0.00140704
Rgs9bp	98.1559	201.501	266.421	55.3151	40.2657	78.5665	1.69646	0.000192357	0.000888426
Krtdap	23677.8	46635.2	49443.5	11234.1	11099.2	14679.5	1.69397	5.16235e-08	4.65778e-07
Evpl	8955.96	19638.7	19853.5	5120.75	4168.51	5684.58	1.69393	3.64033e-07	2.91419e-06
Tpp2	2907.87	4465.63	4398.81	1162.64	1180.79	1296.35	1.69303	6.15652e-16	1.40517e-14
Rab33a	41.4095	31.4481	22.8688	11.2679	8.05314	10.5394	1.69279	0.00058839	0.00239177
Xlr3b	290.634	55.9077	147.504	86.0457	23.1528	44.0739	1.69173	0.0132804	0.0349529
Stk26	578.2	773.39	826.707	245.845	234.548	193.542	1.69134	9.11253e-16	2.05109e-14
Lpar5	524.521	1205.51	1293.23	284.77	261.727	389	1.69122	7.09925e-06	4.51747e-05
Thsd4	965.456	262.067	891.883	223.309	206.362	227.076	1.6909	0.000263164	0.00117967
Rhof	119.628	291.186	248.126	61.4612	47.3122	94.8547	1.69018	0.000106612	0.000521307
Tmprss13	2037.5	4113.88	4509.73	1131.91	982.483	1189.04	1.68999	9.14162e-08	8.00573e-07
Fibin	784.481	673.222	702.072	202.822	273.807	193.542	1.68959	1.91198e-18	5.34396e-17
2610528J11Rik	221.618	322.634	336.171	87.0701	82.5447	102.52	1.68934	1.59594e-11	2.34005e-10
Myhas	150.301	364.565	370.474	108.582	98.651	67.069	1.68855	4.55592e-05	0.000244036
Ppfia2	39.109	40.766	45.7376	14.341	16.1063	8.62316	1.68641	4.53556e-05	0.000243007
Gstm2	3183.17	3624.68	4295.9	1139.08	1413.33	901.599	1.68463	4.56595e-14	8.87926e-13
Xlr3c	16.1037	46.5898	85.758	13.3166	22.1461	10.5394	1.68373	0.0159872	0.0408721
Cacna2d3	76.6843	104.827	91.4752	30.7306	24.1594	29.702	1.68346	1.66315e-08	1.62686e-07
Mafa	305.204	616.15	646.043	198.725	156.03	133.18	1.68228	1.20423e-06	8.83154e-06
Paqr5	861.932	1929.98	2426.38	535.737	607.005	482.897	1.68209	8.18661e-06	5.14288e-05
Rasgef1c	84.3527	150.252	75.467	26.6332	34.2258	35.4508	1.68206	1.52194e-05	9.01492e-05
Lrp8	78.218	87.3558	142.93	24.5845	27.1793	44.0739	1.68012	3.22615e-05	0.000178548
Fgfbp3	137.265	313.316	201.245	75.8022	54.3587	72.8178	1.67956	6.30109e-06	4.04854e-05
Gm32200	36.8085	10.4827	32.0163	9.21919	9.05978	6.7069	1.67915	0.0103564	0.0285258
Il18	1013.77	1886.89	1858.09	443.545	404.67	637.156	1.67895	1.0334e-07	8.98675e-07
S100a14	10351.6	18528.7	21120.5	4969.14	4672.83	5979.68	1.67832	8.60937e-09	8.8169e-08
Lrrc73	60.5806	53.5782	74.3236	18.4384	25.1661	15.3301	1.6783	3.56554e-06	2.39719e-05
Acadl	18125.1	2913.02	4689.25	2629.52	2756.19	2661.68	1.6768	0.0054135	0.0164402
Opn1sw	18.4042	24.4596	24.0122	6.14612	5.03321	9.58129	1.6732	0.00232344	0.0079843
Birc5	215.483	413.484	413.925	102.435	76.5048	147.552	1.67259	7.76623e-06	4.90209e-05
Clock	3323.5	4929.2	4759	1394.15	1362.99	1328.92	1.67066	2.00686e-18	5.60174e-17
4930520O04Rik	16.8705	19.8006	17.1516	4.09742	6.03985	6.7069	1.66821	0.00407115	0.0128911
AI661453	3328.87	6251.18	6811.47	1742.43	1454.6	1960.33	1.66802	3.36945e-08	3.14007e-07
Crhr2	383.422	1086.71	872.444	258.137	254.681	224.202	1.66723	1.41576e-05	8.4594e-05
P2rx6	243.089	315.646	344.175	87.0701	102.678	93.8966	1.66656	3.91787e-14	7.6683e-13
Gm51434	82.0522	185.194	110.914	32.7793	33.2192	52.6971	1.66545	7.71372e-05	0.00039026
Gm10830	18.4042	46.5898	40.0204	9.21919	11.0731	12.4557	1.66526	0.00242091	0.00827355
Nr2f1	156.436	210.819	126.922	58.3882	53.352	44.0739	1.66518	1.63879e-08	1.60525e-07
Gm30233	43.7101	115.31	84.6145	20.4871	26.1727	29.702	1.6647	0.000327424	0.00142661
Tnc	861.165	1765.75	756.957	280.673	377.491	409.121	1.66414	6.64352e-06	4.2485e-05
Agps	2258.35	2675.42	2914.63	818.459	829.473	827.823	1.66382	1.52873e-32	1.02357e-30
Gm36210	28.3732	15.1417	9.14752	6.14612	5.03321	5.74877	1.65895	0.0189381	0.0469413
Gm13351	9.96896	16.3064	14.8647	4.09742	3.01993	5.74877	1.65744	0.0162188	0.0413682
Shb	992.295	1432.64	1573.37	448.667	381.517	436.907	1.65682	6.79095e-14	1.30148e-12
Dlx3	430.199	1034.29	1146.87	239.699	240.588	347.801	1.65576	2.92682e-05	0.000163392
P2ry2	507.65	944.607	1188.03	259.162	292.933	285.522	1.65513	4.59573e-07	3.60937e-06
Rrad	243.089	500.84	264.135	77.8509	69.4583	172.463	1.6544	0.000365539	0.00157293
Slc38a11	141.866	71.0494	80.0408	29.7063	36.2391	27.7857	1.65331	2.61762e-05	0.000148164
Nek2	291.4	379.707	301.868	71.7048	88.5845	148.51	1.65324	2.65438e-07	2.17091e-06
Klhdc8a	101.99	37.2718	50.3113	19.4627	22.1461	19.1626	1.65271	0.00094111	0.00362498
Hpse	1045.97	1797.2	1987.3	490.666	537.547	507.808	1.65218	8.2622e-10	9.75512e-09
Gm52294	23.7721	11.6474	13.7213	3.07306	5.03321	7.66503	1.65138	0.0174089	0.0438498
Cetn4	174.84	40.766	40.0204	25.6089	33.2192	22.9951	1.65122	0.0134079	0.0352227
Ephx3	1394.89	2631.16	2714.53	709.877	604.992	830.697	1.65094	3.52174e-08	3.27242e-07
Gm53516	108.125	123.463	131.496	35.8524	44.2923	35.4508	1.64736	6.95872e-11	9.53579e-10
Gk	1290.6	795.52	1021.09	349.305	283.873	361.214	1.64478	2.34766e-12	3.78885e-11
Gba2	1168.67	1994.04	2333.76	522.421	547.613	686.978	1.64465	2.05368e-08	1.96882e-07
Mapt	836.626	1495.53	1051.96	357.5	387.557	337.261	1.64375	7.28235e-11	9.94706e-10
Csta1	1608.84	3149.47	3066.71	810.264	724.782	968.668	1.64352	3.66198e-08	3.39975e-07
Hadhb	20950.9	4933.86	6882.36	3440.81	3669.21	3386.98	1.64236	0.00116945	0.00438633
Pfkfb4	973.124	1867.08	1942.7	498.86	488.222	545.175	1.64143	1.93945e-08	1.87631e-07
Slc22a13b	13.8032	12.8122	22.8688	4.09742	3.01993	8.62316	1.63864	0.0185294	0.0461502
Rnf225	1860.36	3688.74	4215.86	1030.5	890.878	1217.78	1.63687	6.34793e-07	4.86628e-06
Scn3b	217.783	198.006	90.3317	50.1934	59.3919	53.6552	1.63536	2.80791e-05	0.000157586
Gp1bb	133.431	291.186	383.052	86.0457	80.5314	92.9385	1.63481	6.27773e-05	0.000324119
Sfn	10311	18972.5	18919.4	4897.44	4044.69	6590.01	1.63378	1.26867e-07	1.08851e-06
Arhgap27	1664.05	2793.06	3112.44	834.849	733.842	869.981	1.63358	7.54445e-10	8.95264e-09
Ddc	30.6737	43.0955	32.0163	12.2922	14.093	7.66503	1.63329	0.000357366	0.00154404
Tnnt2	324.375	284.198	268.708	132.142	81.538	69.9434	1.63184	1.7891e-08	1.7404e-07
Gstp2	1875.7	2834.99	2572.74	754.949	928.124	669.732	1.62985	4.65016e-13	8.14472e-12
Map1a	1215.45	2321.33	2083.35	446.618	546.607	822.074	1.62975	1.31487e-06	9.58647e-06
1500002F19Rik	42.1764	61.7314	66.3195	16.3897	20.1328	18.2044	1.62649	1.61733e-05	9.52922e-05
Rap1gap2	665.62	949.266	936.477	272.478	285.886	267.318	1.62586	9.78843e-17	2.36961e-15
Ace2	1470.04	2157.11	2834.59	770.314	652.304	673.564	1.62368	1.25483e-09	1.44922e-08
Hoxa2	151.835	167.723	171.516	52.2421	45.2989	61.3202	1.62365	4.23602e-13	7.45638e-12
Blmh	4537.41	8248.72	8689	2199.29	2107.91	2662.64	1.62327	8.30277e-09	8.52928e-08
Capn15	2384.88	4048.65	4462.84	1159.57	1153.61	1226.4	1.62182	4.02856e-10	4.96426e-09
Cyp2f2	36032.4	7646.54	11290.3	5963.79	6575.39	5398.1	1.61571	0.00242003	0.00827188
Mamstr	360.416	701.176	978.784	205.895	214.415	246.239	1.61262	1.41969e-05	8.48044e-05
Gm53984	57.5132	116.474	117.774	20.4871	18.1196	56.5296	1.61023	0.00403936	0.0128114
Myo5b	1093.52	1761.09	1756.32	537.786	443.929	529.845	1.60813	1.80202e-11	2.62043e-10
Rnase1	294.468	510.158	584.298	160.824	120.797	174.379	1.60456	5.06073e-07	3.94965e-06
Car14	365.017	538.112	529.413	170.043	176.162	124.557	1.6041	1.46698e-10	1.91359e-09
Plscr1	524.521	123.463	140.643	72.7291	107.711	79.5247	1.60394	0.00625833	0.0185636
Bcl3	433.266	443.767	466.523	96.2893	108.717	237.616	1.60063	1.71207e-05	0.000100427
Gfod2	694.76	923.642	984.502	298.087	272.8	286.48	1.60042	1.515e-17	3.92342e-16
9530020I12Rik	84.3527	270.221	118.918	53.2664	65.4318	37.367	1.59859	0.00156718	0.00567101
Gm36132	49.8448	34.9423	28.586	11.2679	13.0864	13.4138	1.59791	0.000373909	0.00160567
Smarcd3	1567.43	3310.2	2358.92	848.165	828.467	719.555	1.59416	4.66406e-08	4.25171e-07
Cux2	46.7774	26.7891	36.5901	12.2922	11.0731	13.4138	1.59374	0.000388498	0.00166158
Usp53	1467.74	2180.4	2563.59	767.241	657.337	633.323	1.59331	7.45069e-11	1.01377e-09
Lce1i	917.911	1810.01	2353.2	469.154	348.298	867.106	1.59226	0.00040075	0.00170674
A530001N23Rik	20.7048	20.9654	27.4426	4.09742	11.0731	7.66503	1.59144	0.00459532	0.0143214
Ribc1	49.078	18.6359	24.0122	10.2435	9.05978	11.4975	1.59095	0.00617306	0.0183363
Snora28	13.8032	18.6359	16.0082	6.14612	8.05314	1.91626	1.58921	0.0199286	0.0488302
Tll2	34.5079	123.463	66.3195	25.6089	15.0996	33.5345	1.58766	0.00635259	0.0188194
Gm43549	31.4406	38.4365	22.8688	7.17048	16.1063	7.66503	1.5853	0.00304871	0.0100783
Lincmd1	13.8032	31.4481	24.0122	7.17048	6.03985	9.58129	1.5844	0.00776549	0.0223906
Stmn4	50.6116	93.1795	69.7498	21.5114	35.2325	14.3719	1.58271	0.000590783	0.00239919
Hsp90aa1	16671.2	10846.1	6745.15	4033.91	3675.25	3734.79	1.58214	1.35693e-06	9.86599e-06
1810037I17Rik	2915.54	4055.64	4236.44	1522.19	1214.01	1007.95	1.58162	1.51499e-11	2.22908e-10
Lurap1	168.705	126.957	121.205	41.9985	42.279	55.5715	1.57989	1.09679e-08	1.10399e-07
2810408A11Rik	36.8085	47.7545	69.7498	17.414	8.05314	25.8695	1.57929	0.00306339	0.0101179
Gm52698	74.3838	93.1795	96.0489	41.9985	26.1727	20.1207	1.57767	1.42564e-05	8.5136e-05
Sh2d4a	835.859	1232.3	1290.94	319.598	358.365	446.488	1.57748	7.29277e-11	9.95303e-10
Gm39006	19.1711	13.9769	17.1516	5.12177	8.05314	3.83251	1.57598	0.0102201	0.0282405
Pnck	155.669	203.83	160.082	52.2421	63.4185	58.4458	1.5735	1.93057e-11	2.79582e-10
Dnai4	404.893	80.3673	91.4752	81.9483	67.445	45.032	1.5726	0.0174145	0.0438586
Gm36681	125.762	125.792	138.356	33.8037	45.2989	51.7389	1.57153	5.92688e-10	7.14536e-09
Myl4	214.716	371.553	336.171	86.0457	85.5646	137.971	1.57146	1.36792e-06	9.93222e-06
Gm53369	26.8395	36.1071	38.8769	15.3653	15.0996	3.83251	1.57049	0.00712884	0.0208073
Fam162a	1977.69	2438.97	2523.57	725.243	803.301	811.535	1.56756	8.34399e-26	3.78846e-24
Cav3	566.697	1444.28	1078.26	352.378	386.551	302.769	1.56748	9.12098e-06	5.68764e-05
Zbtb32	40.6427	68.7199	66.3195	10.2435	16.1063	32.5764	1.56592	0.00283019	0.00947164
Mybph	969.29	1939.3	2818.58	610.515	708.676	616.077	1.56484	3.29312e-05	0.000182064
Plekhg6	487.712	942.278	1018.8	266.332	251.661	309.476	1.56382	5.92878e-07	4.57982e-06
Abhd17c	1427.86	1948.62	2169.11	643.294	557.68	674.523	1.56324	3.94566e-14	7.71555e-13
Gm46594	28.3732	24.4596	17.1516	8.19483	6.03985	9.58129	1.56304	0.00346841	0.0112622
2310065F04Rik	152.602	324.964	238.979	93.2162	92.6111	56.5296	1.56187	2.64941e-05	0.000149763
Tmem79	1799.01	2660.28	2938.64	786.704	720.756	997.412	1.56178	2.42928e-10	3.09258e-09
Xk	184.042	150.252	163.512	74.7778	53.352	41.1995	1.56061	4.95242e-08	4.48537e-07
Ctxn1	193.244	159.57	74.3236	34.828	43.2856	67.069	1.55844	0.000669034	0.00267538
Rasl12	1710.06	363.4	403.634	235.601	308.033	298.936	1.55671	0.00812427	0.0232729
Phactr4	1798.25	2862.94	3401.73	868.652	818.4	1052.98	1.5566	1.02272e-08	1.03386e-07
Ankle1	91.2543	181.7	153.221	41.9985	36.2391	66.1109	1.55558	7.81768e-05	0.000394671
Pcyt1b	109.659	44.2603	171.516	46.0959	30.1993	34.4926	1.55541	0.00336268	0.010961
Gclm	1217.75	1177.56	1311.53	387.206	404.67	469.483	1.55447	2.99381e-31	1.89084e-29
Gramd1c	1159.47	1934.64	2010.17	574.663	439.903	724.345	1.55281	1.59122e-07	1.3456e-06
5430401H09Rik	16.1037	18.6359	14.8647	6.14612	4.02657	6.7069	1.55115	0.00901501	0.025415
Colgalt2	478.51	131.616	130.352	98.338	74.4915	80.4828	1.55092	0.00513286	0.0157233
Rbpms2	644.915	132.781	128.065	80.924	113.751	114.975	1.55071	0.016211	0.0413542
Klhl31	1424.79	3114.53	2737.39	860.457	838.533	785.665	1.54979	3.86885e-07	3.08778e-06
Arhgef39	78.218	171.217	150.934	46.0959	42.279	47.9064	1.54816	3.40732e-05	0.000187838
Shank1	270.696	479.874	487.105	167.994	138.917	115.934	1.54763	4.34164e-07	3.42763e-06
Kcnb1	954.72	598.678	600.306	263.259	266.76	208.872	1.54555	2.35656e-09	2.60774e-08
Hmmr	239.255	524.135	456.232	121.898	102.678	192.584	1.54531	6.90401e-05	0.000352498
Klf12	496.148	693.023	986.788	244.821	200.322	301.811	1.54113	7.65562e-07	5.78698e-06
Bvht	195.545	194.512	86.9014	55.3151	53.352	55.5715	1.54058	4.79349e-05	0.000255339
Aurka	140.332	287.692	250.413	67.6074	55.3653	110.185	1.53684	0.000114803	0.000557365
Rab15	568.231	563.736	734.088	206.92	179.182	256.778	1.53596	1.00328e-12	1.69009e-11
Esd	3064.31	4204.73	4916.79	1330.64	1530.1	1345.21	1.53437	4.76813e-13	8.33753e-12
Entpd3	153.369	257.408	299.581	86.0457	75.4982	83.3572	1.53216	9.03865e-07	6.76237e-06
Nbeal2	2226.15	4317.71	4196.42	1232.3	1082.14	1400.78	1.53114	1.36581e-07	1.16477e-06
Dpf3	146.467	251.585	224.114	77.8509	76.5048	60.3621	1.53109	1.9206e-07	1.61062e-06
Ptrh1	403.36	741.942	888.453	214.09	226.495	262.527	1.53061	1.93729e-06	1.36585e-05
Anks6	361.183	502.005	516.835	144.434	162.069	170.547	1.52919	7.7104e-13	1.31456e-11
Gm45986	37.5753	60.5667	69.7498	23.5601	15.0996	19.1626	1.5285	0.000277758	0.0012367
Star	72.0833	109.486	89.1883	33.8037	25.1661	34.4926	1.52689	1.75675e-06	1.24897e-05
Kcnq3	35.2748	20.9654	32.0163	10.2435	11.0731	9.58129	1.52515	0.00137818	0.00507124
Ube2c	239.255	462.403	443.655	117.801	116.771	162.882	1.5238	2.96168e-06	2.02074e-05
Gm34006	30.6737	67.5551	66.3195	18.4384	21.1395	17.2463	1.52314	0.000927996	0.00358295
Fsd1l	962.388	1596.86	1316.1	461.984	469.095	417.744	1.52168	1.39351e-11	2.06181e-10
Slc35f1	102.757	241.102	88.0449	51.2177	46.3055	52.6971	1.52059	0.000785763	0.00308731
Nipal4	1539.82	3118.02	3027.83	893.237	794.241	990.705	1.52042	4.35312e-07	3.43413e-06
Gm46892	49.078	36.1071	45.7376	18.4384	13.0864	14.3719	1.52031	9.17311e-05	0.000455919
Shroom3	1457	2404.03	2083.35	746.754	597.946	728.178	1.51922	7.35856e-11	1.00253e-09
H4c9	38.3422	57.0725	57.172	16.3897	25.1661	11.4975	1.51921	0.000548836	0.00225175
Cyp4f39	2004.53	4444.66	4491.43	1309.12	1218.04	1291.56	1.51823	2.83418e-06	1.94123e-05
Gm52678	11.5026	16.3064	24.0122	5.12177	7.0465	5.74877	1.51637	0.0161022	0.0411213
Cdc25c	53.679	122.298	110.914	24.5845	29.1926	45.9902	1.51545	0.000847728	0.003305
Map3k13	82.8191	93.1795	76.6105	20.4871	33.2192	34.4926	1.51453	1.48551e-06	1.06942e-05
Ccnb2	183.276	436.779	395.63	98.338	96.6377	160.007	1.51372	0.000176125	0.000821711
Cblc	350.447	577.713	635.752	191.554	159.049	196.416	1.51321	5.50176e-08	4.94928e-07
Sema4d	1210.85	2187.39	2374.92	685.293	691.563	644.821	1.51319	5.5018e-08	4.94928e-07
Slc46a1	339.712	498.51	567.146	153.653	167.103	171.505	1.51062	7.40782e-10	8.80531e-09
Bsn	153.369	281.868	357.897	95.2649	54.3587	128.389	1.50959	0.00058831	0.00239177
Edn3	92.788	157.24	174.946	55.3151	50.3321	43.1158	1.50919	7.15582e-06	4.54936e-05
Pacrg	58.2801	36.1071	34.3032	12.2922	13.0864	20.1207	1.50855	0.000952654	0.00366308
Unc13b	1077.41	1783.22	1525.35	523.445	512.381	504.934	1.5083	8.17436e-12	1.23518e-10
Igf2bp2	220.851	262.067	196.672	79.8996	81.538	77.6084	1.50658	2.78474e-13	4.98895e-12
Lrrn2	96.6222	175.876	133.782	45.0716	55.3653	42.1577	1.5052	3.84821e-06	2.57659e-05
Dnaja4	3449.26	5353.16	3879.69	1660.48	1492.85	1316.47	1.50433	3.88744e-12	6.14772e-11
Lynx1	2945.44	5894.77	4947.66	1528.34	1731.42	1601.03	1.50386	4.39657e-08	4.02e-07
Spire2	184.809	124.628	154.364	59.4125	47.3122	57.4877	1.50329	1.2436e-08	1.23938e-07
Tedc2	287.566	467.062	496.253	148.531	133.883	158.091	1.50268	1.96052e-08	1.89307e-07
Zfp618	108.892	59.4019	91.4752	25.6089	22.1461	44.0739	1.50242	0.000325829	0.00142142
Sytl1	1971.55	3940.33	4520.02	1275.32	1076.1	1329.88	1.50239	3.40405e-06	2.29812e-05
Ngef	380.354	576.548	651.761	174.14	159.049	233.783	1.50216	1.08058e-07	9.37009e-07
Tafa5	279.898	300.504	208.106	96.2893	85.5646	96.771	1.50183	2.37533e-11	3.39576e-10
Rhod	628.045	1116.99	1269.22	349.305	299.979	415.828	1.49959	1.01003e-06	7.48256e-06
Arsj	72.0833	66.3904	60.6023	18.4384	27.1793	24.9113	1.49953	2.43757e-06	1.68488e-05
Itpk1	1660.98	684.869	662.052	366.719	382.524	320.015	1.49332	0.000143104	0.00067964
Myod1	131.897	429.791	212.68	82.9727	83.5513	108.269	1.49179	0.00109774	0.00414307
Vstm5	328.209	631.291	607.166	216.139	144.956	195.458	1.49127	3.37994e-06	2.28402e-05
Tmtc2	387.256	440.273	428.79	141.361	159.049	146.594	1.48841	6.23236e-23	2.38453e-21
Aspg	1159.47	380.871	660.908	275.551	220.455	290.313	1.48633	0.000264873	0.00118607
Gm34369	59.0469	89.6853	86.9014	35.8524	20.1328	27.7857	1.48569	4.67808e-05	0.000249884
Sox11	17.6374	38.4365	36.5901	13.3166	6.03985	13.4138	1.48567	0.00992444	0.0275494
Cacnb2	126.529	159.57	60.6023	54.2908	34.2258	35.4508	1.48555	0.000883726	0.00343018
Gm54265	13.0363	37.2718	36.5901	6.14612	12.0797	12.4557	1.48536	0.0194412	0.047919
Gm47112	27.6064	20.9654	20.5819	10.2435	6.03985	8.62316	1.48441	0.00403344	0.0127945
Aco2	40037.6	9846.75	12605.3	7364.08	7894.09	7090.15	1.4835	0.00320332	0.0104965
Castor2	808.253	1551.44	1143.44	425.107	439.903	387.084	1.48339	2.96501e-08	2.78321e-07
Gm41408	45.2437	44.2603	27.4426	15.3653	18.1196	8.62316	1.48271	0.00177992	0.00633787
Tulp2	17.6374	11.6474	20.5819	5.12177	6.03985	6.7069	1.48254	0.0141094	0.0368143
Acadvl	14915.9	3083.08	4508.58	2598.79	2849.8	2608.03	1.48228	0.00611359	0.0181878
Grb14	927.88	1052.93	841.572	360.573	363.398	286.48	1.48227	7.54128e-18	1.99448e-16
Gm26550	121.161	274.88	315.589	89.1188	87.5779	77.6084	1.48125	0.000166485	0.000779657
Zfp772	406.427	567.23	625.461	187.457	161.063	224.202	1.47887	1.38496e-09	1.59082e-08
Qprt	26.0727	37.2718	34.3032	7.17048	19.1262	8.62316	1.47791	0.00548282	0.0166197
Aqp3	3439.29	4568.13	6587.36	1524.24	1417.35	2298.55	1.47755	2.18577e-06	1.52528e-05
Unc93a	69.0159	151.417	117.774	51.2177	38.2524	31.6182	1.47722	0.000244847	0.00110411
Six4	402.593	456.58	343.032	113.703	131.87	185.877	1.47714	4.65503e-09	4.96177e-08
Cracd	79.7517	156.076	92.6186	39.9498	52.3454	25.8695	1.47223	0.000443708	0.00186974
Fam13a	3899.4	1142.61	1643.12	807.191	943.224	662.067	1.47091	0.00110055	0.00415069
Nts	30.6737	31.4481	14.8647	12.2922	7.0465	8.62316	1.46973	0.0090969	0.0256083
Il17d	118.861	85.0263	121.205	48.1446	33.2192	36.4089	1.46934	9.9915e-07	7.40975e-06
Srxn1	1206.24	1931.15	1911.83	618.71	522.447	685.062	1.46634	1.49739e-09	1.71068e-08
Lrrc20	1426.33	2802.37	2999.24	857.384	958.324	800.995	1.46539	1.48787e-06	1.07076e-05
Map3k20	4074.24	7956.37	6613.65	2180.85	2192.47	2390.53	1.46259	3.42964e-08	3.19104e-07
Frmd5	49.8448	32.6128	14.8647	11.2679	8.05314	16.2882	1.45982	0.0193467	0.0477473
Trpm1	31.4406	116.474	84.6145	21.5114	26.1727	36.4089	1.45899	0.00858557	0.0243765
Asah2	1827.39	3458.12	2836.87	945.479	856.653	1152.63	1.45836	1.13604e-07	9.81876e-07
Ripk2	596.604	929.466	982.215	288.868	247.634	375.586	1.45791	1.07865e-07	9.35718e-07
Kctd4	362.717	679.046	772.965	181.311	170.123	308.517	1.45764	0.000111034	0.000541301
Gm40468	105.824	78.0378	64.0326	27.6576	39.2591	23.9532	1.45653	6.42493e-05	0.000331154
Smpx	2769.84	5615.23	5283.83	1786.47	1828.06	1369.17	1.45541	1.73429e-06	1.23424e-05
Morn1	279.898	310.987	323.593	124.971	107.711	100.604	1.45482	2.84126e-16	6.6573e-15
Lad1	4064.27	7975	8713.01	2647.96	2044.49	2882.05	1.45388	5.50748e-06	3.57555e-05
Gm34885	36.0416	58.2372	57.172	24.5845	15.0996	15.3301	1.45368	0.000569429	0.00232497
Tgfa	1118.06	1817	1981.58	647.392	574.793	572.961	1.45283	7.00895e-09	7.29082e-08
Ckap2l	388.023	812.991	745.523	193.603	185.222	331.512	1.45272	0.000105436	0.000516035
Gm38585	78.9848	44.2603	76.6105	18.4384	21.1395	33.5345	1.45247	0.000561587	0.00229738
Kprp	6830.27	14183.1	17398.6	4248	3553.45	6235.5	1.45224	0.000154231	0.000727097
Mecom	578.967	128.122	154.364	93.2162	117.777	104.436	1.45214	0.0129592	0.0342268
Smtnl1	967.756	3670.11	2443.53	940.357	862.692	785.665	1.45148	0.00102621	0.00389952
Cyfip2	1432.46	1656.27	1814.64	624.856	556.673	610.328	1.45135	1.14963e-23	4.59807e-22
Gm128	47.5443	115.31	110.914	30.7306	37.2458	31.6182	1.45105	0.000853387	0.00332339
Cep55	138.799	272.55	226.401	50.1934	69.4583	113.059	1.45034	0.000375472	0.00161206
Txnip	15295.5	6897.61	10335.6	37251.7	39436.2	12200.8	-1.45024	0.00240104	0.0082136
Ascl2	14.57	17.4712	43.4507	67.6074	65.4318	70.9015	-1.45083	0.00258185	0.00874738
Klk7	989.228	2169.92	3040.41	5472.1	4710.08	6764.39	-1.45116	0.000279472	0.00124355
Lfng	275.297	266.726	212.68	656.611	575.799	834.53	-1.45183	1.37438e-11	2.03636e-10
Ncf4	54.4459	53.5782	58.3154	164.921	148.983	140.845	-1.45184	7.60318e-12	1.15566e-10
Ogn	3664.74	1315	1376.7	5914.62	7074.68	4435.18	-1.45435	0.000820925	0.00321532
Ano9	617.309	1422.15	1536.78	3483.83	2980.67	3331.41	-1.45459	2.84453e-05	0.000159425
Col5a2	6191.49	5946.02	5549.11	16239.1	17242.8	15057	-1.45628	1.29799e-43	1.4765e-41
Galk1	200.913	102.497	86.9014	362.621	380.511	334.387	-1.45641	3.16002e-05	0.000175209
Gck	95.0886	58.2372	57.172	231.504	237.568	112.101	-1.4567	0.000265001	0.00118639
Gm2885	6.13475	3.49423	5.7172	14.341	14.093	14.3719	-1.45676	0.0191933	0.047435
Csf2ra	332.81	284.198	244.696	821.532	811.354	740.633	-1.45678	1.70042e-18	4.77789e-17
Syde2	266.861	188.689	170.373	619.734	729.816	372.712	-1.45682	6.72683e-06	4.2947e-05
Slc6a6	2626.44	2093.04	2620.76	6819.13	6427.41	6912.9	-1.45711	1.3121e-26	6.3382e-25
Calcb	38.3422	54.743	206.963	287.844	217.435	317.141	-1.45866	0.0175192	0.0440645
Slc27a3	268.395	292.351	299.581	755.973	628.145	978.249	-1.45875	7.98309e-12	1.20734e-10
Slc41a3	141.866	156.076	216.11	437.399	517.414	454.153	-1.45967	2.10499e-11	3.02563e-10
Rab3il1	447.07	440.273	443.655	975.185	1159.65	1526.3	-1.45988	1.42557e-12	2.36196e-11
Rasgrp4	236.955	231.784	252.7	641.246	697.603	645.779	-1.46069	6.51173e-32	4.25232e-30
Cyp4f18	55.9796	64.0609	43.4507	175.165	148.983	126.473	-1.46081	3.69163e-08	3.42427e-07
Gm53368	12.2695	8.15321	6.86064	19.4627	34.2258	22.9951	-1.46109	0.00656821	0.0193876
Fkbp7	515.319	301.669	335.028	1052.01	1329.77	798.121	-1.46215	9.00943e-07	6.74528e-06
Sema4f	25.3058	30.2833	37.7335	59.4125	88.5845	107.31	-1.46376	6.09603e-05	0.00031574
Retnla	2276.76	2798.88	1883.25	6575.33	8196.08	4428.47	-1.46419	1.5503e-07	1.31205e-06
Vim	13346.1	9568.37	8687.85	28043.7	31769.6	27427.4	-1.46481	7.71866e-13	1.31491e-11
Gm57834	18.4042	11.6474	12.5778	37.9011	41.2723	41.1995	-1.46845	0.000214028	0.000977847
P2ry10b	57.5132	30.2833	20.5819	103.46	99.6576	101.562	-1.46867	0.000424624	0.00179648
Tm6sf1	318.24	301.669	258.417	818.459	962.35	653.444	-1.46876	8.76564e-13	1.4849e-11
Tril	239.255	237.608	168.086	557.249	562.713	668.774	-1.46895	4.89749e-13	8.55666e-12
Serpinb7	345.079	750.095	700.929	1741.4	1517.01	1710.26	-1.46988	2.33209e-06	1.61672e-05
Lpxn	65.9485	44.2603	51.4548	158.775	169.116	124.557	-1.47049	5.75454e-08	5.16785e-07
Gm52298	166.405	151.417	105.196	507.055	182.202	484.813	-1.4711	0.000598515	0.00242454
Cndp2	859.631	881.711	838.141	2346.8	2466.27	2341.67	-1.47185	4.72096e-65	1.26438e-62
Vkorc1	664.086	404.166	492.822	1524.24	1663.98	1152.63	-1.47321	6.22543e-09	6.53037e-08
Dhrs7	1502.25	653.421	889.596	2596.74	3047.11	2820.73	-1.47366	3.76725e-06	2.52513e-05
Arl11	31.4406	25.6244	33.1597	89.1188	66.4384	95.8129	-1.47464	1.85064e-06	1.31e-05
Fkbp10	699.361	503.169	544.277	1617.46	1769.68	1487.02	-1.47764	2.06656e-16	4.87449e-15
Folr2	549.827	414.649	503.113	1258.93	1681.09	1151.67	-1.47772	5.5178e-12	8.54028e-11
Igtp	422.531	189.853	187.524	731.389	598.952	906.39	-1.47964	9.18349e-05	0.000456221
Bmp4	258.426	314.481	272.139	857.384	884.839	613.202	-1.48043	1.06449e-12	1.78608e-11
Marveld2	117.327	122.298	154.364	368.767	290.92	437.865	-1.48174	4.96975e-10	6.0431e-09
Nfatc1	714.698	802.509	689.494	1886.86	1885.44	2395.32	-1.48339	1.52306e-20	4.95767e-19
Gxylt2	659.485	231.784	346.462	1128.84	1273.4	1067.36	-1.48448	0.000102234	0.000502456
Hoxd9	68.249	164.229	116.631	327.793	356.351	287.439	-1.48448	1.48075e-05	8.79309e-05
Adamtsl2	125.762	38.4365	46.881	219.212	248.641	128.389	-1.48745	0.00432011	0.0135636
Naip2	100.456	68.7199	60.6023	211.017	220.455	220.37	-1.48902	3.14611e-09	3.43474e-08
Gpx7	230.053	154.911	165.799	522.421	601.972	428.283	-1.48907	6.24565e-10	7.49549e-09
Il3ra	103.524	80.3673	90.3317	225.358	276.827	272.109	-1.48938	2.49853e-13	4.49906e-12
Prr5l	94.3217	34.9423	50.3113	166.97	156.03	186.835	-1.49023	0.000164868	0.000773109
Lpcat3	1039.84	788.532	989.075	2573.18	2612.24	2739.29	-1.49059	5.26473e-24	2.16293e-22
Slc27a1	2639.47	971.396	1601.96	4575.79	5485.19	4594.23	-1.49066	3.28519e-05	0.000181673
Pcolce	2988.39	2593.88	2713.38	7742.07	8925.9	6665.7	-1.49165	1.26169e-21	4.37619e-20
Tnfrsf11a	165.638	117.639	100.623	337.013	344.272	407.205	-1.49449	1.24272e-09	1.4368e-08
Prss23	1296.73	945.772	881.592	2974.72	2769.27	3077.51	-1.49594	3.55633e-15	7.54711e-14
Ccr5	121.161	138.605	60.6023	268.381	263.74	372.712	-1.49598	2.21265e-05	0.000127215
Smco3	41.4095	8.15321	21.7254	65.5587	55.3653	83.3572	-1.49599	0.00969577	0.0270067
Cyp1b1	540.624	322.634	392.2	1146.25	1293.54	1110.47	-1.49627	7.06405e-11	9.66136e-10
Cxcl12	2206.21	1023.81	1390.42	4450.82	4001.4	4602.85	-1.49768	4.51488e-07	3.54851e-06
Slc19a3	11.5026	8.15321	11.4344	26.6332	33.2192	28.7439	-1.49832	0.000832071	0.00325175
Spx	12.2695	10.4827	17.1516	39.9498	28.186	44.0739	-1.49839	0.000680113	0.00271404
Pros1	1203.94	905.006	930.76	2758.59	2989.73	2857.14	-1.49942	2.59373e-21	8.87997e-20
Dnm3os	272.229	136.275	203.532	648.416	728.809	357.382	-1.49963	5.32421e-05	0.000280154
Arsg	84.3527	52.4135	64.0326	181.311	197.302	195.458	-1.49976	6.63719e-10	7.94735e-09
Ogdhl	16.1037	29.1186	25.1557	69.6561	70.465	55.5715	-1.49996	2.90195e-05	0.000162175
Tifab	90.4875	95.509	62.8892	233.553	201.328	271.15	-1.50081	1.81172e-09	2.03788e-08
C5ar1	166.405	138.605	179.52	456.862	546.607	369.838	-1.50156	1.54596e-11	2.26992e-10
Gins2	48.3111	64.0609	64.0326	145.458	129.857	221.328	-1.50183	1.5816e-06	1.13513e-05
Gm51779	10.7358	3.49423	14.8647	34.828	27.1793	21.0788	-1.50342	0.0120017	0.032229
Mfap4	2532.88	1372.07	1500.19	4567.59	5875.77	4902.74	-1.50471	6.33463e-08	5.66112e-07
Sp140	143.4	79.2026	98.3358	275.551	313.066	329.596	-1.50579	2.38273e-08	2.26885e-07
Ppm1h	226.219	97.8385	120.061	473.252	366.418	428.283	-1.50608	1.74152e-05	0.000102009
Zfp991	208.581	196.842	216.11	628.953	558.687	578.71	-1.50614	1.80455e-29	1.04035e-27
Ung	59.0469	64.0609	77.7539	181.311	146.97	240.49	-1.5075	9.81705e-08	8.55827e-07
Rasgrf2	171.773	130.451	137.213	419.985	449.969	388.042	-1.50852	9.83612e-17	2.37843e-15
Adgrb2	35.2748	60.5667	26.2991	103.46	101.671	140.845	-1.5092	7.10419e-05	0.000361584
A730020M07Rik	24.539	4.65898	14.8647	43.0229	41.2723	44.0739	-1.50955	0.00886484	0.0250517
Kdelr3	458.572	342.435	305.298	1094.01	1175.76	889.143	-1.51018	8.17887e-12	1.23518e-10
Tent5c	484.645	95.509	147.504	816.41	719.749	543.259	-1.51156	0.00815762	0.0233549
LOC115488470	19.9379	41.9308	33.1597	83.997	76.5048	106.352	-1.5117	4.50491e-05	0.000241487
Selenop	12800.1	6529.55	7487.24	24883.6	26642.8	24969.8	-1.51208	5.54451e-08	4.98346e-07
Hfe	417.163	291.186	316.733	935.235	1104.29	892.976	-1.51223	4.21364e-14	8.2168e-13
Rn4,5s	8.43527	11.6474	5.7172	16.3897	30.1993	26.8276	-1.51295	0.00631905	0.0187358
Inf2	1167.9	1099.52	1129.72	3263.59	3066.23	3371.65	-1.5131	4.85839e-60	1.09355e-57
Sema5a	562.096	373.883	513.404	1270.2	1518.02	1357.67	-1.514	3.68988e-14	7.23544e-13
Naaladl2	166.405	92.0148	101.766	308.331	339.238	390.916	-1.51805	1.10294e-07	9.54047e-07
Lcn2	49.078	32.6128	38.8769	107.557	139.923	101.562	-1.51806	2.53487e-07	2.08121e-06
Dok2	220.084	229.455	197.815	620.759	564.726	669.732	-1.51834	1.01254e-24	4.33672e-23
Maf	863.465	953.925	1039.39	2966.53	2740.08	2471.97	-1.51866	3.29176e-28	1.78582e-26
Ifi209	94.3217	61.7314	70.8933	217.163	226.495	213.663	-1.51895	1.96921e-11	2.844e-10
Trim30a	368.085	165.394	198.958	658.66	780.148	667.816	-1.51924	4.05331e-06	2.69262e-05
Tap2	939.383	468.227	471.097	1960.61	1670.02	1764.87	-1.51992	1.24478e-06	9.11004e-06
Chrdl1	490.78	283.033	431.077	1205.66	1321.72	935.133	-1.52072	8.11287e-09	8.34884e-08
Insig2	994.596	941.113	997.079	2977.8	2830.68	2612.82	-1.52121	8.11809e-49	1.14508e-46
Adora2b	92.0212	81.5321	70.8933	233.553	226.495	247.197	-1.52298	1.15979e-15	2.56952e-14
Xylt2	398.758	251.585	284.716	896.31	934.164	867.106	-1.52347	8.16633e-13	1.38782e-11
Arrdc3	2277.52	2031.31	2077.63	7172.53	7779.33	3432.02	-1.52524	1.70034e-06	1.21171e-05
Ttyh3	524.521	451.921	519.122	1435.12	1450.57	1427.61	-1.52589	1.27217e-42	1.39464e-40
Nr1d2	1516.82	1521.16	1606.53	4362.72	4401.04	4609.56	-1.52626	2.88767e-77	1.03555e-74
Gm53985	75.9175	41.9308	59.4589	174.14	171.129	171.505	-1.52694	1.22701e-08	1.22515e-07
5830433I10Rik	28.3732	20.9654	18.295	68.6317	66.4384	63.2365	-1.52734	2.34345e-06	1.62407e-05
Gpr153	1014.53	705.835	777.539	2362.16	2617.27	2238.19	-1.5288	1.4253e-16	3.39984e-15
Trim30c	16.1037	19.8006	27.4426	58.3882	59.3919	62.2784	-1.52898	8.66753e-06	5.42406e-05
Itpkb	2027.53	1345.28	1384.71	4932.27	4348.69	4462	-1.52934	1.16671e-13	2.16918e-12
Tmsb15b1	13.0363	6.98846	5.7172	28.6819	25.1661	22.9951	-1.53012	0.00392035	0.0124769
Gm45552	72.0833	39.6013	72.0367	188.481	162.069	183.961	-1.5316	9.2895e-08	8.12514e-07
Gm4796	6.13475	15.1417	4.57376	19.4627	28.186	25.8695	-1.53277	0.0112432	0.0305566
Ust	294.468	267.891	324.737	933.187	813.367	825.907	-1.53582	6.50508e-27	3.25377e-25
A630001G21Rik	26.0727	29.1186	27.4426	70.6804	89.5912	78.5665	-1.53687	1.00142e-07	8.72295e-07
Ptafr	223.151	206.16	172.659	475.3	647.271	628.532	-1.53751	5.37999e-14	1.0367e-12
Man2b2	805.952	557.912	656.334	1884.81	1966.98	2030.27	-1.53935	8.89682e-19	2.55759e-17
Gm53858	581.267	607.996	476.814	2224.9	1598.55	1020.41	-1.5394	5.9372e-07	4.58465e-06
Cryzl2	228.519	65.2257	97.1924	379.011	422.79	340.136	-1.53943	0.000819136	0.0032095
Gm35655	8.43527	5.82372	9.14752	18.4384	23.1528	26.8276	-1.53958	0.0031789	0.0104375
Abhd1	14.57	23.2949	17.1516	64.5343	37.2458	56.5296	-1.54098	0.000202158	0.000927822
Gm35113	16.1037	20.9654	11.4344	48.1446	37.2458	55.5715	-1.54152	0.000165615	0.000776098
Engase	345.846	243.431	292.721	879.92	1037.85	660.151	-1.54456	1.99098e-10	2.55769e-09
Lsr	475.443	454.25	504.257	1419.75	1146.57	1616.36	-1.5446	1.49657e-18	4.22194e-17
Adnp	128.83	123.463	129.209	321.647	294.946	496.311	-1.54468	4.39058e-09	4.69883e-08
Themis2	207.048	131.616	137.213	422.034	460.036	514.515	-1.54509	1.14156e-10	1.51791e-09
Gda	907.175	787.367	896.457	2399.04	2851.82	2315.8	-1.54533	3.55706e-27	1.8135e-25
Adap2	248.457	159.57	188.668	607.442	597.946	545.175	-1.54548	1.75877e-13	3.22182e-12
Naip6	53.679	51.2487	34.3032	130.093	152.003	128.389	-1.54905	4.90864e-09	5.2137e-08
Tgfb1	385.722	272.55	321.307	952.649	838.533	1084.6	-1.55019	4.36592e-15	9.20979e-14
Gbp4	274.53	136.275	145.217	529.591	405.677	700.392	-1.5517	1.65451e-05	9.73476e-05
Dsg1c	7.66843	5.82372	17.1516	18.4384	30.1993	40.2414	-1.55191	0.0115005	0.03112
Itgb2	417.93	456.58	341.888	1284.54	1169.72	1114.3	-1.55207	4.40684e-22	1.58842e-20
9330020H09Rik	6.90159	23.2949	12.5778	37.9011	46.3055	38.3251	-1.5521	0.00302988	0.0100244
C1qa	1259.92	1075.06	1212.05	3445.93	4018.52	2944.33	-1.55253	1.15133e-20	3.78258e-19
Bin2	72.0833	61.7314	68.6064	199.749	203.342	193.542	-1.5526	1.56619e-16	3.71711e-15
[truncated: 1,802 more rows]
